# Supplementary material for: Translation of the circular RNA circβ-catenin promotes liver cancer cell growth through activation of the Wnt pathway
Source: Genome Biol. 2019 Apr 26;20:84. doi: 10.1186/s13059-019-1685-4 (PMC6486691; doi:10.1186/s13059-019-1685-4)
Supplement: Supplementary file 1 — Table S1. A gene list of 143 Wnt pathway-related genes and their corresponding circular RNAs (XLSX 34 kb) [file 13059_2019_1685_MOESM1_ESM.xlsx]

## Sheet: Wnt pathway gene list
Wnt signaling pathway - Human
KEGG Gene ID	Gene Symbol	Description
64840	PORCN	porcupine homolog (Drosophila) [KO:K00181] [EC:2.3.1.250]
7471	WNT1	Wnt family member 1 [KO:K03209]
7472	WNT2	Wnt family member 2 [KO:K00182]
7482	WNT2B	Wnt family member 2B [KO:K00182]
7473	WNT3	Wnt family member 3 [KO:K00312]
89780	WNT3A	Wnt family member 3A [KO:K00312]
54361	WNT4	Wnt family member 4 [KO:K00408]
7474	WNT5A	Wnt family member 5A [KO:K00444]
81029	WNT5B	Wnt family member 5B [KO:K00444]
7475	WNT6	Wnt family member 6 [KO:K00445]
7476	WNT7A	Wnt family member 7A [KO:K00572]
7477	WNT7B	Wnt family member 7B [KO:K00572]
7478	WNT8A	Wnt family member 8A [KO:K00714]
7479	WNT8B	Wnt family member 8B [KO:K00714]
7483	WNT9A	Wnt family member 9A [KO:K01064]
7484	WNT9B	Wnt family member 9B [KO:K01064]
7480	WNT10B	Wnt family member 10B [KO:K01357]
80326	WNT10A	Wnt family member 10A [KO:K01357]
7481	WNT11	Wnt family member 11 [KO:K01384]
51384	WNT16	Wnt family member 16 [KO:K01558]
9350	CER1	cerberus 1, DAN family BMP antagonist [KO:K01645]
147111	NOTUM	NOTUM, palmitoleoyl-protein carboxylesterase [KO:K19882] [EC:3.1.1.98]
11197	WIF1	WNT inhibitory factor 1 [KO:K01691]
5176	SERPINF1	serpin family F member 1 [KO:K19614]
50964	SOST	sclerostin [KO:K16834]
22943	DKK1	dickkopf WNT signaling pathway inhibitor 1 [KO:K02165]
27123	DKK2	dickkopf WNT signaling pathway inhibitor 2 [KO:K02165]
27121	DKK4	dickkopf WNT signaling pathway inhibitor 4 [KO:K02165]
6422	SFRP1	secreted frizzled related protein 1 [KO:K02166]
6423	SFRP2	secreted frizzled related protein 2 [KO:K02176]
6424	SFRP4	secreted frizzled related protein 4 [KO:K02185]
6425	SFRP5	secreted frizzled related protein 5 [KO:K02222]
8321	FZD1	frizzled class receptor 1 [KO:K02432]
8324	FZD7	frizzled class receptor 7 [KO:K02432]
2535	FZD2	frizzled class receptor 2 [KO:K02235]
7976	FZD3	frizzled class receptor 3 [KO:K02329]
8322	FZD4	frizzled class receptor 4 [KO:K02354]
7855	FZD5	frizzled class receptor 5 [KO:K02375]
8325	FZD8	frizzled class receptor 8 [KO:K02375]
8323	FZD6	frizzled class receptor 6 [KO:K02376]
11211	FZD10	frizzled class receptor 10 [KO:K02842]
8326	FZD9	frizzled class receptor 9 [KO:K02842]
4041	LRP5	LDL receptor related protein 5 [KO:K03068]
4040	LRP6	LDL receptor related protein 6 [KO:K03068]
25805	BAMBI	BMP and activin membrane bound inhibitor [KO:K10162]
1454	CSNK1E	casein kinase 1 epsilon [KO:K08960] [EC:2.7.11.1]
102800317	LOC400927	LOC400927-CSNK1E readthrough [KO:K08960] [EC:2.7.11.1]
1857	DVL3	dishevelled segment polarity protein 3 [KO:K02353]
1856	DVL2	dishevelled segment polarity protein 2 [KO:K02353]
1855	DVL1	dishevelled segment polarity protein 1 [KO:K02353]
10023	FRAT1	FRAT1, WNT signaling pathway regulator [KO:K03069]
23401	FRAT2	FRAT2, WNT signaling pathway regulator [KO:K03096]
1457	CSNK2A1	casein kinase 2 alpha 1 [KO:K03097] [EC:2.7.11.1]
1459	CSNK2A2	casein kinase 2 alpha 2 [KO:K03097] [EC:2.7.11.1]
283106	CSNK2A3	casein kinase 2 alpha 3 [KO:K03097] [EC:2.7.11.1]
1460	CSNK2B	casein kinase 2 beta [KO:K03115]
85407	NKD1	naked cuticle homolog 1 [KO:K03213]
85409	NKD2	naked cuticle homolog 2 [KO:K03213]
80319	CXXC4	CXXC finger protein 4 [KO:K03344]
59343	SENP2	SUMO1/sentrin/SMT3 specific peptidase 2 [KO:K03345] [EC:3.4.22.68]
2932	GSK3B	glycogen synthase kinase 3 beta [KO:K03083] [EC:2.7.11.26]
1499	CTNNB1	catenin beta 1 [KO:K02105]
8312	AXIN1	axin 1 [KO:K02157]
8313	AXIN2	axin 2 [KO:K04385]
324	APC	APC, WNT signaling pathway regulator [KO:K02085]
10297	APC2	APC2, WNT signaling pathway regulator [KO:K02085]
122011	CSNK1A1L	casein kinase 1 alpha 1 like [KO:K08957] [EC:2.7.11.1]
1452	CSNK1A1	casein kinase 1 alpha 1 [KO:K08957] [EC:2.7.11.1]
6932	TCF7	transcription factor 7 (T-cell specific, HMG-box) [KO:K02620]
83439	TCF7L1	transcription factor 7 like 1 [KO:K04490]
6934	TCF7L2	transcription factor 7 like 2 [KO:K04491]
51176	LEF1	lymphoid enhancer binding factor 1 [KO:K04492]
56998	CTNNBIP1	catenin beta interacting protein 1 [KO:K04493]
57680	CHD8	chromodomain helicase DNA binding protein 8 [KO:K04494] [EC:3.6.4.12]
64321	SOX17	SRY-box 17 [KO:K04495]
1487	CTBP1	C-terminal binding protein 1 [KO:K04496]
1488	CTBP2	C-terminal binding protein 2 [KO:K04496]
1387	CREBBP	CREB binding protein [KO:K04498] [EC:2.3.1.48]
2033	EP300	E1A binding protein p300 [KO:K04498] [EC:2.3.1.48]
8607	RUVBL1	RuvB like AAA ATPase 1 [KO:K04499]
4089	SMAD4	SMAD family member 4 [KO:K04501]
6885	MAP3K7	mitogen-activated protein kinase kinase kinase 7 [KO:K04427] [EC:2.7.11.25]
51701	NLK	nemo like kinase [KO:K04468] [EC:2.7.11.24]
4609	MYC	MYC proto-oncogene, bHLH transcription factor [KO:K04377]
3725	JUN	Jun proto-oncogene, AP-1 transcription factor subunit [KO:K04448]
8061	FOSL1	FOS like 1, AP-1 transcription factor subunit [KO:K04502]
595	CCND1	cyclin D1 [KO:K04503]
894	CCND2	cyclin D2 [KO:K10151]
896	CCND3	cyclin D3 [KO:K10152]
5467	PPARD	peroxisome proliferator activated receptor delta [KO:K04504]
4316	MMP7	matrix metallopeptidase 7 [KO:K01397] [EC:3.4.24.23]
5663	PSEN1	presenilin 1 [KO:K04505] [EC:3.4.23.-]
5566	PRKACA	protein kinase cAMP-activated catalytic subunit alpha [KO:K04345] [EC:2.7.11.11]
5567	PRKACB	protein kinase cAMP-activated catalytic subunit beta [KO:K04345] [EC:2.7.11.11]
5568	PRKACG	protein kinase cAMP-activated catalytic subunit gamma [KO:K04345] [EC:2.7.11.11]
7157	TP53	tumor protein p53 [KO:K04451]
6477	SIAH1	siah E3 ubiquitin protein ligase 1 [KO:K04506] [EC:2.3.2.27]
27101	CACYBP	calcyclin binding protein [KO:K04507]
6500	SKP1	S-phase kinase associated protein 1 [KO:K03094]
6907	TBL1X	transducin beta like 1X-linked [KO:K04508]
90665	TBL1Y	transducin beta like 1, Y-linked [KO:K04508]
79718	TBL1XR1	transducin beta like 1 X-linked receptor 1 [KO:K04508]
8945	BTRC	beta-transducin repeat containing E3 ubiquitin protein ligase [KO:K03362]
23291	FBXW11	F-box and WD repeat domain containing 11 [KO:K03362]
8454	CUL1	cullin 1 [KO:K03347]
9978	RBX1	ring-box 1 [KO:K03868]
2239	GPC4	glypican 4 [KO:K08110]
57216	VANGL2	VANGL planar cell polarity protein 2 [KO:K04510]
81839	VANGL1	VANGL planar cell polarity protein 1 [KO:K04510]
144165	PRICKLE1	prickle planar cell polarity protein 1 [KO:K04511]
166336	PRICKLE2	prickle planar cell polarity protein 2 [KO:K04511]
27130	INVS	inversin [KO:K19626]
23002	DAAM1	dishevelled associated activator of morphogenesis 1 [KO:K04512]
23500	DAAM2	dishevelled associated activator of morphogenesis 2 [KO:K04512]
387	RHOA	ras homolog family member A [KO:K04513]
9475	ROCK2	Rho associated coiled-coil containing protein kinase 2 [KO:K17388] [EC:2.7.11.1]
5879	RAC1	ras-related C3 botulinum toxin substrate 1 (rho family, small GTP binding protein Rac1) [KO:K04392]
5880	RAC2	ras-related C3 botulinum toxin substrate 2 (rho family, small GTP binding protein Rac2) [KO:K07860]
5881	RAC3	ras-related C3 botulinum toxin substrate 3 (rho family, small GTP binding protein Rac3) [KO:K07861]
5599	MAPK8	mitogen-activated protein kinase 8 [KO:K04440] [EC:2.7.11.24]
5602	MAPK10	mitogen-activated protein kinase 10 [KO:K04440] [EC:2.7.11.24]
5601	MAPK9	mitogen-activated protein kinase 9 [KO:K04440] [EC:2.7.11.24]
23236	PLCB1	phospholipase C beta 1 [KO:K05858] [EC:3.1.4.11]
5330	PLCB2	phospholipase C beta 2 [KO:K05858] [EC:3.1.4.11]
5331	PLCB3	phospholipase C beta 3 [KO:K05858] [EC:3.1.4.11]
5332	PLCB4	phospholipase C beta 4 [KO:K05858] [EC:3.1.4.11]
815	CAMK2A	calcium/calmodulin dependent protein kinase II alpha [KO:K04515] [EC:2.7.11.17]
817	CAMK2D	calcium/calmodulin dependent protein kinase II delta [KO:K04515] [EC:2.7.11.17]
816	CAMK2B	calcium/calmodulin dependent protein kinase II beta [KO:K04515] [EC:2.7.11.17]
818	CAMK2G	calcium/calmodulin dependent protein kinase II gamma [KO:K04515] [EC:2.7.11.17]
5530	PPP3CA	protein phosphatase 3 catalytic subunit alpha [KO:K04348] [EC:3.1.3.16]
5532	PPP3CB	protein phosphatase 3 catalytic subunit beta [KO:K04348] [EC:3.1.3.16]
5533	PPP3CC	protein phosphatase 3 catalytic subunit gamma [KO:K04348] [EC:3.1.3.16]
5534	PPP3R1	protein phosphatase 3 regulatory subunit B, alpha [KO:K06268]
5535	PPP3R2	protein phosphatase 3 regulatory subunit B, beta [KO:K06268]
5578	PRKCA	protein kinase C alpha [KO:K02677] [EC:2.7.11.13]
5579	PRKCB	protein kinase C beta [KO:K19662] [EC:2.7.11.13]
5582	PRKCG	protein kinase C gamma [KO:K19663] [EC:2.7.11.13]
4772	NFATC1	nuclear factor of activated T-cells 1 [KO:K04446]
4773	NFATC2	nuclear factor of activated T-cells 2 [KO:K17332]
4775	NFATC3	nuclear factor of activated T-cells 3 [KO:K17333]
4776	NFATC4	nuclear factor of activated T-cells 4 [KO:K17334]
4088	SMAD3	SMAD family member 3 [KO:K04500]

## Sheet: circRNA from Wnt pathway
Position	Strand	circRNA_ID	Genomic_length	Spliced_length	Sample	Score	Repeats	Annotation	Best_transcript	Gene_symbol	ANNOTATED	CDS	coding	INTERNAL	OVCODE	OVEXON	UTR3	OVERLAPTX	ALT_ACCEPTOR	UTR5	ALT_DONOR	intronic	ncRNA	upstream_start	ANTISENSE	downstream_end
chr5:112111325-112151290	+	hsa_circ_0073593	39965	511	Hepg2	NA	NA	ANNOTATED, CDS, coding, INTERNAL, OVCODE, OVERLAPTX, OVEXON	NM_001127510	APC	1	1	1	1	1	1	0	1	0	0	0	0	0	0	0	0
chr16:347721-348251	-	hsa_circ_0037156	530	530	Hepg2	NA	NA	ANNOTATED, CDS, coding, INTERNAL, OVCODE, OVEXON	NM_003502	AXIN1	1	1	1	1	1	1	0	0	0	0	0	0	0	0	0	0
chr16:354303-364683	-	hsa_circ_0037158	10380	376	Hepg2	9	NA	ANNOTATED, CDS, coding, INTERNAL, OVCODE, OVEXON	NM_003502	AXIN1	1	1	1	1	1	1	0	0	0	0	0	0	0	0	0	0
chr16:364542-364683	-	hsa_circ_0037162	141	141	Hepg2	NA	NA	ANNOTATED, CDS, coding, INTERNAL, OVCODE, OVEXON	NM_003502	AXIN1	1	1	1	1	1	1	0	0	0	0	0	0	0	0	0	0
chr16:354303-360069	-	hsa_circ_0037157	5766	235	Hepg2	1	NA	ANNOTATED, CDS, coding, INTERNAL, OVCODE, OVEXON	NM_003502	AXIN1	1	1	1	1	1	1	0	0	0	0	0	0	0	0	0	0
chr16:347055-364683	-	hsa_circ_0037155	17628	1077	Hepg2	NA	NA	ANNOTATED, CDS, coding, INTERNAL, OVCODE, OVEXON	NM_003502	AXIN1	1	1	1	1	1	1	0	0	0	0	0	0	0	0	0	0
chr17:63545637-63554854	-	hsa_circ_0045350	9217	1072	Hepg2	10	NA	ANNOTATED, CDS, coding, INTERNAL, OVCODE, OVEXON, UTR5	NM_004655	AXIN2	1	1	1	1	1	1	0	0	0	1	0	0	0	0	0	0
chr4:114452371-114468872	-	hsa_circ_0070717	16501	10460	Hepg2	NA	NA	ALT_ACCEPTOR, CDS, coding, INTERNAL, intronic, OVCODE, OVERLAPTX, OVEXON	NM_001221	CAMK2D	0	1	1	1	1	1	0	1	1	0	0	1	0	0	0	0
chr10:75612011-75612077	-	hsa_circ_0018879	66	66	Hepg2	NA	NA	ANNOTATED, CDS, coding, INTERNAL, OVCODE, OVEXON	NM_172171	CAMK2G	1	1	1	1	1	1	0	0	0	0	0	0	0	0	0	0
chr11:69455872-69458759	+	hsa_circ_0023303	2887	783	Hepg2	NA	NA	ANNOTATED, CDS, coding, OVCODE, OVEXON, UTR5	NM_053056	CCND1	1	1	1	0	1	1	0	0	0	1	0	0	0	0	0	0
chr11:69457798-69458759	+	hsa_circ_0023304	961	376	Hepg2	NA	NA	ANNOTATED, CDS, coding, INTERNAL, OVCODE, OVEXON	NM_053056	CCND1	1	1	1	1	1	1	0	0	0	0	0	0	0	0	0	0
chr14:21868437-21873623	-	hsa_circ_0031190	5186	1548	Hepg2	NA	NA	ALT_DONOR, CDS, coding, INTERNAL, OVCODE, OVEXON	NM_001170629	CHD8	0	1	1	1	1	1	0	0	0	0	1	0	0	0	0	0
chr16:3830732-3832927	-	hsa_circ_0037676	2195	493	Hepg2	5	NA	ANNOTATED, CDS, coding, INTERNAL, OVCODE, OVEXON	NM_004380	CREBBP	1	1	1	1	1	1	0	0	0	0	0	0	0	0	0	0
chr16:3900297-3901010	-	hsa_circ_0007637	713	713	Hepg2	78	None	ANNOTATED, CDS, coding, INTERNAL, OVCODE, OVEXON	NM_004380	CREBBP	1	1	1	1	1	1	0	0	0	0	0	0	0	0	0	0
chr16:3823751-3832927	-	hsa_circ_0037669	9176	1133	Hepg2	NA	NA	ANNOTATED, CDS, coding, INTERNAL, OVCODE, OVEXON	NM_004380	CREBBP	1	1	1	1	1	1	0	0	0	0	0	0	0	0	0	0
chr22:38694790-38710174	-	hsa_circ_0063297	15384	897	Hepg2	NA	NA	ANNOTATED, CDS, coding, INTERNAL, OVCODE, OVERLAPTX, OVEXON, UTR5	NM_152221	CSNK1E	1	1	1	1	1	1	0	1	0	1	0	0	0	0	0	0
chr22:38694790-38794527	-	hsa_circ_0063299	99737	82260	Hepg2	NA	Low_complexity	ALT_ACCEPTOR, CDS, coding, OVCODE, OVERLAPTX, OVEXON, upstream_start, UTR5	NM_152221	CSNK1E	0	1	1	0	1	1	0	1	1	1	0	0	0	1	0	0
chr22:38698865-38699253	-	hsa_circ_0063305	388	260	Hepg2	26	NA	ANNOTATED, CDS, coding, INTERNAL, OVCODE, OVEXON	NM_152221	CSNK1E	1	1	1	1	1	1	0	0	0	0	0	0	0	0	0	0
chr20:467019-469422	-	hsa_circ_0059161	2403	337	Hepg2	NA	NA	ANNOTATED, CDS, coding, INTERNAL, OVCODE, OVEXON	NM_177559	CSNK2A1	1	1	1	1	1	1	0	0	0	0	0	0	0	0	0	0
chr4:1221986-1222131	-	hsa_circ_0068838	145	145	Hepg2	NA	NA	ANNOTATED, CDS, coding, INTERNAL, OVCODE, OVEXON	NM_001012614	CTBP1	1	1	1	1	1	1	0	0	0	0	0	0	0	0	0	0
chr4:1219147-1232125	-	hsa_circ_0068837	12978	507	Hepg2	5	NA	ANNOTATED, CDS, coding, INTERNAL, OVCODE, OVEXON	NM_001012614	CTBP1	1	1	1	1	1	1	0	0	0	0	0	0	0	0	0	0
chr4:1221986-1242908	-	hsa_circ_0068840	20922	700	Hepg2	NA	Simple_repeat	ANNOTATED, CDS, coding, OVCODE, OVERLAPTX, OVEXON, UTR5	NM_001012614	CTBP1	1	1	1	0	1	1	0	1	0	1	0	0	0	0	0	0
chr10:126691906-126799662	-	hsa_circ_0020352	107756	418	Hepg2	NA	NA	ANNOTATED, CDS, coding, INTERNAL, OVCODE, OVERLAPTX, OVEXON, UTR5	NM_001083914	CTBP2	1	1	1	1	1	1	0	1	0	1	0	0	0	0	0	0
chr10:126727565-126799662	-	hsa_circ_0005418	72097	263	Hepg2	NA	None	ANNOTATED, CDS, coding, INTERNAL, OVCODE, OVEXON, UTR5	NM_001083914	CTBP2	1	1	1	1	1	1	0	0	0	1	0	0	0	0	0	0
chr10:126727565-126727724	-	hsa_circ_0020353	159	159	Hepg2	NA	NA	ANNOTATED, CDS, coding, INTERNAL, OVCODE, OVEXON, UTR5	NM_001083914	CTBP2	1	1	1	1	1	1	0	0	0	1	0	0	0	0	0	0
chr3:41274831-41280845	+	hsa_circ_0064941	6014	1277	Hepg2	NA	NA	ANNOTATED, CDS, coding, INTERNAL, OVCODE, OVERLAPTX, OVEXON, UTR3	NM_001098209	CTNNB1	1	1	1	1	1	1	1	1	0	0	0	0	0	0	0	0
chr3:41266824-41280845	+	hsa_circ_0064937	14021	1863	Hepg2	NA	NA	ANNOTATED, CDS, coding, INTERNAL, OVCODE, OVERLAPTX, OVEXON, UTR3	NM_001098209	CTNNB1	1	1	1	1	1	1	1	1	0	0	0	0	0	0	0	0
chr3:41265511-41280845	+	hsa_circ_0004030	15334	2406	Hepg2	3	None	ANNOTATED, CDS, coding, INTERNAL, OVCODE, OVEXON, UTR3, UTR5	NM_001098209	CTNNB1	1	1	1	1	1	1	1	0	0	1	0	0	0	0	0	0
chr3:41265511-41268843	+	hsa_circ_0004194	3332	1129	Hepg2	8	None	ANNOTATED, CDS, coding, INTERNAL, OVCODE, OVEXON, UTR5	NM_001904	CTNNB1	1	1	1	1	1	1	0	0	0	1	0	0	0	0	0	0
chr1:9931244-9943796	-	hsa_circ_0009675	12552	330	Hepg2	NA	NA	ANNOTATED, CDS, coding, INTERNAL, OVCODE, OVEXON, UTR5	NM_020248	CTNNBIP1	1	1	1	1	1	1	0	0	0	1	0	0	0	0	0	0
chr1:9931244-9938047	-	hsa_circ_0009674	6803	296	Hepg2	17	NA	ANNOTATED, CDS, coding, INTERNAL, OVCODE, OVEXON, UTR5	NM_020248	CTNNBIP1	1	1	1	1	1	1	0	0	0	1	0	0	0	0	0	0
chr7:148486841-148486918	+	hsa_circ_0082833	77	77	Hepg2	NA	NA	ANNOTATED, CDS, coding, INTERNAL, OVCODE, OVEXON	NM_003592	CUL1	1	1	1	1	1	1	0	0	0	0	0	0	0	0	0	0
chr7:148395932-148486918	+	hsa_circ_0082824	90986	2024	Hepg2	NA	NA	ANNOTATED, CDS, coding, OVCODE, OVERLAPTX, OVEXON, UTR5	NM_003592	CUL1	1	1	1	0	1	1	0	1	0	1	0	0	0	0	0	0
chr1:1273901-1274033	-	hsa_circ_0009268	132	132	Hepg2	4	NA	ANNOTATED, CDS, coding, INTERNAL, OVCODE, OVEXON	NM_004421	DVL1	1	1	1	1	1	1	0	0	0	0	0	0	0	0	0	0
chr1:1275789-1284492	-	hsa_circ_0009270	8703	746	Hepg2	NA	Low_complexity	ANNOTATED, CDS, coding, OVCODE, OVERLAPTX, OVEXON, UTR5	NM_004421	DVL1	1	1	1	0	1	1	0	1	0	1	0	0	0	0	0	0
chr17:7132696-7133262	-	hsa_circ_0041778	566	297	Hepg2	NA	NA	ANNOTATED, CDS, coding, INTERNAL, OVCODE, OVEXON	NM_004422	DVL2	1	1	1	1	1	1	0	0	0	0	0	0	0	0	0	0
chr17:7131295-7133749	-	hsa_circ_0041777	2454	838	Hepg2	NA	NA	ANNOTATED, CDS, coding, INTERNAL, OVCODE, OVERLAPTX, OVEXON	NM_004422	DVL2	1	1	1	1	1	1	0	1	0	0	0	0	0	0	0	0
chr3:183883209-183884310	+	hsa_circ_0068276	1101	287	Hepg2	NA	NA	ANNOTATED, CDS, coding, INTERNAL, OVCODE, OVERLAPTX, OVEXON	NM_004423	DVL3	1	1	1	1	1	1	0	1	0	0	0	0	0	0	0	0
chr3:183882054-183884053	+	hsa_circ_0068271	1999	672	Hepg2	NA	NA	ANNOTATED, CDS, coding, INTERNAL, OVCODE, OVERLAPTX, OVEXON	NM_004423	DVL3	1	1	1	1	1	1	0	1	0	0	0	0	0	0	0	0
chr3:183882900-183884053	+	hsa_circ_0068275	1153	304	Hepg2	14	NA	ANNOTATED, CDS, coding, INTERNAL, OVCODE, OVERLAPTX, OVEXON	NM_004423	DVL3	1	1	1	1	1	1	0	1	0	0	0	0	0	0	0	0
chr3:183874562-183884053	+	hsa_circ_0068269	9491	7624	Hepg2	NA	NA	ALT_ACCEPTOR, CDS, coding, INTERNAL, intronic, OVCODE, OVERLAPTX, OVEXON	NM_004423	DVL3	0	1	1	1	1	1	0	1	1	0	0	1	0	0	0	0
chr5:171303288-171327104	-	hsa_circ_0075032	23816	785	Hepg2	NA	NA	ANNOTATED, CDS, coding, INTERNAL, OVCODE, OVERLAPTX, OVEXON	NM_012300	FBXW11	1	1	1	1	1	1	0	1	0	0	0	0	0	0	0	0
chr5:171433461-171433877	-	hsa_circ_0075034	416	416	Hepg2	NA	NA	ANNOTATED, CDS, coding, OVCODE, OVEXON, UTR5	NM_012300	FBXW11	1	1	1	0	1	1	0	0	0	1	0	0	0	0	0	0
chr3:119582265-119624699	-	hsa_circ_0008797	42434	420	Hepg2	33	None	ANNOTATED, CDS, coding, INTERNAL, OVCODE, OVEXON	NM_002093	GSK3B	1	1	1	1	1	1	0	0	0	0	0	0	0	0	0	0
chr3:119562101-119562200	-	hsa_circ_0066887	99	99	Hepg2	4	NA	ANNOTATED, CDS, coding, INTERNAL, OVCODE, OVEXON	NM_002093	GSK3B	1	1	1	1	1	1	0	0	0	0	0	0	0	0	0	0
chr3:119562101-119582452	-	hsa_circ_0003763	20351	286	Hepg2	NA	None	ANNOTATED, CDS, coding, INTERNAL, OVCODE, OVEXON	NM_002093	GSK3B	1	1	1	1	1	1	0	0	0	0	0	0	0	0	0	0
chr3:119582265-119595355	-	hsa_circ_0007986	13090	322	Hepg2	NA	None	ANNOTATED, CDS, coding, INTERNAL, OVCODE, OVEXON	NM_002093	GSK3B	1	1	1	1	1	1	0	0	0	0	0	0	0	0	0	0
chr9:103062849-103063426	+	hsa_circ_0087760	577	577	Hepg2	NA	Simple_repeat	ANNOTATED, CDS, coding, OVCODE, OVERLAPTX, OVEXON, UTR3	NM_014425	INVS	1	1	1	0	1	1	1	1	0	0	0	0	0	0	0	0
chr11:68125117-68133170	+	hsa_circ_0023190	8053	527	Hepg2	12	NA	ANNOTATED, CDS, coding, INTERNAL, OVCODE, OVEXON	NM_002335	LRP5	1	1	1	1	1	1	0	0	0	0	0	0	0	0	0	0
chr11:68115314-68177608	+	hsa_circ_0023183	62294	2227	Hepg2	NA	NA	ANNOTATED, CDS, coding, INTERNAL, OVCODE, OVEXON	NM_002335	LRP5	1	1	1	1	1	1	0	0	0	0	0	0	0	0	0	0
chr11:68115314-68125315	+	hsa_circ_0023180	10001	595	Hepg2	11	NA	ANNOTATED, CDS, coding, INTERNAL, OVCODE, OVEXON	NM_002335	LRP5	1	1	1	1	1	1	0	0	0	0	0	0	0	0	0	0
chr11:68170950-68207384	+	hsa_circ_0023203	36434	2904	Hepg2	NA	NA	ANNOTATED, CDS, coding, INTERNAL, OVCODE, OVERLAPTX, OVEXON	NM_002335	LRP5	1	1	1	1	1	1	0	1	0	0	0	0	0	0	0	0
chr11:68115314-68133170	+	hsa_circ_0023182	17856	924	Hepg2	34	NA	ANNOTATED, CDS, coding, INTERNAL, OVCODE, OVEXON	NM_002335	LRP5	1	1	1	1	1	1	0	0	0	0	0	0	0	0	0	0
chr11:68197042-68197168	+	hsa_circ_0023218	126	126	Hepg2	3	NA	ANNOTATED, CDS, coding, INTERNAL, OVCODE, OVEXON	NM_002335	LRP5	1	1	1	1	1	1	0	0	0	0	0	0	0	0	0	0
chr11:68170950-68181480	+	hsa_circ_0023201	10530	1243	Hepg2	NA	NA	ANNOTATED, CDS, coding, INTERNAL, OVCODE, OVEXON	NM_002335	LRP5	1	1	1	1	1	1	0	0	0	0	0	0	0	0	0	0
chr11:68115314-68131411	+	hsa_circ_0023181	16097	792	Hepg2	NA	NA	ANNOTATED, CDS, coding, INTERNAL, OVCODE, OVEXON	NM_002335	LRP5	1	1	1	1	1	1	0	0	0	0	0	0	0	0	0	0
chr11:68190956-68197168	+	hsa_circ_0023217	6212	736	Hepg2	NA	NA	ANNOTATED, CDS, coding, INTERNAL, OVCODE, OVERLAPTX, OVEXON	NM_002335	LRP5	1	1	1	1	1	1	0	1	0	0	0	0	0	0	0	0
chr11:68115314-68115711	+	hsa_circ_0023179	397	397	Hepg2	23	NA	ANNOTATED, CDS, coding, INTERNAL, OVCODE, OVEXON	NM_002335	LRP5	1	1	1	1	1	1	0	0	0	0	0	0	0	0	0	0
chr11:68173991-68174281	+	hsa_circ_0023204	290	290	Hepg2	NA	NA	ANNOTATED, CDS, coding, INTERNAL, OVCODE, OVEXON	NM_002335	LRP5	1	1	1	1	1	1	0	0	0	0	0	0	0	0	0	0
chr11:68115314-68183995	+	hsa_circ_0023185	68681	2936	Hepg2	NA	NA	ANNOTATED, CDS, coding, INTERNAL, OVCODE, OVEXON	NM_002335	LRP5	1	1	1	1	1	1	0	0	0	0	0	0	0	0	0	0
chr11:68170950-68183995	+	hsa_circ_0023202	13045	1443	Hepg2	NA	NA	ANNOTATED, CDS, coding, INTERNAL, OVCODE, OVEXON	NM_002335	LRP5	1	1	1	1	1	1	0	0	0	0	0	0	0	0	0	0
chr12:12332743-12340053	-	hsa_circ_0008932	7310	898	Hepg2	NA	None	ANNOTATED, CDS, coding, INTERNAL, OVCODE, OVEXON	NM_002336	LRP6	1	1	1	1	1	1	0	0	0	0	0	0	0	0	0	0
chr12:12311762-12340053	-	hsa_circ_0025484	28291	2144	Hepg2	NA	NA	ANNOTATED, CDS, coding, INTERNAL, OVCODE, OVEXON	NM_002336	LRP6	1	1	1	1	1	1	0	0	0	0	0	0	0	0	0	0
chr12:12339856-12356334	-	hsa_circ_0025491	16478	395	Hepg2	2	NA	ANNOTATED, CDS, coding, INTERNAL, OVCODE, OVEXON	NM_002336	LRP6	1	1	1	1	1	1	0	0	0	0	0	0	0	0	0	0
chr6:91266218-91281526	-	hsa_circ_0077394	15308	487	Hepg2	NA	NA	ANNOTATED, CDS, coding, INTERNAL, OVCODE, OVEXON	NM_003188	MAP3K7	1	1	1	1	1	1	0	0	0	0	0	0	0	0	0	0
chr6:91260186-91281526	-	hsa_circ_0077391	21340	829	Hepg2	NA	NA	ANNOTATED, CDS, coding, INTERNAL, OVCODE, OVEXON	NM_003188	MAP3K7	1	1	1	1	1	1	0	0	0	0	0	0	0	0	0	0
chr10:49609654-49618211	+	hsa_circ_0002968	8557	499	Hepg2	NA	None	ALT_ACCEPTOR, CDS, coding, OVCODE, OVEXON, upstream_start, UTR5	NM_002750	MAPK8	0	1	1	0	1	1	0	0	1	1	0	0	0	1	0	0
chr5:179675972-179707608	-	hsa_circ_0075346	31636	663	Hepg2	19	NA	ANNOTATED, CDS, coding, INTERNAL, OVCODE, OVEXON, UTR5	NM_139069	MAPK9	1	1	1	1	1	1	0	0	0	1	0	0	0	0	0	0
chr5:179666923-179707608	-	hsa_circ_0075344	40685	1107	Hepg2	NA	NA	ANNOTATED, CDS, coding, INTERNAL, OVCODE, OVERLAPTX, OVEXON, UTR5	NM_139069	MAPK9	1	1	1	1	1	1	0	1	0	1	0	0	0	0	0	0
chr5:179688683-179688822	-	hsa_circ_0075347	139	139	Hepg2	NA	NA	ANNOTATED, CDS, coding, INTERNAL, OVCODE, OVEXON	NM_139069	MAPK9	1	1	1	1	1	1	0	0	0	0	0	0	0	0	0	0
chr5:179688683-179707608	-	hsa_circ_0001566	18925	497	Hepg2	50	None	ANNOTATED, CDS, coding, INTERNAL, OVCODE, OVEXON, UTR5	NM_139069	MAPK9	1	1	1	1	1	1	0	0	0	1	0	0	0	0	0	0
chr8:128748314-128748869	+	hsa_circ_0085533	555	555	Hepg2	NA	NA	ANNOTATED, CDS, coding, OVCODE, OVEXON, UTR5	NM_002467	MYC	1	1	1	0	1	1	0	0	0	1	0	0	0	0	0	0
chr20:50133322-50140135	-	hsa_circ_0001170	6813	688	Hepg2	5	None	ALT_ACCEPTOR, CDS, coding, INTERNAL	NM_001136021	NFATC2	0	1	1	1	0	0	0	0	1	0	0	0	0	0	0	0
chr16:68155889-68160513	+	hsa_circ_0000711	4624	1298	Hepg2	654	None	ANNOTATED, CDS, coding, INTERNAL, OVCODE, OVEXON	NM_173165	NFATC3	1	1	1	1	1	1	0	0	0	0	0	0	0	0	0	0
chr16:68155889-68217269	+	hsa_circ_0039928	61380	1995	Hepg2	53	NA	ANNOTATED, CDS, coding, INTERNAL, OVCODE, OVEXON	NM_004555	NFATC3	1	1	1	1	1	1	0	0	0	0	0	0	0	0	0	0
chr16:68155889-68225678	+	hsa_circ_0039929	69789	3003	Hepg2	95	NA	ANNOTATED, CDS, coding, INTERNAL, OVCODE, OVEXON	NM_004555	NFATC3	1	1	1	1	1	1	0	0	0	0	0	0	0	0	0	0
chr16:68155889-68157024	+	hsa_circ_0005615	1135	1135	Hepg2	314	None	ANNOTATED, CDS, coding, INTERNAL, OVCODE, OVEXON	NM_004555	NFATC3	1	1	1	1	1	1	0	0	0	0	0	0	0	0	0	0
chr16:68122603-68157024	+	hsa_circ_0039926	34421	34421	Hepg2	NA	SINE	ALT_ACCEPTOR, CDS, coding, INTERNAL, intronic, OVCODE, OVERLAPTX, OVEXON	NM_004555	NFATC3	0	1	1	1	1	1	0	1	1	0	0	1	0	0	0	0
chr17:26512204-26523404	+	hsa_circ_0042522	11200	2177	Hepg2	NA	NA	ANNOTATED, CDS, coding, OVCODE, OVERLAPTX, OVEXON, UTR3	NM_016231	NLK	1	1	1	0	1	1	1	1	0	0	0	0	0	0	0	0
chr17:26490568-26499644	+	hsa_circ_0003638	9076	398	Hepg2	1	None	ANNOTATED, CDS, coding, INTERNAL, OVCODE, OVEXON	NM_016231	NLK	1	1	1	1	1	1	0	0	0	0	0	0	0	0	0	0
chr17:26512204-26512291	+	hsa_circ_0042521	87	87	Hepg2	18	NA	ANNOTATED, CDS, coding, INTERNAL, OVCODE, OVEXON	NM_016231	NLK	1	1	1	1	1	1	0	0	0	0	0	0	0	0	0	0
chr17:26495473-26512291	+	hsa_circ_0042519	16818	399	Hepg2	1	NA	ANNOTATED, CDS, coding, INTERNAL, OVCODE, OVEXON	NM_016231	NLK	1	1	1	1	1	1	0	0	0	0	0	0	0	0	0	0
chr17:79913272-79914950	-	hsa_circ_0046288	1678	441	Hepg2	NA	NA	ANNOTATED, CDS, coding, INTERNAL, OVCODE, OVEXON	NM_178493	NOTUM	1	1	1	1	1	1	0	0	0	0	0	0	0	0	0	0
chr11:64022219-64026185	+	hsa_circ_0022671	3966	1076	Hepg2	NA	NA	ANNOTATED, CDS, coding, INTERNAL, OVCODE, OVEXON	NM_000932	PLCB3	1	1	1	1	1	1	0	0	0	0	0	0	0	0	0	0
chr11:64031162-64032699	+	hsa_circ_0022689	1537	387	Hepg2	NA	NA	ANNOTATED, CDS, coding, INTERNAL, OVCODE, OVEXON	NM_000932	PLCB3	1	1	1	1	1	1	0	0	0	0	0	0	0	0	0	0
chr11:64023847-64031584	+	hsa_circ_0022679	7737	1954	Hepg2	NA	NA	ANNOTATED, CDS, coding, INTERNAL, OVCODE, OVEXON	NM_000932	PLCB3	1	1	1	1	1	1	0	0	0	0	0	0	0	0	0	0
chrX:48368171-48368344	+	hsa_circ_0090495	173	173	Hepg2	NA	NA	ANNOTATED, CDS, coding, INTERNAL, OVCODE, OVEXON, UTR5	NM_203473	PORCN	1	1	1	1	1	1	0	0	0	1	0	0	0	0	0	0
chr8:22332466-22370945	+	hsa_circ_0002081	38479	721	Hepg2	4	None	ANNOTATED, CDS, coding, INTERNAL, OVCODE, OVEXON	NM_001243974	PPP3CC	1	1	1	1	1	1	0	0	0	0	0	0	0	0	0	0
chr17:64298925-64302245	+	hsa_circ_0045361	3320	249	Hepg2	NA	NA	ANNOTATED, CDS, coding, OVCODE, OVEXON, UTR5	NM_002737	PRKCA	1	1	1	0	1	1	0	0	0	1	0	0	0	0	0	0
chr17:64637472-64806862	+	hsa_circ_0045373	169390	8438	Hepg2	NA	NA	ANNOTATED, CDS, coding, OVCODE, OVERLAPTX, OVEXON, UTR3	NM_002737	PRKCA	1	1	1	0	1	1	1	1	0	0	0	0	0	0	0	0
chr14:73614502-73614802	+	hsa_circ_0008521	300	210	Hepg2	42	None	ANNOTATED, CDS, coding, INTERNAL, OVCODE, OVEXON, UTR5	NM_007318	PSEN1	1	1	1	1	1	1	0	0	0	1	0	0	0	0	0	0
chr14:73614502-73690399	+	hsa_circ_0032505	75897	5941	Hepg2	NA	NA	ANNOTATED, CDS, coding, OVCODE, OVEXON, UTR3, UTR5	NM_000021	PSEN1	1	1	1	0	1	1	1	0	0	1	0	0	0	0	0	0
chr14:73614502-73614814	+	hsa_circ_0003848	312	222	Hepg2	25	None	ANNOTATED, CDS, coding, INTERNAL, OVCODE, OVEXON, UTR5	NM_000021	PSEN1	1	1	1	1	1	1	0	0	0	1	0	0	0	0	0	0
chr14:73614502-73659572	+	hsa_circ_0032503	45070	904	Hepg2	3	NA	ANNOTATED, CDS, coding, INTERNAL, OVCODE, OVEXON, UTR5	NM_000021	PSEN1	1	1	1	1	1	1	0	0	0	1	0	0	0	0	0	0
chr14:73614502-73640415	+	hsa_circ_0002564	25913	615	Hepg2	20	None	ANNOTATED, CDS, coding, INTERNAL, OVCODE, OVEXON, UTR5	NM_000021	PSEN1	1	1	1	1	1	1	0	0	0	1	0	0	0	0	0	0
chr14:73614502-73653628	+	hsa_circ_0008218	39126	683	Hepg2	1	None	ANNOTATED, CDS, coding, INTERNAL, OVCODE, OVEXON, UTR5	NM_000021	PSEN1	1	1	1	1	1	1	0	0	0	1	0	0	0	0	0	0
chr14:73614502-73664837	+	hsa_circ_0002289	50335	1003	Hepg2	NA	None	ANNOTATED, CDS, coding, INTERNAL, OVCODE, OVEXON, UTR5	NM_000021	PSEN1	1	1	1	1	1	1	0	0	0	1	0	0	0	0	0	0
chr14:73614502-73614584	+	hsa_circ_0032502	82	82	Hepg2	NA	NA	ANNOTATED, coding, INTERNAL, OVEXON, UTR5	NM_000021	PSEN1	1	0	1	1	0	1	0	0	0	1	0	0	0	0	0	0
chr7:6431554-6431672	+	hsa_circ_0079346	118	118	Hepg2	NA	NA	ANNOTATED, CDS, coding, INTERNAL, OVCODE, OVEXON	NM_018890	RAC1	1	1	1	1	1	1	0	0	0	0	0	0	0	0	0	0
chr7:6441946-6443598	+	hsa_circ_0079352	1652	1652	Hepg2	NA	NA	ANNOTATED, CDS, coding, OVCODE, OVEXON, UTR3	NM_018890	RAC1	1	1	1	0	1	1	1	0	0	0	0	0	0	0	0	0
chr7:6426842-6431672	+	hsa_circ_0004349	4830	190	Hepg2	NA	None	ANNOTATED, CDS, coding, INTERNAL, OVCODE, OVEXON	NM_018890	RAC1	1	1	1	1	1	1	0	0	0	0	0	0	0	0	0	0
chr22:41349558-41360121	+	hsa_circ_0008884	10563	150	Hepg2	16	None	ANNOTATED, CDS, coding, INTERNAL, OVCODE, OVEXON	NM_014248	RBX1	1	1	1	1	1	1	0	0	0	0	0	0	0	0	0	0
chr22:41349558-41363888	+	hsa_circ_0004469	14330	236	Hepg2	11	None	ANNOTATED, CDS, coding, INTERNAL, OVCODE, OVEXON	NM_014248	RBX1	1	1	1	1	1	1	0	0	0	0	0	0	0	0	0	0
chr3:49396578-49449526	-	hsa_circ_0065645	52948	1921	Hepg2	NA	NA	ANNOTATED, CDS, coding, OVCODE, OVEXON, UTR3, UTR5	NM_001664	RHOA	1	1	1	0	1	1	1	0	0	1	0	0	0	0	0	0
chr3:49405860-49405981	-	hsa_circ_0065648	121	121	Hepg2	5	NA	ANNOTATED, CDS, coding, INTERNAL, OVCODE, OVEXON	NM_001664	RHOA	1	1	1	1	1	1	0	0	0	0	0	0	0	0	0	0
chr3:49396578-49449428	-	hsa_circ_0065644	52850	1823	Hepg2	NA	NA	ALT_ACCEPTOR, CDS, coding, OVCODE, OVEXON, UTR3, UTR5	NM_001664	RHOA	0	1	1	0	1	1	1	0	1	1	0	0	0	0	0	0
chr3:49396578-49397815	-	hsa_circ_0065639	1237	1237	Hepg2	NA	NA	ANNOTATED, CDS, coding, OVCODE, OVEXON, UTR3	NM_001664	RHOA	1	1	1	0	1	1	1	0	0	0	0	0	0	0	0	0
chr2:11321777-11338900	-	hsa_circ_0052631	17123	3042	Hepg2	NA	SINE	ANNOTATED, CDS, coding, OVCODE, OVEXON, UTR3	NM_004850	ROCK2	1	1	1	0	1	1	1	0	0	0	0	0	0	0	0	0
chr2:11321777-11376088	-	hsa_circ_0052641	54311	5490	Hepg2	NA	SINE	ANNOTATED, CDS, coding, OVCODE, OVERLAPTX, OVEXON, UTR3	NM_004850	ROCK2	1	1	1	0	1	1	1	1	0	0	0	0	0	0	0	0
chr2:11321777-11337831	-	hsa_circ_0052630	16054	2853	Hepg2	NA	SINE	ANNOTATED, CDS, coding, OVCODE, OVEXON, UTR3	NM_004850	ROCK2	1	1	1	0	1	1	1	0	0	0	0	0	0	0	0	0
chr2:11321777-11357295	-	hsa_circ_0052637	35518	4620	Hepg2	NA	SINE	ANNOTATED, CDS, coding, OVCODE, OVEXON, UTR3	NM_004850	ROCK2	1	1	1	0	1	1	1	0	0	0	0	0	0	0	0	0
chr2:11321777-11364586	-	hsa_circ_0052639	42809	5084	Hepg2	NA	SINE	ANNOTATED, CDS, coding, OVCODE, OVERLAPTX, OVEXON, UTR3	NM_004850	ROCK2	1	1	1	0	1	1	1	1	0	0	0	0	0	0	0	0
chr2:11321777-11335151	-	hsa_circ_0052628	13374	2504	Hepg2	NA	SINE	ANNOTATED, CDS, coding, OVCODE, OVEXON, UTR3	NM_004850	ROCK2	1	1	1	0	1	1	1	0	0	0	0	0	0	0	0	0
chr3:127816142-127823767	-	hsa_circ_0067204	7625	655	Hepg2	10	NA	ANNOTATED, CDS, coding, INTERNAL, OVCODE, OVEXON	NM_003707	RUVBL1	1	1	1	1	1	1	0	0	0	0	0	0	0	0	0	0
chr3:185307901-185318643	+	hsa_circ_0068400	10742	348	Hepg2	5	NA	ANNOTATED, CDS, coding, INTERNAL, OVCODE, OVEXON	NM_021627	SENP2	1	1	1	1	1	1	0	0	0	0	0	0	0	0	0	0
chr15:67457232-67462942	+	hsa_circ_0003973	5710	452	Hepg2	5	None	ANNOTATED, CDS, coding, INTERNAL, OVCODE, OVEXON	NM_005902	SMAD3	1	1	1	1	1	1	0	0	0	0	0	0	0	0	0	0
chr18:48573289-48575694	+	hsa_circ_0047705	2405	581	Hepg2	6	NA	ANNOTATED, CDS, coding, INTERNAL, OVCODE, OVERLAPTX, OVEXON, UTR5	NM_005359	SMAD4	1	1	1	1	1	1	0	1	0	1	0	0	0	0	0	0
chrX:9622254-9661459	+	hsa_circ_0089854	39205	950	Hepg2	NA	NA	ANNOTATED, CDS, coding, INTERNAL, OVCODE, OVEXON	NM_005647	TBL1X	1	1	1	1	1	1	0	0	0	0	0	0	0	0	0	0
chr3:176782707-176816329	-	hsa_circ_0068062	33622	179	Hepg2	4	NA	ANNOTATED, CDS, coding, INTERNAL, OVCODE, OVERLAPTX, OVEXON, UTR5	NM_024665	TBL1XR1	1	1	1	1	1	1	0	1	0	1	0	0	0	0	0	0
chr3:176816253-176816329	-	hsa_circ_0068064	76	76	Hepg2	NA	NA	ANNOTATED, coding, INTERNAL, OVEXON, UTR5	NM_024665	TBL1XR1	1	0	1	1	0	1	0	0	0	1	0	0	0	0	0	0
chr3:176738541-176914266	-	hsa_circ_0068042	175725	104347	Hepg2	NA	Low_complexity	ALT_ACCEPTOR, CDS, coding, intronic, OVCODE, OVERLAPTX, OVEXON, UTR3, UTR5	NM_024665	TBL1XR1	0	1	1	0	1	1	1	1	1	1	0	1	0	0	0	0
chr3:176771560-176915048	-	hsa_circ_0068061	143488	465	Hepg2	NA	NA	ANNOTATED, CDS, coding, OVCODE, OVERLAPTX, OVEXON, UTR5	NM_024665	TBL1XR1	1	1	1	0	1	1	0	1	0	1	0	0	0	0	0	0
chr3:176765273-176816329	-	hsa_circ_0068055	51056	887	Hepg2	NA	NA	ANNOTATED, CDS, coding, INTERNAL, OVCODE, OVERLAPTX, OVEXON, UTR5	NM_024665	TBL1XR1	1	1	1	1	1	1	0	1	0	1	0	0	0	0	0	0
chr10:114799783-114849299	+	hsa_circ_0020050	49516	243	Hepg2	7	NA	ANNOTATED, CDS, coding, INTERNAL, OVCODE, OVEXON	NM_001146283	TCF7L2	1	1	1	1	1	1	0	0	0	0	0	0	0	0	0	0
chr10:114724314-114799885	+	hsa_circ_0020048	75571	171	Hepg2	14	NA	ANNOTATED, CDS, coding, INTERNAL, OVCODE, OVERLAPTX, OVEXON	NM_001146274	TCF7L2	1	1	1	1	1	1	0	1	0	0	0	0	0	0	0	0
chr10:114903681-114911643	+	hsa_circ_0020053	7962	491	Hepg2	3	NA	ANNOTATED, CDS, coding, INTERNAL, OVCODE, OVERLAPTX, OVEXON	NM_001198525	TCF7L2	1	1	1	1	1	1	0	1	0	0	0	0	0	0	0	0
chr10:114900942-114905856	+	hsa_circ_0020051	4914	323	Hepg2	NA	NA	ANNOTATED, CDS, coding, INTERNAL, OVCODE, OVEXON	NM_001198525	TCF7L2	1	1	1	1	1	1	0	0	0	0	0	0	0	0	0	0
chr1:116206281-116206889	+	hsa_circ_0013663	608	608	Hepg2	NA	NA	ANNOTATED, CDS, coding, INTERNAL, OVCODE, OVEXON	NM_138959	VANGL1	1	1	1	1	1	1	0	0	0	0	0	0	0	0	0	0
chr1:116202261-116206889	+	hsa_circ_0002623	4628	741	Hepg2	11	None	ANNOTATED, CDS, coding, INTERNAL, OVCODE, OVEXON	NM_138959	VANGL1	1	1	1	1	1	1	0	0	0	0	0	0	0	0	0	0
chr1:116184573-116206889	+	hsa_circ_0013659	22316	1083	Hepg2	NA	NA	ANNOTATED, CDS, coding, OVCODE, OVEXON, UTR5	NM_138959	VANGL1	1	1	1	0	1	1	0	0	0	1	0	0	0	0	0	0
chr1:116224984-116228148	+	hsa_circ_0013664	3164	502	Hepg2	NA	NA	ANNOTATED, CDS, coding, INTERNAL, OVCODE, OVERLAPTX, OVEXON	NM_138959	VANGL1	1	1	1	1	1	1	0	1	0	0	0	0	0	0	0	0
