# Supplementary material for: Translation of the circular RNA circβ-catenin promotes liver cancer cell growth through activation of the Wnt pathway
Source: Genome Biol. 2019 Apr 26;20:84. doi: 10.1186/s13059-019-1685-4 (PMC6486691; doi:10.1186/s13059-019-1685-4)
Supplement: Supplementary file 3 — Table S2. The RNA expression profile for deregulated genes after knockdown of circβ-catenin (XLSX 477 kb) [file 13059_2019_1685_MOESM3_ESM.xlsx]

## Sheet: Gene expression
geneID	geneLength	shNC-Expression	shcircβ-catenin-Expression	shNC-FPKM	shcircβ-catenin-FPKM	log2 Ratio(shcircβ-catenin/shNC)	Up-Down-Regulation(shcircβ-catenin/shNC)	P-value	FDR	Symbol	KEGG Orthology	GO Component	GO Function	GO Process	Blast nr
100526830	2218	0	84.7	0.01	3.65	8.51175	Up	8.18906e-26	1.60813e-23	SLX1A-SULT1A3	K01014|1|1e-162|575|hsa:445329|aryl sulfotransferase [EC:2.8.2.1]	GO:0044444//cytoplasmic part	GO:0008146//sulfotransferase activity	GO:0008202//steroid metabolic process;GO:0009698//phenylpropanoid metabolic process;GO:0009712//catechol-containing compound metabolic process;GO:0006790//sulfur compound metabolic process;GO:1901564;GO:0030968//endoplasmic reticulum unfolded protein response	gi|29550921|ref|NP_808220.1|/6.54942e-162/sulfotransferase 1A3/1A4 [Homo sapiens]
5380	639	0	15.46	0.01	2.41	7.91289	Up	3.32776e-05	0.000530752	PMS2P2	K10858|1|6e-56|147|ggo:101138225|DNA mismatch repair protein PMS2	-	-	-	gi|51094586|gb|EAL23838.1|/1.2323e-64/postmeiotic segregation increased 2-like 1 [Homo sapiens]
100528030	4756.18	0	105.29	0.01	2.09	7.70736	Up	4.37476e-32	1.39785e-29	POC1B-GALNT4	K00710|1|4e-160|568|rro:104662547|polypeptide N-acetylgalactosaminyltransferase [EC:2.4.1.41]	GO:0012505//endomembrane system;GO:0043231//intracellular membrane-bounded organelle;GO:0031224//intrinsic component of membrane;GO:0044444//cytoplasmic part;GO:0012505//endomembrane system;GO:0043231//intracellular membrane-bounded organelle;GO:0031224//intrinsic component of membrane;GO:0044444//cytoplasmic part	GO:0008376//acetylgalactosaminyltransferase activity;GO:0008376//acetylgalactosaminyltransferase activity	GO:0006493//protein O-linked glycosylation;GO:0006493//protein O-linked glycosylation	gi|315139010|ref|NP_001186711.1|/0/POC1B-GALNT4 protein isoform 2 [Homo sapiens]
56663	88	0	1	0.01	1.82	7.50779	Up	0.50544	0.721259	VTRNA1-2	-	-	-	-	-
100874042	489	0	8	0.01	1.66	7.37504	Up	0.0041012	0.0301897	HM13-AS1	-	-	-	-	-
100526737	923	0	13.47	0.01	1.43	7.15987	Up	0.000131677	0.0017408	RBM14-RBM4	K13187|1|2e-58|228|mmu:102902673|RNA-binding protein 4;K13189|3|5e-58|226|pale:102896606|RNA-binding protein 14	GO:0035770//ribonucleoprotein granule;GO:0016604//nuclear body;GO:0031981//nuclear lumen;GO:0043234//protein complex	GO:0046914//transition metal ion binding;GO:0097157//pre-mRNA intronic binding;GO:0036094//small molecule binding;GO:0003729//mRNA binding;GO:0005515//protein binding;GO:0001076//transcription factor activity, RNA polymerase II transcription factor binding;GO:0003676//nucleic acid binding;GO:0003713//transcription coactivator activity;GO:0036094//small molecule binding	GO:0017148//negative regulation of translation;GO:0006913//nucleocytoplasmic transport;GO:0002190//cap-independent translational initiation;GO:0009648//photoperiodism;GO:0000165//MAPK cascade;GO:0035195//gene silencing by miRNA;GO:0042692//muscle cell differentiation;GO:0006950//response to stress;GO:0000380//alternative mRNA splicing, via spliceosome;GO:0006476//protein deacetylation;GO:0006366/…	gi|311771545|ref|NP_001185774.1|/3.69102e-169/RBM14-RBM4 protein isoform 1 [Homo sapiens]
100528007	2732	0	38.66	0.01	1.35	7.07682	Up	4.49274e-12	2.80454e-10	BORCS7-ASMT	K07755|1|0.0|766|hsa:57412|arsenite methyltransferase [EC:2.1.1.137]	GO:0043231//intracellular membrane-bounded organelle;GO:0044444//cytoplasmic part	GO:0008757//S-adenosylmethionine-dependent methyltransferase activity	GO:0019748//secondary metabolic process;GO:0006805//xenobiotic metabolic process	gi|119570054|gb|EAW49669.1|/0/hCG2024404, isoform CRA_e [Homo sapiens]
100534592	838	0	10.91	0.01	1.28	7	Up	0.00103646	0.00996393	URGCP-MRPS24	K17403|1|3e-88|327|hsa:64951|small subunit ribosomal protein S24	GO:0000314//organellar small ribosomal subunit;GO:0000315//organellar large ribosomal subunit	GO:0005198//structural molecule activity	GO:0010467//gene expression	gi|119614578|gb|EAW94172.1|/4.54695e-88/mitochondrial ribosomal protein S24, isoform CRA_a, partial [Homo sapiens]
282808	1029	0	11.48	0.01	1.09	6.76818	Up	0.00052104	0.00561936	RAB40AL	K07928|1|6e-160|565|hsa:282808|Ras-related protein Rab-40	GO:0043231//intracellular membrane-bounded organelle;GO:0016020//membrane	GO:0032550	GO:0035556//intracellular signal transduction;GO:0032446//protein modification by small protein conjugation;GO:0045184//establishment of protein localization	gi|73611940|ref|NP_001027004.1|/3.1036e-159/ras-related protein Rab-40A-like [Homo sapiens]
100529209	1909	0	17.79	0.01	0.89	6.47573	Up	8.4099e-06	0.00015934	RNASEK-C17orf49	K19323|1|8e-07|48.1|tsp:Tsp_04481|ataxin-10	-	GO:0003676//nucleic acid binding	-	gi|395748456|ref|XP_003778774.1|/8.63844e-92/PREDICTED: ribonuclease kappa, partial [Pongo abelii]
100533111	1119	0	9.51	0.01	0.82	6.35755	Up	0.00206172	0.0175079	ZNF670-ZNF695	K09228|1|1e-38|162|pps:100984110|KRAB domain-containing zinc finger protein	-	-	-	gi|323635446|ref|NP_065127.4|/1.16907e-61/zinc finger protein 695 isoform 1 [Homo sapiens]
25764	1351	0	10.37	0.01	0.74	6.20945	Up	0.00103646	0.00995885	HYPK	K12581|1|2e-10|60.5|nle:100584332|CCR4-NOT transcription complex subunit 7/8;K11447|3|1e-08|55.5|ptr:449579|histone demethylase [EC:1.14.11.-];K17776|5|1e-08|47.4|nle:100591060|metaxin	GO:0043231//intracellular membrane-bounded organelle;GO:0043231//intracellular membrane-bounded organelle	-	-	gi|119597649|gb|EAW77243.1|/2.07135e-54/hCG2003792, isoform CRA_c [Homo sapiens]
440348	1389	0	9.73	0.01	0.68	6.08746	Up	0.00206172	0.0174843	NPIPB15	-	-	-	-	gi|403314393|sp|A6NHN6.3|NPB15_HUMAN/0/RecName: Full=Nuclear pore complex-interacting protein family member B15; AltName: Full=Nuclear pore complex-interacting protein-like 2; Flags: Precursor [Homo sapiens]
100534012	1948	0	13.37	0.01	0.66	6.04439	Up	0.000131677	0.00174324	TNFAIP8L2-SCNM1	K12581|1|2e-16|89.7|nle:100584332|CCR4-NOT transcription complex subunit 7/8;K07560|2|5e-16|88.6|pon:100459622|D-tyrosyl-tRNA(Tyr) deacylase [EC:3.1.-.-];K18047|3|8e-15|84.7|rro:104681215|serine/threonine/tyrosine-interacting-like protein 1;K17985|4|3e-13|45.8|hsa:55626|activating molecule in BECN1-regulated autophagy protein 1	GO:0016604//nuclear body	GO:0043169//cation binding	GO:0006396//RNA processing	gi|13128998|ref|NP_076946.1|/1.44679e-101/sodium channel modifier 1 isoform 1 [Homo sapiens]
767811	979	0	6.5	0.01	0.65	6.02237	Up	0.0162282	0.0885995	H2BFXP	K11252|1|2e-69|265|pps:100988594|histone H2B	GO:0031981//nuclear lumen;GO:0000785//chromatin	GO:0003676//nucleic acid binding;GO:0046983//protein dimerization activity	GO:0034728//nucleosome organization	gi|426396945|ref|XP_004064689.1|/4.42064e-67/PREDICTED: histone H2B type F-M-like, partial [Gorilla gorilla gorilla]
5920	779	0	5	0.01	0.63	5.97728	Up	0.0322812	0.144381	RARRES3	K16817|1|9e-41|169|pss:102459717|HRAS-like suppressor 3 [EC:3.1.1.32 3.1.1.4]	GO:0031224//intrinsic component of membrane	GO:0004620//phospholipase activity	GO:0006629//lipid metabolic process;GO:0008283//cell proliferation;GO:0006796//phosphate-containing compound metabolic process	gi|149588791|ref|NP_004576.2|/6.53995e-83/retinoic acid receptor responder protein 3 [Homo sapiens]
6286	510	0	3	0.01	0.59	5.88264	Up	0.127735	0.358663	S100P	K10384|1|1e-07|57.8|hsa:388698|filaggrin	GO:0043231//intracellular membrane-bounded organelle	GO:0046872//metal ion binding;GO:0005515//protein binding	GO:0016477//cell migration;GO:0042221//response to chemical	gi|441664071|ref|XP_003278569.2|/5.22877e-40/PREDICTED: uncharacterized protein LOC100585213 [Nomascus leucogenys]
378108	1402	0	8.3	0.01	0.57	5.83289	Up	0.0041012	0.0302015	TRIM74	K12024|1|6e-147|523|hsa:378108|tripartite motif-containing protein 50/73/74	GO:0044424;GO:0043227//membrane-bounded organelle;GO:0044424;GO:0043227//membrane-bounded organelle	GO:0046914//transition metal ion binding;GO:0003824//catalytic activity;GO:0046914//transition metal ion binding;GO:0003824//catalytic activity	-	gi|578814229|ref|XP_006716041.1|/2.78944e-146/PREDICTED: tripartite motif-containing protein 74 isoform X1 [Homo sapiens]
9729	8124	0	49.35	0.01	0.57	5.83289	Up	2.32826e-15	2.25089e-13	KIAA0408	K17985|1|8e-15|87.0|hsa:55626|activating molecule in BECN1-regulated autophagy protein 1;K07560|2|2e-14|85.9|pon:100459622|D-tyrosyl-tRNA(Tyr) deacylase [EC:3.1.-.-];K12581|3|3e-14|74.7|nle:100584332|CCR4-NOT transcription complex subunit 7/8	-	GO:0005488//binding	-	gi|59806363|ref|NP_055517.3|/0/uncharacterized protein KIAA0408 [Homo sapiens]
8367	377	0	2	0.01	0.55	5.78136	Up	0.254092	0.540221	HIST1H4E	K11254|1|2e-49|196|pps:100980546|histone H4	GO:0000785//chromatin;GO:0043231//intracellular membrane-bounded organelle	GO:0003676//nucleic acid binding;GO:0046983//protein dimerization activity	GO:0034728//nucleosome organization	gi|397465423|ref|XP_003804496.1|/9.70726e-45/PREDICTED: uncharacterized protein LOC100985450 [Pan paniscus]
3126	1193	0	6.59	0.01	0.54	5.75489	Up	0.0162282	0.0885482	HLA-DRB4	K06454|1|6e-131|469|hsa:3126|CD4 antigen;K06565|1|6e-131|469|hsa:3126|lymphocyte-activation gene 3 protein;K06752|1|6e-131|469|hsa:3126|major histocompatibility complex, class II	GO:0005764//lysosome;GO:0030176//integral component of endoplasmic reticulum membrane;GO:0030134//ER to Golgi transport vesicle;GO:0042611;GO:0030139//endocytic vesicle;GO:0005770//late endosome;GO:0005802//trans-Golgi network;GO:0030665//clathrin-coated vesicle membrane	-	GO:0002478;GO:0019221//cytokine-mediated signaling pathway;GO:0050851//antigen receptor-mediated signaling pathway;GO:0031294//lymphocyte costimulation	gi|84796221|gb|ABC66200.1|/2.90281e-130/MHC class II antigen [Homo sapiens]
100533464	1645	0	9.23	0.01	0.54	5.75489	Up	0.00206172	0.0175	PRH1-PRR4	K08474|1|1e-34|150|ptr:739542|taste receptor type 2;K13911|2|4e-34|148|ptr:739882|basic salivary proline-rich protein 1/2	-	GO:0005488//binding	-	gi|119616621|gb|EAW96215.1|/1.21534e-58/proline-rich protein HaeIII subfamily 1, isoform CRA_b [Homo sapiens]
8364	390	0	2	0.01	0.53	5.72792	Up	0.254092	0.544706	HIST1H4C	K11254|1|1e-40|166|ecb:100068166|histone H4	GO:0000785//chromatin;GO:0043231//intracellular membrane-bounded organelle	GO:0003676//nucleic acid binding;GO:0046983//protein dimerization activity	GO:0034728//nucleosome organization	gi|545198636|ref|XP_001498098.3|/5.44065e-40/PREDICTED: uncharacterized protein LOC100068166 [Equus caballus]
102724368	216	0	1	0.01	0.52	5.70044	Up	0.50544	0.733869	CELSR3-AS1	-	-	-	-	-
10744	576	0	3	0.01	0.52	5.70044	Up	0.127735	0.358502	PTTG2	K06635|1|3e-97|355|hsa:10744|securin	GO:0043231//intracellular membrane-bounded organelle	GO:0019904//protein domain specific binding	GO:0006259//DNA metabolic process;GO:0033554//cellular response to stress;GO:0006996//organelle organization;GO:0000087//mitotic M phase	gi|154354976|ref|NP_006598.2|/1.51719e-96/securin-2 [Homo sapiens]
6288	579	0	2.92	0.01	0.51	5.67243	Up	0.254092	0.543717	SAA1	K17310|1|2e-69|263|pon:100446128|serum amyloid A protein	GO:0034358//plasma lipoprotein particle;GO:0034358//plasma lipoprotein particle;GO:0034358//plasma lipoprotein particle	GO:0005102//receptor binding;GO:0005102//receptor binding;GO:0005102//receptor binding	GO:0001775//cell activation;GO:0002526//acute inflammatory response;GO:0032732//positive regulation of interleukin-1 production;GO:0050663//cytokine secretion;GO:0007155//cell adhesion;GO:0030595//leukocyte chemotaxis;GO:0051480//regulation of cytosolic calcium ion concentration;GO:0001775//cell activation;GO:0002526//acute inflammatory response;GO:0032732//positive regulation of interleukin-1 pr…	gi|40316910|ref|NP_954630.1|/9.56725e-67/serum amyloid A-1 protein preproprotein [Homo sapiens]
58530	402	0	2	0.01	0.51	5.67243	Up	0.254092	0.542915	LY6G6D	K06846|1|3e-55|214|hsa:58530|lymphocyte antigen 6 complex	GO:0044464;GO:0016020//membrane	-	-	gi|51243049|ref|NP_067069.2|/1.78412e-54/lymphocyte antigen 6 complex locus protein G6d precursor [Homo sapiens]
333932	507	0	2.5	0.01	0.5	5.64386	Up	0.254092	0.537976	HIST2H3A	K11253|1|2e-71|269|oaa:100093237|histone H3	GO:0000785//chromatin;GO:0043231//intracellular membrane-bounded organelle	GO:0003676//nucleic acid binding;GO:0046983//protein dimerization activity	GO:0034728//nucleosome organization	gi|478524318|ref|XP_004436359.1|/5.91351e-76/PREDICTED: core histone macro-H2A.1-like [Ceratotherium simum simum]
200159	414	0	2	0.01	0.5	5.64386	Up	0.254092	0.537614	C1orf100	-	-	-	-	gi|444741688|ref|NP_001263277.1|/3.99607e-40/uncharacterized protein C1orf100 isoform 2 [Homo sapiens]
126961	507	0	2.5	0.01	0.5	5.64386	Up	0.254092	0.537433	HIST2H3C	K11253|1|2e-71|269|oaa:100093237|histone H3	GO:0000785//chromatin;GO:0043231//intracellular membrane-bounded organelle	GO:0003676//nucleic acid binding;GO:0046983//protein dimerization activity	GO:0034728//nucleosome organization	gi|478524318|ref|XP_004436359.1|/5.91351e-76/PREDICTED: core histone macro-H2A.1-like [Ceratotherium simum simum]
2953	1293	0	6.57	0.01	0.49	5.61471	Up	0.0162282	0.0886252	GSTT2	K00799|1|8e-122|384|hsa:2953|glutathione S-transferase [EC:2.5.1.18]	GO:0031981//nuclear lumen;GO:0031981//nuclear lumen;GO:0031981//nuclear lumen;GO:0031981//nuclear lumen;GO:0031981//nuclear lumen	GO:0016765//transferase activity, transferring alkyl or aryl (other than methyl) groups;GO:0016765//transferase activity, transferring alkyl or aryl (other than methyl) groups;GO:0016765//transferase activity, transferring alkyl or aryl (other than methyl) groups;GO:0016765//transferase activity, transferring alkyl or aryl (other than methyl) groups;GO:0016765//transferase activity, transferring …	-	gi|545720028|pdb|4MPF|A/7.46639e-137/Chain A, Crystal Structure Of Human Glutathione Transferase Theta-2, Complex With Inorganic Phosphate, Gsh Free, Target Efi-507257
100533106	1542	0	7.84	0.01	0.49	5.61471	Up	0.00815812	0.0521699	ZHX1-C8orf76	-	-	-	-	gi|323510674|ref|NP_001191109.1|/8.05492e-158/zinc fingers and homeoboxes protein 1, isoform 2 [Homo sapiens]
56	1024	0	5	0.01	0.48	5.58496	Up	0.0322812	0.144896	ACRV1	K09643|1|4e-08|61.2|myb:102247974|transmembrane protease, serine 13;K00326|2|2e-07|58.5|fab:101811768|cytochrome-b5 reductase [EC:1.6.2.2]	GO:0030141//secretory granule;GO:0030141//secretory granule	-	GO:0032502//developmental process;GO:0032502//developmental process;GO:0032502//developmental process;GO:0032502//developmental process	gi|9955927|ref|NP_064454.1|/8.67313e-129/acrosomal protein SP-10 isoform b precursor [Homo sapiens]
1565	1520	0	7.64	0.01	0.48	5.58496	Up	0.00815812	0.0521169	CYP2D6	K17712|1|0.0|805|hsa:1565|cytochrome P450, family 2, subfamily D, polypeptide 6 [EC:1.14.14.1];K07414|3|0.0|784|ptr:745989|cytochrome P450, family 2, subfamily D [EC:1.14.14.1]	GO:0043231//intracellular membrane-bounded organelle;GO:0031090//organelle membrane;GO:0043231//intracellular membrane-bounded organelle;GO:0031090//organelle membrane	GO:0046906//tetrapyrrole binding;GO:0046914//transition metal ion binding;GO:0016712//oxidoreductase activity, acting on paired donors, with incorporation or reduction of molecular oxygen, reduced flavin or flavoprotein as one donor, and incorporation of one atom of oxygen;GO:0046906//tetrapyrrole binding;GO:0046914//transition metal ion binding;GO:0016712//oxidoreductase activity, acting on pair…	GO:0055114//oxidation-reduction process;GO:0090348;GO:0044092//negative regulation of molecular function;GO:0009698//phenylpropanoid metabolic process;GO:0006721//terpenoid metabolic process;GO:0017144//drug metabolic process;GO:0009820//alkaloid metabolic process;GO:0055114//oxidation-reduction process;GO:0090348;GO:0044092//negative regulation of molecular function;GO:0009698//phenylpropanoid m…	gi|392513723|ref|NP_001020332.2|/0/cytochrome P450 2D6 isoform 2 [Homo sapiens]
104413892	455	0	2.14	0.01	0.48	5.58496	Up	0.254092	0.534733	F10-AS1	K15289|1|2e-07|56.2|ggo:101143670|solute carrier family 35, member F5;K18047|2|2e-07|56.2|pps:103784513|serine/threonine/tyrosine-interacting-like protein 1;K04264|3|8e-07|54.3|rro:104665441|thromboxane A2 receptor;K11787|4|8e-07|54.3|ggo:101143976|phosphoribosylamine--glycine ligase / phosphoribosylglycinamide formyltransferase / phosphoribosylformylglycinamidine cyclo-ligase [EC:6.3.4.13 2.1.2.…	-	-	-	gi|569026705|ref|NP_001275636.1|/2.94491e-09/uncharacterized protein LOC101929372 [Homo sapiens]
317772	448	0	2.05	0.01	0.47	5.55459	Up	0.254092	0.542055	HIST2H2AB	K11251|1|5e-55|214|lve:103082240|histone H2A	GO:0000785//chromatin;GO:0043231//intracellular membrane-bounded organelle	GO:0003676//nucleic acid binding;GO:0046983//protein dimerization activity	GO:0034728//nucleosome organization	gi|594659434|ref|XP_007178013.1|/2.31387e-54/PREDICTED: histone H2A type 2-B-like [Balaenoptera acutorostrata scammoni]
399717	1252.74	0	6	0.01	0.46	5.52356	Up	0.0162282	0.0883436	GATA3-AS1	-	-	-	-	gi|426363953|ref|XP_004049092.1|/1.6663e-33/PREDICTED: uncharacterized protein LOC101134514 [Gorilla gorilla gorilla]
101928142	712	0	3.16	0.01	0.44	5.45943	Up	0.127735	0.36092	AADACL2-AS1	-	-	-	-	gi|332844343|ref|XP_003314832.1|/1.3661e-25/PREDICTED: uncharacterized protein LOC100614206 [Pan troglodytes]
143941	679	0	3	0.01	0.44	5.45943	Up	0.127735	0.359842	TTC36	K09186|1|3e-40|166|lcm:102357046|histone-lysine N-methyltransferase MLL1 [EC:2.1.1.43]	-	-	-	gi|122937279|ref|NP_001073910.1|/3.20623e-82/tetratricopeptide repeat protein 36 [Homo sapiens]
101927096	1973	0	9	0.01	0.44	5.45943	Up	0.00206172	0.0175158	CTB-113P19.1	-	-	-	-	gi|119582070|gb|EAW61666.1|/6.53987e-17/hCG2045153 [Homo sapiens]
347688	1504	0	6.9	0.01	0.44	5.45943	Up	0.0162282	0.0884202	TUBB8	K07375|1|0.0|816|hsa:347688|tubulin beta	GO:0016020//membrane;GO:0032991//macromolecular complex;GO:0015630//microtubule cytoskeleton	GO:0017111//nucleoside-triphosphatase activity;GO:0032550;GO:0005198//structural molecule activity	GO:0044763;GO:0043623//cellular protein complex assembly	gi|42558279|ref|NP_817124.1|/0/tubulin beta-8 chain [Homo sapiens]
100507027	554	0	2.26	0.01	0.41	5.35755	Up	0.254092	0.540709	MRLN	K14416|1|1e-08|61.2|ggo:101139073|elongation factor 1 alpha-like protein;K08857|2|3e-08|60.1|pps:100981661|NIMA (never in mitosis gene a)-related kinase [EC:2.7.11.1];K12022|5|6e-08|58.9|rro:104663466|tripartite motif-containing protein 46	-	-	-	gi|444726691|gb|ELW67213.1|/2.00577e-18/Coiled-coil domain-containing protein 6 [Tupaia chinensis]
100529262	1394	0	5.84	0.01	0.4	5.32193	Up	0.0322812	0.144828	MIA-RAB4B	K07880|1|7e-115|416|umr:103661104|Ras-related protein Rab-4B	GO:0043231//intracellular membrane-bounded organelle;GO:0016020//membrane	GO:0017111//nucleoside-triphosphatase activity;GO:0032550	GO:0006810//transport;GO:0035556//intracellular signal transduction;GO:0009154//purine ribonucleotide catabolic process;GO:0045184//establishment of protein localization	gi|444732045|gb|ELW72369.1|/5.74053e-175/Ras-related protein Rab-4B [Tupaia chinensis]
6023	277	0	1	0.01	0.39	5.2854	Up	0.50544	0.733756	RMRP	-	-	-	-	gi|431902819|gb|ELK09034.1|/2.02285e-11/hypothetical protein PAL_GLEAN10008241 [Pteropus alecto]
100874207	769	0	3	0.01	0.38	5.24793	Up	0.127735	0.360704	ST3GAL6-AS1	-	-	-	-	gi|426341379|ref|XP_004036016.1|/7.26776e-51/PREDICTED: uncharacterized protein LOC101134895 [Gorilla gorilla gorilla]
442388	525	0	2	0.01	0.38	5.24793	Up	0.254092	0.538521	SDR16C6P	K15734|1|1e-36|76.3|mdo:100029976|all-trans-retinol dehydrogenase (NAD+) [EC:1.1.1.105]	-	-	-	gi|426359681|ref|XP_004047095.1|/2.50227e-57/PREDICTED: LOW QUALITY PROTEIN: short-chain dehydrogenase/reductase family 16C member 6-like [Gorilla gorilla gorilla]
5343	3011	0	12.18	0.01	0.38	5.24793	Up	0.000261934	0.00311741	PLGLB1	K01315|1|3e-55|219|pps:100982214|plasminogen [EC:3.4.21.7];K05719|1|3e-55|219|pps:100982214|integrin beta 1;K06464|1|3e-55|219|pps:100982214|integrin beta 2;K06493|1|3e-55|219|pps:100982214|integrin beta 3	GO:0031091//platelet alpha granule;GO:0009897//external side of plasma membrane;GO:0019898//extrinsic component of membrane;GO:0044421	GO:0004175//endopeptidase activity;GO:0005515//protein binding	GO:0009888//tissue development;GO:0033633//negative regulation of cell-cell adhesion mediated by integrin;GO:0008283//cell proliferation;GO:0030195//negative regulation of blood coagulation;GO:0050900//leukocyte migration;GO:0006887//exocytosis;GO:0022411;GO:0019725//cellular homeostasis;GO:0012502//induction of programmed cell death;GO:0060706//cell differentiation involved in embryonic placenta…	gi|189066555|dbj|BAG35805.1|/1.30135e-54/unnamed protein product [Homo sapiens]
441461	563	0	2	0.01	0.36	5.16993	Up	0.254092	0.53611	STX17-AS1	-	-	-	-	gi|119579323|gb|EAW58919.1|/1.02956e-62/hCG1999602, partial [Homo sapiens]
378925	1328	0	5	0.01	0.36	5.16993	Up	0.0322812	0.144415	RNF148	K15702|1|8e-100|366|shr:100923796|E3 ubiquitin-protein ligase RNF133 [EC:2.3.2.27]	GO:0031224//intrinsic component of membrane	GO:0046914//transition metal ion binding	-	gi|37675277|ref|NP_932351.1|/1.15429e-162/RING finger protein 148 precursor [Homo sapiens]
2172	587	0	2	0.01	0.34	5.08746	Up	0.254092	0.537313	FABP6	K08755|1|4e-68|259|nle:100580285|fatty acid-binding protein 6, ileal (gastrotropin)	GO:0043231//intracellular membrane-bounded organelle;GO:0044444//cytoplasmic part	GO:0005488//binding	GO:0008283//cell proliferation;GO:0015718//monocarboxylic acid transport;GO:0008202//steroid metabolic process	gi|94721243|ref|NP_001035532.1|/6.30823e-91/gastrotropin isoform 1 [Homo sapiens]
574432	602	0	2	0.01	0.33	5.04439	Up	0.254092	0.542424	IBA57-AS1	-	-	-	-	gi|119590267|gb|EAW69861.1|/3.37421e-60/hCG1984934 [Homo sapiens]
55908	888	0	3	0.01	0.33	5.04439	Up	0.127735	0.358342	ANGPTL8	K08767|1|2e-07|58.9|xma:102217459|angiopoietin-like 4	-	GO:0005488//binding	-	gi|25013473|gb|AAF76204.2|/3.01599e-109/hepatocellular carcinoma associated protein TD26 [Homo sapiens]
644314	328	0	1	0.01	0.32	5	Up	0.50544	0.736421	MT1IP	K14739|1|6e-08|57.8|mcf:102142606|metallothionein 1/2	-	-	-	gi|219521779|gb|AAI71791.1|/5.04821e-25/Unknown (protein for IMAGE:9054445) [Homo sapiens]
728361	623	0	2	0.01	0.32	5	Up	0.254092	0.534614	OVOL3	K09216|1|2e-115|416|pps:100977907|ovo	-	-	-	gi|395751036|ref|XP_003779206.1|/2.84779e-113/PREDICTED: putative transcription factor ovo-like protein 3 [Pongo abelii]
79170	1530	0	5	0.01	0.31	4.9542	Up	0.0322812	0.144655	PRR15L	-	-	-	-	gi|594102631|ref|XP_006074375.1|/8.21197e-54/PREDICTED: proline-rich protein 15-like protein isoform X1 [Bubalus bubalis]
100750325	336	0	1	0.01	0.31	4.9542	Up	0.50544	0.740024	RCAN3AS	-	-	-	-	gi|119615537|gb|EAW95131.1|/2.37028e-27/hCG1812040 [Homo sapiens]
100133093	335	0	1	0.01	0.31	4.9542	Up	0.50544	0.724164	FAM25G	-	-	-	-	gi|55959380|emb|CAI12205.1|/3.97928e-14/family with sequence similarity 25, member B [Homo sapiens]
3990	1614	0	5	0.01	0.3	4.90689	Up	0.0322812	0.144931	LIPC	K01046|1|0.0|1002|hsa:3990|triacylglycerol lipase [EC:3.1.1.3]	GO:0034358//plasma lipoprotein particle	GO:0071813//lipoprotein particle binding;GO:0016298//lipase activity;GO:0052689//carboxylic ester hydrolase activity;GO:0005515//protein binding;GO:0005539//glycosaminoglycan binding	GO:0055092//sterol homeostasis;GO:0006631//fatty acid metabolic process;GO:0006641//triglyceride metabolic process;GO:0046164//alcohol catabolic process;GO:0034370//triglyceride-rich lipoprotein particle remodeling;GO:0055090//acylglycerol homeostasis;GO:0030301//cholesterol transport;GO:0016125//sterol metabolic process;GO:0071830	gi|194097335|ref|NP_000227.2|/0/hepatic triacylglycerol lipase precursor [Homo sapiens]
100130887	967	0	3	0.01	0.3	4.90689	Up	0.127735	0.359734	ATE1-AS1	K00685|1|3e-14|81.6|nle:100599400|arginine-tRNA-protein transferase [EC:2.3.2.8]	-	-	-	gi|562828937|ref|XP_006144035.1|/1.27588e-48/PREDICTED: uncharacterized protein LOC102498421 [Tupaia chinensis]
1415	781	0	2.34	0.01	0.3	4.90689	Up	0.254092	0.538037	CRYBB2	K16810|1|2e-20|101|bacu:103015945|TBCC domain-containing protein 1;K01886|2|8e-13|76.3|fpg:101924025|glutaminyl-tRNA synthetase [EC:6.1.1.18]	-	GO:0005198//structural molecule activity;GO:0042802//identical protein binding	GO:0001654//eye development;GO:0050953//sensory perception of light stimulus	gi|395833747|ref|XP_003789882.1|/2.0084e-116/PREDICTED: beta-crystallin B2 [Otolemur garnettii]
101927125	675	0	2	0.01	0.29	4.85798	Up	0.254092	0.540892	ELFN1-AS1	-	-	-	-	gi|119607624|gb|EAW87218.1|/4.83385e-27/hCG1817673, partial [Homo sapiens]
124056	1636	0	5	0.01	0.29	4.85798	Up	0.0322812	0.14469	NOXO1	K17934|1|0.0|698|ptr:468090|NADPH oxidase organizer 1	GO:0005887//integral component of plasma membrane;GO:0005887//integral component of plasma membrane;GO:0005887//integral component of plasma membrane;GO:0005887//integral component of plasma membrane	GO:0008047//enzyme activator activity;GO:0005543//phospholipid binding;GO:0005515//protein binding;GO:0008047//enzyme activator activity;GO:0005543//phospholipid binding;GO:0005515//protein binding;GO:0008047//enzyme activator activity;GO:0005543//phospholipid binding;GO:0005515//protein binding;GO:0008047//enzyme activator activity;GO:0005543//phospholipid binding;GO:0005515//protein binding	GO:0042743//hydrogen peroxide metabolic process;GO:0019222//regulation of metabolic process;GO:0022411;GO:0042743//hydrogen peroxide metabolic process;GO:0019222//regulation of metabolic process;GO:0022411;GO:0042743//hydrogen peroxide metabolic process;GO:0019222//regulation of metabolic process;GO:0022411;GO:0042743//hydrogen peroxide metabolic process;GO:0019222//regulation of metabolic proces…	gi|525344181|ref|NP_001267169.1|/0/NADPH oxidase organizer 1 [Pan troglodytes]
129530	1015	0	3	0.01	0.29	4.85798	Up	0.127735	0.358769	LYG1	-	-	GO:0004553//hydrolase activity, hydrolyzing O-glycosyl compounds	GO:0000270//peptidoglycan metabolic process;GO:0044036	gi|28372527|ref|NP_777558.1|/3.78038e-101/lysozyme g-like protein 1 precursor [Homo sapiens]
101928931	357	0	1	0.01	0.29	4.85798	Up	0.50544	0.72726	SEMA3B-AS1	-	-	-	-	-
643161	362	0	1	0.01	0.29	4.85798	Up	0.50544	0.722024	FAM25A	-	-	-	-	gi|55959380|emb|CAI12205.1|/4.0294e-14/family with sequence similarity 25, member B [Homo sapiens]
3205	2076	0	6	0.01	0.28	4.80735	Up	0.0162282	0.0882926	HOXA9	K09294|1|9e-134|479|hsa:3205|homeobox protein HoxA/B/C/D9	GO:0043231//intracellular membrane-bounded organelle;GO:0043234//protein complex	GO:0001071//nucleic acid binding transcription factor activity;GO:0003677//DNA binding;GO:0005515//protein binding	GO:0003002//regionalization;GO:0001775//cell activation;GO:0048732//gland development;GO:0001501//skeletal system development;GO:0030099//myeloid cell differentiation;GO:0006351//transcription, DNA-templated;GO:0030326//embryonic limb morphogenesis	gi|23097236|ref|NP_689952.1|/4.49582e-133/homeobox protein Hox-A9 [Homo sapiens]
140846	368	0	1	0.01	0.28	4.80735	Up	0.50544	0.730942	FAM83C-AS1	-	-	-	-	-
285359	983	0	2.69	0.01	0.27	4.75489	Up	0.254092	0.54347	PDCL3P4	-	GO:0044424	GO:0005488//binding	GO:0012501//programmed cell death	gi|114579202|ref|XP_525834.2|/9.06941e-93/PREDICTED: phosducin-like 3 isoform 2 [Pan troglodytes]
441687	1062	0	3	0.01	0.27	4.75489	Up	0.127735	0.360434	TEX21P	-	-	-	-	gi|119601261|gb|EAW80855.1|/9.80832e-55/hCG2040161, partial [Homo sapiens]
27290	386	0	1	0.01	0.27	4.75489	Up	0.50544	0.73968	SPINK4	K06254|1|8e-06|50.8|tca:100141763|agrin;K06491|1|8e-06|50.8|tca:100141763|neural cell adhesion molecule;K06778|1|8e-06|50.8|tca:100141763|receptor-type tyrosine-protein phosphatase S [EC:3.1.3.48];K06788|1|8e-06|50.8|tca:100141763|coxsackievirus and adenovirus receptor	-	-	-	gi|7657453|ref|NP_055286.1|/1.03145e-38/serine protease inhibitor Kazal-type 4 precursor [Homo sapiens]
5680	1541	0	4.4	0.01	0.27	4.75489	Up	0.064214	0.232443	PSG11	K06500|1|3e-124|447|hsa:5680|pregnancy specific beta-1-glycoprotein	-	-	-	gi|119577572|gb|EAW57168.1|/0/pregnancy specific beta-1-glycoprotein 11, isoform CRA_b [Homo sapiens]
101927323	394	0	1	0.01	0.26	4.70044	Up	0.50544	0.754498	PPP4R1-AS1	-	-	-	-	gi|119622002|gb|EAX01597.1|/3.07457e-20/hCG1816628, partial [Homo sapiens]
81343	770	0	2	0.01	0.26	4.70044	Up	0.254092	0.539978	OR10V2P	K04257|1|2e-99|280|rro:104679456|olfactory receptor	GO:0016020//membrane	GO:0004888//transmembrane signaling receptor activity	GO:0007166//cell surface receptor signaling pathway	gi|635015814|ref|XP_008007813.1|/1.68428e-95/PREDICTED: LOW QUALITY PROTEIN: olfactory receptor 10V1 [Chlorocebus sabaeus]
100861412	5418	0	14.75	0.01	0.26	4.70044	Up	6.61958e-05	0.000971146	FSBP	K10877|1|3e-155|552|ptg:102965968|DNA repair and recombination protein RAD54B [EC:3.6.4.-];K15289|3|7e-18|76.3|ggo:101143670|solute carrier family 35, member F5;K17985|5|8e-16|89.7|hsa:55626|activating molecule in BECN1-regulated autophagy protein 1	GO:0043231//intracellular membrane-bounded organelle	GO:0005488//binding	GO:0006351//transcription, DNA-templated	gi|371502131|ref|NP_001243070.1|/1.84775e-158/fibrinogen silencer-binding protein [Homo sapiens]
414212	486	0	1.2	0.01	0.25	4.64386	Up	0.50544	0.746167	GLUD1P7	K00261|1|5e-28|125|lve:103069836|glutamate dehydrogenase (NAD(P)+) [EC:1.4.1.3]	GO:0044429	GO:0032550;GO:0005515//protein binding;GO:0016597//amino acid binding;GO:0016639//oxidoreductase activity, acting on the CH-NH2 group of donors, NAD or NADP as acceptor	GO:0050796//regulation of insulin secretion;GO:0006536//glutamate metabolic process	gi|617633965|ref|XP_007530274.1|/6.54476e-28/PREDICTED: glutamate dehydrogenase 1, mitochondrial [Erinaceus europaeus]
30014	418	0	1	0.01	0.25	4.64386	Up	0.50544	0.740139	SPANXA1	-	GO:0043231//intracellular membrane-bounded organelle	-	GO:0048232//male gamete generation	gi|14192937|ref|NP_038481.2|/1.88968e-40/sperm protein associated with the nucleus on the X chromosome A [Homo sapiens]
101928734	419	0	1	0.01	0.25	4.64386	Up	0.50544	0.731671	WWC2-AS1	-	-	-	-	-
387911	1229	0	3	0.01	0.24	4.58496	Up	0.127735	0.360488	C1QTNF9B	K07296|1|4e-13|77.4|rro:104682929|adiponectin	GO:0005578//proteinaceous extracellular matrix;GO:0005578//proteinaceous extracellular matrix	GO:0005102//receptor binding;GO:0005102//receptor binding	-	gi|56847616|ref|NP_001007538.1|/5.64115e-34/complement C1q and tumor necrosis factor-related protein 9B precursor [Homo sapiens]
100874219	427	0	1	0.01	0.24	4.58496	Up	0.50544	0.743547	TMEM212-AS1	-	-	-	-	-
8343	430	0	0.99	0.01	0.24	4.58496	Up	0.994574	0.998228	HIST1H2BF	K11252|1|2e-44|179|ptr:462508|histone H2B	-	-	-	gi|512007661|ref|XP_004821250.1|/1.05905e-43/PREDICTED: histone H2B type 2-F-like isoform X1 [Mustela putorius furo]
727684	429	0	1	0.01	0.24	4.58496	Up	0.50544	0.731727	C1orf195	-	-	-	-	gi|511630711|ref|NP_001265431.1|/1.2976e-33/putative uncharacterized protein C1orf195 isoform 2 [Homo sapiens]
10738	1214	0	3	0.01	0.24	4.58496	Up	0.127735	0.358289	RFPL3	K06712|1|5e-37|157|bacu:103000273|butyrophilin;K12803|2|1e-36|156|cjc:100387055|pyrin;K12038|4|6e-36|154|myb:102246317|tripartite motif family-like protein 1	-	GO:0046914//transition metal ion binding;GO:0046914//transition metal ion binding	-	gi|397502045|ref|XP_003821681.1|/1.51379e-166/PREDICTED: LOW QUALITY PROTEIN: ret finger protein-like 3 [Pan paniscus]
440804	5429	0	13.33	0.01	0.23	4.52356	Up	0.000131677	0.00174202	RIMBP3B	K17591|1|2e-85|321|fab:101809071|RIMS-binding protein 2	-	-	-	gi|191252814|ref|NP_001122107.1|/0/RIMS-binding protein 3B [Homo sapiens]
7012	451	0	1	0.01	0.23	4.52356	Up	0.50544	0.741926	TERC	-	-	-	-	gi|119598954|gb|EAW78548.1|/3.36309e-21/hCG2044896 [Homo sapiens]
192217	1804	0	4.36	0.01	0.23	4.52356	Up	0.064214	0.232487	OXCT2P1	K16622|1|0.0|510|pps:100985546|bone morphogenetic protein 8;K01027|3|0.0|492|ptr:456780|3-oxoacid CoA-transferase [EC:2.8.3.5]	GO:0005929//cilium	GO:0008410//CoA-transferase activity	GO:0044248	gi|441634051|ref|XP_004093018.1|/0/PREDICTED: LOW QUALITY PROTEIN: succinyl-CoA:3-ketoacid coenzyme A transferase 2, mitochondrial [Nomascus leucogenys]
1800	1664	0	4	0.01	0.23	4.52356	Up	0.064214	0.232398	DPEP1	K01273|1|0.0|828|mcf:102125725|membrane dipeptidase [EC:3.4.13.19]	GO:0005902//microvillus;GO:0031224//intrinsic component of membrane;GO:0044421;GO:0044459;GO:0005902//microvillus;GO:0031224//intrinsic component of membrane;GO:0044421;GO:0044459	GO:0046914//transition metal ion binding;GO:0008235//metalloexopeptidase activity;GO:0035091//phosphatidylinositol binding;GO:0016597//amino acid binding;GO:0004869//cysteine-type endopeptidase inhibitor activity;GO:0046914//transition metal ion binding;GO:0008235//metalloexopeptidase activity;GO:0035091//phosphatidylinositol binding;GO:0016597//amino acid binding;GO:0004869//cysteine-type endope…	GO:0000096//sulfur amino acid metabolic process;GO:0034614//cellular response to reactive oxygen species;GO:0051592//response to calcium ion;GO:0006915//apoptotic process;GO:0017144//drug metabolic process;GO:0042493//response to drug;GO:0043605;GO:0016477//cell migration;GO:0019538//protein metabolic process;GO:0000096//sulfur amino acid metabolic process;GO:0034614//cellular response to reactiv…	gi|578828888|ref|XP_006721222.1|/0/PREDICTED: dipeptidase 1 isoform X3 [Homo sapiens]
647476	2107	0	5.11	0.01	0.23	4.52356	Up	0.0322812	0.144312	FRG2EP	K07528|1|2e-20|87.0|ocu:100346061|dihydropyrimidinase-like 2;K12581|3|4e-14|82.4|nle:100584332|CCR4-NOT transcription complex subunit 7/8;K18047|4|5e-12|75.5|pps:103784513|serine/threonine/tyrosine-interacting-like protein 1;K07560|5|6e-11|72.0|pon:100459622|D-tyrosyl-tRNA(Tyr) deacylase [EC:3.1.-.-]	GO:0043231//intracellular membrane-bounded organelle	-	-	gi|397138653|ref|XP_003846804.1|/1.38719e-142/PREDICTED: FSHD region gene 2-like [Homo sapiens]
92162	887	0	2	0.01	0.22	4.45943	Up	0.254092	0.544582	TMEM88	-	-	-	-	gi|44662813|ref|NP_981956.1|/5.6254e-31/transmembrane protein 88 [Homo sapiens]
5623	471	0	1	0.01	0.22	4.45943	Up	0.50544	0.749336	PSPN	K05452|1|3e-12|72.8|mdo:100014283|glial cell derived neurotrophic factor	GO:0044421	GO:0005102//receptor binding	GO:0006935//chemotaxis;GO:0007399//nervous system development;GO:0048754//branching morphogenesis of an epithelial tube	gi|4758974|ref|NP_004149.1|/7.72378e-79/persephin precursor [Homo sapiens]
2056	1340	0	3	0.01	0.22	4.45943	Up	0.127735	0.360003	EPO	K05437|1|2e-79|298|hsa:2056|erythropoietin	GO:0044421	GO:0005126//cytokine receptor binding;GO:0019887//protein kinase regulator activity	GO:0042506//tyrosine phosphorylation of Stat5 protein;GO:0002028//regulation of sodium ion transport;GO:0043618//regulation of transcription from RNA polymerase II promoter in response to stress;GO:0001666//response to hypoxia;GO:0001934//positive regulation of protein phosphorylation;GO:0030099//myeloid cell differentiation;GO:0007265//Ras protein signal transduction;GO:0030182//neuron different…	gi|544197200|gb|AGW15567.1|/8.02954e-79/erythropoietin [Homo sapiens]
102723316	531	0	1.16	0.01	0.22	4.45943	Up	0.50544	0.743141	FRG1DP	K13122|1|7e-63|137|myb:102261655|protein FRG1	-	-	-	gi|149063221|gb|EDM13544.1|/9.01066e-64/rCG63649 [Rattus norvegicus]
8511	906	0	2	0.01	0.22	4.45943	Up	0.254092	0.539552	MMP23A	K08001|1|4e-148|483|pale:102882508|matrix metalloproteinase-23 (CA-MMP) [EC:3.4.24.-]	GO:0031012//extracellular matrix;GO:0031090//organelle membrane;GO:0031224//intrinsic component of membrane;GO:0044464	GO:0004175//endopeptidase activity;GO:0046914//transition metal ion binding	GO:0019538//protein metabolic process	gi|586519174|ref|XP_006903967.1|/1.70925e-147/PREDICTED: matrix metalloproteinase-23 [Pteropus alecto]
3640	928	0	2.08	0.01	0.22	4.45943	Up	0.254092	0.53575	INSL3	K05255|1|2e-67|141|hsa:3640|relaxin	GO:0044421;GO:0044444//cytoplasmic part;GO:0044421;GO:0044444//cytoplasmic part	GO:0005102//receptor binding;GO:0019899//enzyme binding;GO:0005102//receptor binding;GO:0019899//enzyme binding	GO:0008283//cell proliferation;GO:0008406//gonad development;GO:0006915//apoptotic process;GO:0043009//chordate embryonic development;GO:0006171//cAMP biosynthetic process;GO:0048232//male gamete generation;GO:0007188//adenylate cyclase-modulating G-protein coupled receptor signaling pathway;GO:0008283//cell proliferation;GO:0008406//gonad development;GO:0006915//apoptotic process;GO:0043009//cho…	gi|388240756|ref|NP_001252516.1|/1.06893e-66/insulin-like 3 isoform 1 precursor [Homo sapiens]
100873982	469	0	1	0.01	0.22	4.45943	Up	0.50544	0.721915	ABCC5-AS1	-	-	-	-	gi|395734476|ref|XP_003776421.1|/1.13467e-37/PREDICTED: uncharacterized protein LOC100936381 [Pongo abelii]
26222	944	0	2	0.01	0.21	4.39232	Up	0.254092	0.54452	DGCR10	-	-	-	-	-
1082	933	0	2	0.01	0.21	4.39232	Up	0.254092	0.542792	CGB3	K10045|1|4e-76|286|hsa:93659|chorionic gonadotropin, beta polypeptide	-	GO:0005102//receptor binding	GO:0007276//gamete generation;GO:0016485//protein processing;GO:0006807//nitrogen compound metabolic process;GO:0012501//programmed cell death;GO:0044710;GO:0007154//cell communication	gi|395751514|ref|XP_002829576.2|/2.019e-79/PREDICTED: choriogonadotropin subunit beta variant 2-like [Pongo abelii]
347148	932	0	2	0.01	0.21	4.39232	Up	0.254092	0.538884	QRFP	-	-	GO:0071855//neuropeptide receptor binding;GO:0005179//hormone activity	GO:0007631//feeding behavior;GO:0044708//single-organism behavior;GO:0007186//G-protein coupled receptor signaling pathway;GO:0008217//regulation of blood pressure	gi|397503640|ref|XP_003822427.1|/1.48062e-106/PREDICTED: orexigenic neuropeptide QRFP [Pan paniscus]
100874377	478	0	1	0.01	0.21	4.39232	Up	0.50544	0.724495	SMIM2-IT1	-	-	-	-	gi|119629111|gb|EAX08706.1|/1.06046e-11/hCG2045786 [Homo sapiens]
280655	575	0	1.16	0.01	0.2	4.32193	Up	0.50544	0.750103	IGBP1P1	K17606|1|6e-52|205|mcc:694663|immunoglobulin-binding protein 1	GO:0044424	GO:0019888//protein phosphatase regulator activity;GO:0005488//binding	GO:0032872//regulation of stress-activated MAPK cascade;GO:0006366//transcription from RNA polymerase II promoter;GO:0006915//apoptotic process;GO:0034097//response to cytokine;GO:0007018//microtubule-based movement	gi|297292616|ref|XP_001083324.2|/2.54311e-51/PREDICTED: immunoglobulin-binding protein 1 [Macaca mulatta]
54457	2371	0	5	0.01	0.2	4.32193	Up	0.0322812	0.144793	TAF7L	K03132|1|0.0|676|ggo:101133449|transcription initiation factor TFIID subunit 7	GO:0005667//transcription factor complex;GO:0005667//transcription factor complex	-	GO:0048869//cellular developmental process;GO:0048232//male gamete generation;GO:0006366//transcription from RNA polymerase II promoter;GO:0048869//cellular developmental process;GO:0048232//male gamete generation;GO:0006366//transcription from RNA polymerase II promoter	gi|270483792|ref|NP_079161.3|/0/transcription initiation factor TFIID subunit 7-like isoform 1 [Homo sapiens]
50489	1886	0	4	0.01	0.2	4.32193	Up	0.064214	0.2328	CD207	K06561|1|0.0|636|hsa:50489|CD207 antigen	GO:0030665//clathrin-coated vesicle membrane;GO:0005769//early endosome;GO:0031224//intrinsic component of membrane	GO:0048029//monosaccharide binding	GO:0042590//antigen processing and presentation of exogenous peptide antigen via MHC class I;GO:0002252	gi|557357745|ref|NP_056532.4|/2.55511e-180/C-type lectin domain family 4 member K [Homo sapiens]
1325	1238	0	2.6	0.01	0.2	4.32193	Up	0.254092	0.53563	CORT	K05238|1|5e-72|273|pps:103786711|cortistatin	GO:0044421	GO:0046983//protein dimerization activity;GO:0005179//hormone activity	GO:0007188//adenylate cyclase-modulating G-protein coupled receptor signaling pathway;GO:0007267//cell-cell signaling	gi|110645816|gb|AAI19726.1|/2.47412e-71/Cortistatin [Homo sapiens]
153218	509	0	1	0.01	0.2	4.32193	Up	0.50544	0.72433	SPINK13	-	-	GO:0004866//endopeptidase inhibitor activity	-	gi|92110017|ref|NP_001035218.1|/1.08522e-53/serine protease inhibitor Kazal-type 13 precursor [Homo sapiens]
100128590	1002	0	2	0.01	0.19	4.24793	Up	0.254092	0.544334	SLC8A1-AS1	-	-	-	-	-
729059	520	0	1	0.01	0.19	4.24793	Up	0.50544	0.747338	C1orf234	-	-	-	-	gi|335892841|ref|NP_001229450.1|/2.7675e-55/uncharacterized protein C1orf234 precursor [Homo sapiens]
51764	1001	0	2	0.01	0.19	4.24793	Up	0.254092	0.541626	GNG13	K04547|1|6e-38|160|pale:102892764|guanine nucleotide-binding protein G(I)/G(S)/G(O) subunit gamma-13	GO:0031234//extrinsic component of cytoplasmic side of plasma membrane	GO:0060089	GO:0007606//sensory perception of chemical stimulus;GO:0033762//response to glucagon;GO:0015980//energy derivation by oxidation of organic compounds;GO:0007186//G-protein coupled receptor signaling pathway	gi|119606109|gb|EAW85703.1|/3.28183e-41/guanine nucleotide binding protein (G protein), gamma 13, isoform CRA_b, partial [Homo sapiens]
327657	1558	0	3	0.01	0.19	4.24793	Up	0.127735	0.359358	SERPINA9	K04525|1|0.0|830|pps:103782686|serpin peptidase inhibitor, clade A	GO:0044424;GO:0044424;GO:0044424;GO:0044424	GO:0004866//endopeptidase inhibitor activity;GO:0004866//endopeptidase inhibitor activity;GO:0004866//endopeptidase inhibitor activity;GO:0004866//endopeptidase inhibitor activity	-	gi|215274213|sp|Q86WD7.3|SPA9_HUMAN/6.48551e-155/RecName: Full=Serpin A9; AltName: Full=Centerin; AltName: Full=Germinal center B-cell-expressed transcript 1 protein; Flags: Precursor [Homo sapiens]
9496	2470	0	5.05	0.01	0.19	4.24793	Up	0.0322812	0.144484	TBX4	K10178|1|0.0|1036|hsa:9496|T-box protein 4	-	-	-	gi|530413200|ref|XP_005257893.1|/0/PREDICTED: T-box transcription factor TBX4 isoform X2 [Homo sapiens]
79917	2567	0	5	0.01	0.19	4.24793	Up	0.0322812	0.144449	MAGIX	K05631|1|1e-12|78.2|acs:103281359|atrophin-1 interacting protein 3 (BAI1-associated protein 1);K06786|1|1e-12|78.2|acs:103281359|junctional adhesion molecule 4;K06787|1|1e-12|78.2|acs:103281359|endothelial cell adhesion molecule;K06112|2|6e-08|62.4|ola:101159504|membrane-associated guanylate kinase-related;K05629|3|2e-07|60.8|nle:100601402|atrophin-1 interacting protein 1	-	-	-	gi|532164745|ref|NP_001093152.2|/8.42624e-108/PDZ domain-containing protein MAGIX isoform d [Homo sapiens]
347517	1077	0	2	0.01	0.18	4.16993	Up	0.254092	0.544768	RAB41	K07896|1|7e-123|442|hsa:347517|Ras-related protein Rab-41	-	GO:0032550	GO:0035556//intracellular signal transduction;GO:0045184//establishment of protein localization	gi|296011025|ref|NP_001027898.2|/3.27207e-122/ras-related protein Rab-41 [Homo sapiens]
55510	2707	0	5	0.01	0.18	4.16993	Up	0.0322812	0.144862	DDX43	K17043|1|0.0|1207|hsa:55510|ATP-dependent RNA helicase DDX43 [EC:3.6.4.13]	GO:0044464	GO:0003724//RNA helicase activity;GO:0003676//nucleic acid binding;GO:0042623//ATPase activity, coupled;GO:0032550	-	gi|222352149|ref|NP_061135.2|/0/probable ATP-dependent RNA helicase DDX43 [Homo sapiens]
104326055	563	0	1	0.01	0.18	4.16993	Up	0.50544	0.747866	APOA1-AS	K08757|1|4e-16|86.3|ggo:101137897|apolipoprotein A-I	GO:0034364//high-density lipoprotein particle;GO:0016023//cytoplasmic, membrane-bounded vesicle;GO:0034385;GO:0044432;GO:0016020//membrane	GO:0004857//enzyme inhibitor activity;GO:0070325//lipoprotein particle receptor binding;GO:0032934//sterol binding;GO:0008047//enzyme activator activity;GO:0042277//peptide binding;GO:0071813//lipoprotein particle binding;GO:0034190//apolipoprotein receptor binding;GO:0015248//sterol transporter activity	GO:0006954//inflammatory response;GO:0001775//cell activation;GO:0032691//negative regulation of interleukin-1 beta production;GO:0050673//epithelial cell proliferation;GO:0031103//axon regeneration;GO:0043085//positive regulation of catalytic activity;GO:0015914//phospholipid transport;GO:0006887//exocytosis;GO:0055092//sterol homeostasis;GO:0031667//response to nutrient levels;GO:0010872//regul…	gi|178775|gb|AAA51747.1|/1.61064e-15/proapolipoprotein, partial [Homo sapiens]
7932	1063	0	2	0.01	0.18	4.16993	Up	0.254092	0.542301	OR2H2	K04257|1|1e-158|561|hsa:7932|olfactory receptor	GO:0031224//intrinsic component of membrane	GO:0004888//transmembrane signaling receptor activity	GO:0044703;GO:0006950//response to stress;GO:0007608//sensory perception of smell	gi|4218182|emb|CAA21455.1|/4.74521e-158/olfactory receptor, family 2, subfamily H, member 2 [Homo sapiens]
100874236	552	0	1	0.01	0.18	4.16993	Up	0.50544	0.742388	COL18A1-AS2	-	-	-	-	-
100529855	3418	0	6.63	0.01	0.18	4.16993	Up	0.0162282	0.0883947	ZNF625-ZNF20	K09228|1|0.0|1152|pps:103785278|KRAB domain-containing zinc finger protein	GO:0043231//intracellular membrane-bounded organelle	GO:0046914//transition metal ion binding;GO:0003676//nucleic acid binding	GO:0006351//transcription, DNA-templated	gi|395750522|ref|XP_002828762.2|/0/PREDICTED: zinc finger protein 20 [Pongo abelii]
104413890	545	0	1	0.01	0.18	4.16993	Up	0.50544	0.732684	ZBTB20-AS3	-	-	-	-	-
388381	566	0	1	0.01	0.18	4.16993	Up	0.50544	0.730773	C17orf98	-	-	-	-	gi|122937325|ref|NP_001073934.1|/1.1112e-88/uncharacterized protein C17orf98 [Homo sapiens]
255809	1089	0	2	0.01	0.18	4.16993	Up	0.254092	0.534853	C19orf38	-	GO:0031224//intrinsic component of membrane	-	-	gi|210147581|ref|NP_001129954.1|/3.56613e-92/protein HIDE1 precursor [Homo sapiens]
5816	562	0	1	0.01	0.18	4.16993	Up	0.50544	0.723999	PVALB	-	GO:0044424;GO:0043005//neuron projection;GO:0044424;GO:0043005//neuron projection	GO:0046872//metal ion binding;GO:0046872//metal ion binding	-	gi|149066014|gb|EDM15887.1|/2.47476e-47/parvalbumin, isoform CRA_b [Rattus norvegicus]
6343	578	0	1	0.01	0.17	4.08746	Up	0.50544	0.751523	SCT	K05263|1|2e-49|197|hsa:6343|secretin	-	GO:0005102//receptor binding	GO:0007589//body fluid secretion	gi|11345450|ref|NP_068739.1|/6.90581e-49/secretin preproprotein [Homo sapiens]
161159	599	0	1	0.01	0.17	4.08746	Up	0.50544	0.74605	ACTN1-AS1	-	-	-	-	gi|119601383|gb|EAW80977.1|/2.55847e-44/hCG1654593, isoform CRA_a [Homo sapiens]
389336	587	0	1	0.01	0.17	4.08746	Up	0.50544	0.73991	C5orf46	-	-	-	-	gi|119582220|gb|EAW61816.1|/3.04885e-39/hCG1979926, isoform CRA_a [Homo sapiens]
27178	604	0	1	0.01	0.17	4.08746	Up	0.50544	0.737847	IL37	K05485|1|8e-89|328|hsa:27178|interleukin 1 family, member 7 (zeta)	GO:0044444//cytoplasmic part;GO:0044421;GO:0043231//intracellular membrane-bounded organelle;GO:0044444//cytoplasmic part;GO:0044421;GO:0043231//intracellular membrane-bounded organelle;GO:0044444//cytoplasmic part;GO:0044421;GO:0043231//intracellular membrane-bounded organelle;GO:0044444//cytoplasmic part;GO:0044421;GO:0043231//intracellular membrane-bounded organelle;GO:0044444//cytoplasmic par…	GO:0005126//cytokine receptor binding;GO:0005126//cytokine receptor binding;GO:0005126//cytokine receptor binding;GO:0005126//cytokine receptor binding;GO:0005126//cytokine receptor binding	GO:0006952//defense response;GO:0002376//immune system process;GO:0006952//defense response;GO:0002376//immune system process;GO:0006952//defense response;GO:0002376//immune system process;GO:0050896//response to stimulus;GO:0002376//immune system process;GO:0006952//defense response;GO:0002376//immune system process	gi|27894300|ref|NP_775296.1|/2.42109e-95/interleukin-37 isoform 4 [Homo sapiens]
100506555	1142	0	2	0.01	0.17	4.08746	Up	0.254092	0.53635	PVRL3-AS1	-	-	-	-	-
5266	579	0	1	0.01	0.17	4.08746	Up	0.50544	0.727038	PI3	-	GO:0031012//extracellular matrix	GO:0004866//endopeptidase inhibitor activity	GO:0010466//negative regulation of peptidase activity;GO:0007618//mating	gi|4505787|ref|NP_002629.1|/6.5375e-63/elafin preproprotein [Homo sapiens]
57817	598	0	1	0.01	0.17	4.08746	Up	0.50544	0.72334	HAMP	-	-	GO:0005102//receptor binding	GO:0006952//defense response;GO:0002376//immune system process;GO:0001906//cell killing;GO:0006875//cellular metal ion homeostasis	gi|10863973|ref|NP_066998.1|/1.71613e-40/hepcidin preproprotein [Homo sapiens]
100874255	625	0	1	0.01	0.16	4	Up	0.50544	0.75402	RNASEH2B-AS1	-	-	-	-	-
83715	3531	0	6	0.01	0.16	4	Up	0.0162282	0.0885226	ESPN	K18441|1|1e-33|147|aqu:100641148|cytohesin	GO:0032421//stereocilium bundle;GO:0042995//cell projection;GO:0005884//actin filament	GO:0003779//actin binding;GO:0019904//protein domain specific binding	GO:0022607//cellular component assembly;GO:0007010//cytoskeleton organization;GO:0051128//regulation of cellular component organization	gi|110431370|ref|NP_113663.2|/0/espin [Homo sapiens]
645051	543	0	0.85	0.01	0.16	4	Up	0.994574	0.999611	GAGE13	-	-	GO:0005488//binding	GO:0006952//defense response	gi|612407794|ref|NP_001091882.2|/5.81161e-57/G antigen 13 [Homo sapiens]
2173	1174.79	0	2	0.01	0.16	4	Up	0.254092	0.540953	FABP7	K08756|1|2e-70|268|hsa:2173|fatty acid-binding protein 7, brain	GO:0043231//intracellular membrane-bounded organelle;GO:0044297//cell body;GO:0043231//intracellular membrane-bounded organelle;GO:0044297//cell body;GO:0043231//intracellular membrane-bounded organelle;GO:0044297//cell body;GO:0043231//intracellular membrane-bounded organelle;GO:0044297//cell body	GO:0005488//binding;GO:0005488//binding;GO:0005488//binding;GO:0005488//binding	GO:0008283//cell proliferation;GO:0001964//startle response;GO:0030900//forebrain development;GO:0051234//establishment of localization;GO:0008283//cell proliferation;GO:0001964//startle response;GO:0030900//forebrain development;GO:0051234//establishment of localization;GO:0008283//cell proliferation;GO:0001964//startle response;GO:0030900//forebrain development;GO:0051234//establishment of loca…	gi|119568551|gb|EAW48166.1|/5.98258e-68/fatty acid binding protein 7, brain, isoform CRA_b, partial [Homo sapiens]
57663	3607	0.39	5.98	0.01	0.16	4	Up	0.0322812	0.144724	USP29	K11850|1|0.0|1825|hsa:57663|ubiquitin carboxyl-terminal hydrolase 26/29/37 [EC:3.4.19.12]	-	GO:0016790//thiolester hydrolase activity;GO:0070011//peptidase activity, acting on L-amino acid peptides	GO:0019941//modification-dependent protein catabolic process;GO:0036211//protein modification process	gi|10190742|ref|NP_065954.1|/0/ubiquitin carboxyl-terminal hydrolase 29 [Homo sapiens]
106144526	625	0	1	0.01	0.16	4	Up	0.50544	0.740197	PLA2G4C-AS1	K16342|1|1e-23|110|hsa:8605|cytosolic phospholipase A2 [EC:3.1.1.4]	GO:0044444//cytoplasmic part;GO:0031090//organelle membrane;GO:0044444//cytoplasmic part;GO:0031090//organelle membrane	GO:0008289//lipid binding;GO:0004623//phospholipase A2 activity;GO:0008289//lipid binding;GO:0004623//phospholipase A2 activity	GO:0006952//defense response;GO:0044703;GO:0046488//phosphatidylinositol metabolic process;GO:0046470//phosphatidylcholine metabolic process;GO:0007165//signal transduction;GO:0001676//long-chain fatty acid metabolic process;GO:0006952//defense response;GO:0044703;GO:0046488//phosphatidylinositol metabolic process;GO:0046470//phosphatidylcholine metabolic process;GO:0007165//signal transduction;G…	gi|194380000|dbj|BAG58352.1|/6.34306e-23/unnamed protein product [Homo sapiens]
303	1343	0	2.19	0.01	0.16	4	Up	0.254092	0.539917	ANXA2P1	K17092|1|2e-160|419|nle:100586396|annexin A2	GO:0032991//macromolecular complex;GO:0043218//compact myelin;GO:0048770;GO:0005578//proteinaceous extracellular matrix;GO:0005768//endosome;GO:0019898//extrinsic component of membrane;GO:0005886//plasma membrane	GO:0005543//phospholipid binding;GO:0055102//lipase inhibitor activity;GO:0046872//metal ion binding;GO:0017016//Ras GTPase binding;GO:0043168//anion binding	GO:0048731//system development;GO:0030198//extracellular matrix organization;GO:0030195//negative regulation of blood coagulation;GO:0006906//vesicle fusion;GO:0001101//response to acid chemical;GO:0044093;GO:0048646//anatomical structure formation involved in morphogenesis;GO:0046903//secretion	gi|73909156|gb|AAH66955.2|/3.11408e-164/Annexin A2 [Homo sapiens]
83955	704	0	1.12	0.01	0.16	4	Up	0.50544	0.736137	NACAP1	K03626|1|7e-87|177|nle:100598042|nascent polypeptide-associated complex subunit alpha	-	GO:0016787//hydrolase activity	-	gi|332214007|ref|XP_003256118.1|/3.15402e-86/PREDICTED: putative nascent polypeptide-associated complex subunit alpha-like protein-like [Nomascus leucogenys]
3846	1188	0	2	0.01	0.16	4	Up	0.254092	0.538218	KRTAP5-9	-	-	-	-	gi|332257940|ref|XP_003278062.1|/5.07453e-42/PREDICTED: uncharacterized protein LOC100602035 [Nomascus leucogenys]
283847	2446	0	4	0.01	0.16	4	Up	0.064214	0.232711	CCDC79	-	-	GO:0003676//nucleic acid binding	-	gi|211059433|ref|NP_001129977.1|/0/telomere repeats-binding bouquet formation protein 1 [Homo sapiens]
91353	676	0	1.08	0.01	0.16	4	Up	0.50544	0.730717	IGLL3P	K06554|1|2e-71|270|ptr:747839|immunoglobulin lambda-like polypeptide 1	-	-	GO:0002376//immune system process	gi|119580093|gb|EAW59689.1|/2.87572e-75/similar to omega protein [Homo sapiens]
100874004	492	0	0.77	0.01	0.16	4	Up	0.994574	0.99706	PPEF1-AS1	-	-	-	-	-
136242	1194	0	2	0.01	0.16	4	Up	0.254092	0.534137	PRSS37	K01312|1|9e-34|146|phi:102106805|trypsin [EC:3.4.21.4]	-	GO:0004175//endopeptidase activity;GO:0043169//cation binding;GO:0004175//endopeptidase activity;GO:0043169//cation binding	GO:0019538//protein metabolic process;GO:0019538//protein metabolic process	gi|285394227|ref|NP_001165422.1|/6.70256e-135/probable inactive serine protease 37 isoform 2 precursor [Homo sapiens]
100874053	648	0	1.05	0.01	0.16	4	Up	0.50544	0.722079	JRKL-AS1	K12022|1|8e-06|52.4|rro:104663466|tripartite motif-containing protein 46	-	-	-	gi|94442874|emb|CAJ98662.1|/2.53242e-06/spliced partial mRNA [Pan troglodytes]
149998	1320	0	2	0.01	0.15	3.90689	Up	0.254092	0.543655	LIPI	K19404|1|0.0|989|pps:100984116|phosphatidic acid-selective&#160;phospholipase A1 [EC:3.1.1.-]	GO:0016020//membrane;GO:0044421;GO:0016020//membrane;GO:0044421;GO:0016020//membrane;GO:0044421;GO:0016020//membrane;GO:0044421;GO:0016020//membrane;GO:0044421	GO:0005539//glycosaminoglycan binding;GO:0016298//lipase activity;GO:0005539//glycosaminoglycan binding;GO:0016298//lipase activity;GO:0005539//glycosaminoglycan binding;GO:0016298//lipase activity;GO:0005539//glycosaminoglycan binding;GO:0016298//lipase activity;GO:0005539//glycosaminoglycan binding;GO:0016298//lipase activity	GO:0006629//lipid metabolic process;GO:0006629//lipid metabolic process;GO:0006629//lipid metabolic process;GO:0006629//lipid metabolic process;GO:0006629//lipid metabolic process	gi|578836443|ref|XP_005260977.2|/0/PREDICTED: lipase member I isoform X1 [Homo sapiens]
199704	1287.5	0	2	0.01	0.15	3.90689	Up	0.254092	0.543162	ZNF585A	K09228|1|0.0|1623|hsa:199704|KRAB domain-containing zinc finger protein	GO:0043231//intracellular membrane-bounded organelle;GO:0043231//intracellular membrane-bounded organelle;GO:0043231//intracellular membrane-bounded organelle	GO:0046914//transition metal ion binding;GO:0097159//organic cyclic compound binding;GO:0046914//transition metal ion binding;GO:0097159//organic cyclic compound binding;GO:0046914//transition metal ion binding;GO:0097159//organic cyclic compound binding	GO:0006351//transcription, DNA-templated;GO:0006351//transcription, DNA-templated;GO:0006351//transcription, DNA-templated	gi|21758785|dbj|BAC05383.1|/3.49045e-22/unnamed protein product [Homo sapiens]
9502	651	0	1	0.01	0.15	3.90689	Up	0.50544	0.74969	XAGE2	-	-	GO:0005488//binding	-	gi|19747283|ref|NP_570133.1|/8.83122e-39/X antigen family member 2 [Homo sapiens]
118663	1877	0	3	0.01	0.15	3.90689	Up	0.127735	0.359949	BTBD16	K10487|1|0.0|1021|hsa:118663|BTB/POZ domain-containing protein 16	-	-	-	gi|80475907|gb|AAI09263.1|/0/BTB (POZ) domain containing 16 [Homo sapiens]
101927688	653	0	1	0.01	0.15	3.90689	Up	0.50544	0.746226	SEPT4-AS1	K16943|1|1e-08|62.0|ptg:102954386|septin 4	-	-	-	gi|332801054|ref|NP_001033793.2|/5.03798e-18/uncharacterized protein C17orf47 [Homo sapiens]
388762	645	0	1	0.01	0.15	3.90689	Up	0.50544	0.745642	OR2M1P	K04257|1|1e-111|403|ptr:739832|olfactory receptor	GO:0031224//intrinsic component of membrane	GO:0004888//transmembrane signaling receptor activity	-	gi|15293815|gb|AAK95100.1|/1.17571e-120/olfactory receptor [Homo sapiens]
645843	1293	0	2	0.01	0.15	3.90689	Up	0.254092	0.541137	TMEM14EP	K12581|1|3e-07|58.9|nle:100584332|CCR4-NOT transcription complex subunit 7/8	GO:0031224//intrinsic component of membrane	-	-	gi|181338276|ref|NP_001116700.1|/2.55497e-66/transmembrane protein 14E [Homo sapiens]
574	1004	0	1.59	0.01	0.15	3.90689	Up	0.50544	0.742446	BAGE	K09188|1|7e-28|126|pps:100992231|histone-lysine N-methyltransferase MLL3 [EC:2.1.1.43]	-	-	-	gi|395739268|ref|XP_002818746.2|/3.19501e-36/PREDICTED: histone-lysine N-methyltransferase MLL3-like [Pongo abelii]
145226	1934	0	3	0.01	0.15	3.90689	Up	0.127735	0.359305	RDH12	K11153|1|2e-163|578|pon:100444779|retinol dehydrogenase 12 [EC:1.1.1.300]	GO:0044464	GO:0036094//small molecule binding;GO:0016616//oxidoreductase activity, acting on the CH-OH group of donors, NAD or NADP as acceptor	GO:0001523//retinoid metabolic process;GO:0007601//visual perception	gi|186928839|ref|NP_689656.2|/8.53072e-163/retinol dehydrogenase 12 precursor [Homo sapiens]
101929478	660	0	1	0.01	0.15	3.90689	Up	0.50544	0.734661	LINGO1-AS2	-	-	-	-	-
124783	1297	0	2	0.01	0.15	3.90689	Up	0.254092	0.537795	SPATA32	-	GO:0044444//cytoplasmic part	GO:0008092//cytoskeletal protein binding	GO:0048232//male gamete generation	gi|149408117|ref|NP_689556.2|/0/spermatogenesis-associated protein 32 [Homo sapiens]
219731	3163	0	5.03	0.01	0.15	3.90689	Up	0.0322812	0.144518	PROSER2-AS1	K10408|1|9e-11|72.0|hsa:146754|dynein heavy chain, axonemal;K04460|2|2e-09|67.8|pps:103785929|serine/threonine-protein phosphatase 5 [EC:3.1.3.16];K15289|4|1e-08|60.8|ggo:101143670|solute carrier family 35, member F5	-	-	-	gi|119606740|gb|EAW86334.1|/2.26522e-65/hCG2017698, isoform CRA_a [Homo sapiens]
642394	653	0	1	0.01	0.15	3.90689	Up	0.50544	0.732515	ADARB2-AS1	-	-	-	-	gi|410043517|ref|XP_001147102.2|/3.66756e-77/PREDICTED: uncharacterized protein LOC743315 [Pan troglodytes]
6887	656	0	1	0.01	0.15	3.90689	Up	0.50544	0.731896	TAL2	K09068|1|3e-57|223|nle:100579212|T-cell acute lymphocytic leukemia protein	-	GO:0003676//nucleic acid binding;GO:0005515//protein binding	GO:0050896//response to stimulus;GO:0040007//growth;GO:0021536//diencephalon development;GO:0006351//transcription, DNA-templated	gi|4885619|ref|NP_005412.1|/1.24102e-56/T-cell acute lymphocytic leukemia protein 2 [Homo sapiens]
1521	1327	0	2	0.01	0.15	3.90689	Up	0.254092	0.536951	CTSW	K08569|1|0.0|713|hsa:1521|cathepsin W [EC:3.4.22.-]	-	GO:0070011//peptidase activity, acting on L-amino acid peptides	GO:0002376//immune system process	gi|23110964|ref|NP_001326.2|/0/cathepsin W preproprotein [Homo sapiens]
100506749	683	0	1	0.01	0.15	3.90689	Up	0.50544	0.729096	AGAP1-IT1	-	-	-	-	-
563	1278	0	2	0.01	0.15	3.90689	Up	0.254092	0.53605	AZGP1	K06458|1|5e-53|210|acs:100559978|CD8A antigen, alpha polypeptide;K06459|1|5e-53|210|acs:100559978|CD8B antigen, beta polypeptide;K06751|1|5e-53|210|acs:100559978|major histocompatibility complex, class I	GO:0042611	GO:0004518//nuclease activity;GO:0008565//protein transporter activity	GO:0008283//cell proliferation;GO:0002376//immune system process;GO:0022610	gi|4502337|ref|NP_001176.1|/4.44006e-172/zinc-alpha-2-glycoprotein precursor [Homo sapiens]
728194	3106	0	5.05	0.01	0.15	3.90689	Up	0.0322812	0.144347	RSPH10B2	K04575|1|1e-21|107|tru:677725|amyotrophic lateral sclerosis 2 protein;K19530|3|3e-21|107|hmg:100199131|junctophilin	-	-	-	gi|153792461|ref|NP_001093167.1|/0/radial spoke head 10 homolog B [Homo sapiens]
56121	2891	0	4.1	0.01	0.14	3.80735	Up	0.064214	0.233429	PCDHB15	K16494|1|0.0|1416|hsa:56121|protocadherin beta	GO:0016021//integral component of membrane	GO:0046872//metal ion binding	GO:0048731//system development;GO:0016337//single organismal cell-cell adhesion	gi|9256610|ref|NP_061758.1|/0/protocadherin beta-15 precursor [Homo sapiens]
84850	730	0	1	0.01	0.14	3.80735	Up	0.50544	0.747455	GLIS3-AS1	K09232|1|2e-18|94.4|hsa:169792|zinc finger protein GLIS1/3	GO:0005634//nucleus	GO:0003676//nucleic acid binding;GO:0046914//transition metal ion binding;GO:0001071//nucleic acid binding transcription factor activity	GO:0006366//transcription from RNA polymerase II promoter	gi|91978929|gb|ABE66437.1|/1.52531e-27/GLIS family zinc finger 3 transcript variant TE2 [Homo sapiens]
286256	694	0	1	0.01	0.14	3.80735	Up	0.50544	0.745875	LCN12	K01830|1|1e-11|71.6|amj:102565053|prostaglandin-H2 D-isomerase [EC:5.3.99.2]	-	GO:0005501//retinoid binding	GO:0044238//primary metabolic process	gi|635069867|ref|XP_008003742.1|/2.50654e-97/PREDICTED: complement component C8 gamma chain isoform X1 [Chlorocebus sabaeus]
27190	711	0	1	0.01	0.14	3.80735	Up	0.50544	0.741984	IL17B	K05490|1|1e-82|308|ggo:101147825|interleukin 17B	GO:0044421;GO:0044421	GO:0005102//receptor binding;GO:0005102//receptor binding	GO:0006952//defense response;GO:0002376//immune system process;GO:0001819//positive regulation of cytokine production;GO:0007154//cell communication;GO:0006952//defense response;GO:0002376//immune system process;GO:0001819//positive regulation of cytokine production;GO:0007154//cell communication	gi|7657228|ref|NP_055258.1|/4.87203e-82/interleukin-17B precursor [Homo sapiens]
399949	719	0	1	0.01	0.14	3.80735	Up	0.50544	0.740312	C11orf88	-	-	-	-	gi|154240722|ref|NP_997313.2|/7.28463e-93/UPF0722 protein C11orf88 isoform 1 [Homo sapiens]
390667	1422	0	2	0.01	0.14	3.80735	Up	0.254092	0.539795	PTX4	K05016|1|9e-31|137|apla:101803337|chloride channel 7;K17495|3|1e-23|113|tca:103312732|CUB and sushi domain-containing protein	-	-	-	gi|61966763|ref|NP_001013680.1|/0/pentraxin-4 [Homo sapiens]
5995	1349	0	2	0.01	0.14	3.80735	Up	0.254092	0.53846	RGR	K04254|1|1e-160|568|mcf:102132854|retinal G protein coupled receptor	GO:0016021//integral component of membrane;GO:0016021//integral component of membrane;GO:0016021//integral component of membrane	GO:0005488//binding;GO:0004888//transmembrane signaling receptor activity;GO:0005488//binding;GO:0004888//transmembrane signaling receptor activity;GO:0005488//binding;GO:0004888//transmembrane signaling receptor activity	GO:0050953//sensory perception of light stimulus;GO:0007166//cell surface receptor signaling pathway;GO:0006464//cellular protein modification process;GO:0050953//sensory perception of light stimulus;GO:0007166//cell surface receptor signaling pathway;GO:0006464//cellular protein modification process;GO:0050953//sensory perception of light stimulus;GO:0007166//cell surface receptor signaling path…	gi|61744452|ref|NP_001012740.1|/2.92956e-137/RPE-retinal G protein-coupled receptor isoform 3 [Homo sapiens]
1230	2690	0	4	0.01	0.14	3.80735	Up	0.064214	0.23298	CCR1	K04176|1|2e-157|558|ggo:101150910|C-C chemokine receptor type 1	GO:0016021//integral component of membrane;GO:0009986//cell surface	GO:0019957//C-C chemokine binding;GO:0004629//phospholipase C activity;GO:0004950//chemokine receptor activity	GO:0007186//G-protein coupled receptor signaling pathway;GO:0010467//gene expression;GO:0006816//calcium ion transport;GO:0002763//positive regulation of myeloid leukocyte differentiation;GO:0002690//positive regulation of leukocyte chemotaxis;GO:0030279//negative regulation of ossification;GO:0019221//cytokine-mediated signaling pathway;GO:0051480//regulation of cytosolic calcium ion concentrati…	gi|426340274|ref|XP_004034056.1|/1.03845e-156/PREDICTED: c-C chemokine receptor type 1 [Gorilla gorilla gorilla]
645683	1488	0	2.12	0.01	0.14	3.80735	Up	0.254092	0.5384	RPL13AP3	K02872|1|8e-65|167|ggo:101151385|large subunit ribosomal protein L13Ae	-	-	-	gi|403299252|ref|XP_003940403.1|/3.08142e-67/PREDICTED: 60S ribosomal protein L13a isoform 1 [Saimiri boliviensis boliviensis]
3010	725	0	1	0.01	0.14	3.80735	Up	0.50544	0.731222	HIST1H1T	K11275|1|1e-73|277|ptr:471879|histone H1/5	GO:0044446;GO:0005694//chromosome;GO:0005634//nucleus	-	GO:0044763;GO:0019953//sexual reproduction;GO:0044702//single organism reproductive process;GO:0032502//developmental process;GO:0044707	gi|119575933|gb|EAW55529.1|/3.55774e-77/histone 1, H1t [Homo sapiens]
2695	711	0	1	0.01	0.14	3.80735	Up	0.50544	0.731054	GIP	K05258|1|5e-63|242|hsa:2695|gastric inhibitory polypeptide	GO:0016023//cytoplasmic, membrane-bounded vesicle;GO:0044297//cell body;GO:0044432	GO:0005102//receptor binding	GO:0044703;GO:0009611//response to wounding;GO:0015980//energy derivation by oxidation of organic compounds;GO:0007626//locomotory behavior;GO:0031016//pancreas development;GO:0007611//learning or memory;GO:0055090//acylglycerol homeostasis;GO:0010827//regulation of glucose transport;GO:0048167//regulation of synaptic plasticity;GO:0050796//regulation of insulin secretion;GO:0009967//positive reg…	gi|4758436|ref|NP_004114.1|/2.36067e-62/gastric inhibitory polypeptide preproprotein [Homo sapiens]
388564	711	0	1	0.01	0.14	3.80735	Up	0.50544	0.725212	TMEM238	-	-	-	-	gi|296234648|ref|XP_002762552.1|/4.69522e-26/PREDICTED: transmembrane protein 238-like [Callithrix jacchus]
101929716	717	0	1	0.01	0.14	3.80735	Up	0.50544	0.723834	ARMC2-AS1	K17985|1|6e-11|69.7|hsa:55626|activating molecule in BECN1-regulated autophagy protein 1;K04460|2|4e-09|63.5|pps:103785929|serine/threonine-protein phosphatase 5 [EC:3.1.3.16];K15696|4|4e-08|60.5|nle:100581015|RING finger protein 113B;K18047|5|4e-08|60.5|pps:103784513|serine/threonine/tyrosine-interacting-like protein 1	-	-	-	gi|355564363|gb|EHH20863.1|/1.86842e-14/hypothetical protein EGK_03802, partial [Macaca mulatta]
285016	1403	0	2	0.01	0.14	3.80735	Up	0.254092	0.534078	FAM150B	-	-	-	-	gi|635083047|ref|XP_007969846.1|/7.06986e-57/PREDICTED: protein FAM150B isoform X1 [Chlorocebus sabaeus]
1146	2187	0	3	0.01	0.13	3.70044	Up	0.127735	0.361029	CHRNG	K04818|1|0.0|953|hsa:1146|nicotinic acetylcholine receptor gamma	GO:0097060//synaptic membrane;GO:0005887//integral component of plasma membrane	GO:0004888//transmembrane signaling receptor activity;GO:0005231//excitatory extracellular ligand-gated ion channel activity	GO:0007267//cell-cell signaling;GO:0003012//muscle system process;GO:0006873//cellular ion homeostasis;GO:0051234//establishment of localization	gi|61743914|ref|NP_005190.4|/0/acetylcholine receptor subunit gamma precursor [Homo sapiens]
181	783	0	1	0.01	0.13	3.70044	Up	0.50544	0.754916	AGRP	K05231|1|2e-48|194|ggo:101154300|agouti related protein	GO:0044421;GO:0044431//Golgi apparatus part	GO:0005179//hormone activity	GO:0007631//feeding behavior;GO:0007186//G-protein coupled receptor signaling pathway	gi|2351715|gb|AAB68621.1|/1.17109e-47/agouti-related protein [Homo sapiens]
26226	2256	0	3.05	0.01	0.13	3.70044	Up	0.127735	0.360542	FBXW4P1	K10262|1|5e-170|600|mcf:102139957|F-box and WD-40 domain protein 4	GO:0043234//protein complex	-	GO:0019941//modification-dependent protein catabolic process;GO:0001501//skeletal system development;GO:0007166//cell surface receptor signaling pathway;GO:0008284//positive regulation of cell proliferation;GO:0030326//embryonic limb morphogenesis	gi|6164755|gb|AAF04527.1|AF174606_1/0/F-box protein Fbw3 [Homo sapiens]
139728	1522	0	2	0.01	0.13	3.70044	Up	0.254092	0.543963	PNCK	K08795|1|0.0|827|hsa:139728|pregnancy upregulated non-ubiquitously expressed CaM kinase [EC:2.7.11.17]	GO:0043231//intracellular membrane-bounded organelle;GO:0043231//intracellular membrane-bounded organelle	GO:0016301//kinase activity;GO:0005515//protein binding;GO:0032550;GO:0016301//kinase activity;GO:0005515//protein binding;GO:0032550	-	gi|209364621|ref|NP_001129212.1|/0/calcium/calmodulin-dependent protein kinase type 1B isoform b [Homo sapiens]
101929222	774	0	0.99	0.01	0.13	3.70044	Up	0.994574	0.999878	DISC1FP1	-	-	-	-	-
3623	1436	0	2	0.01	0.13	3.70044	Up	0.254092	0.543285	INHA	K05500|1|1e-175|618|hsa:3623|inhibin, alpha	GO:0031513//nonmotile primary cilium;GO:0044297//cell body;GO:0043511	GO:0005102//receptor binding;GO:0046983//protein dimerization activity	GO:0002762//negative regulation of myeloid leukocyte differentiation;GO:0032277//negative regulation of gonadotropin secretion;GO:0030183//B cell differentiation;GO:0008283//cell proliferation;GO:0008585//female gonad development;GO:0016310//phosphorylation;GO:0051726//regulation of cell cycle;GO:0022402//cell cycle process;GO:0007165//signal transduction;GO:0012502//induction of programmed cell …	gi|4504697|ref|NP_002182.1|/6.60659e-175/inhibin alpha chain preproprotein [Homo sapiens]
152330	5223	0.82	7.18	0.01	0.13	3.70044	Up	0.00815812	0.0521522	CNTN4	K06762|1|0.0|2024|hsa:152330|contactin 4;K16667|1|0.0|2024|hsa:152330|receptor-type tyrosine-protein phosphatase gamma [EC:3.1.3.48]	GO:0031224//intrinsic component of membrane;GO:0043005//neuron projection;GO:0031224//intrinsic component of membrane;GO:0043005//neuron projection	-	GO:0007417//central nervous system development;GO:0016337//single organismal cell-cell adhesion;GO:0050804//modulation of synaptic transmission;GO:0006935//chemotaxis;GO:0007409//axonogenesis;GO:0051239;GO:0007409//axonogenesis;GO:0050794//regulation of cellular process;GO:0016337//single organismal cell-cell adhesion;GO:0050804//modulation of synaptic transmission;GO:0006935//chemotaxis;GO:00074…	gi|28373122|ref|NP_783200.1|/0/contactin-4 isoform a precursor [Homo sapiens]
103752589	748	0	1	0.01	0.13	3.70044	Up	0.50544	0.74722	TMEM92-AS1	-	-	-	-	-
100526794	2982	0	4.11	0.01	0.13	3.70044	Up	0.064214	0.233294	NT5C1B-RDH14	K01081|1|0.0|1112|hsa:100526794|5'-nucleotidase [EC:3.1.3.5]	GO:0044444//cytoplasmic part	GO:0008252//nucleotidase activity;GO:0046872//metal ion binding;GO:0036094//small molecule binding	GO:0006163//purine nucleotide metabolic process;GO:0009112	gi|312283682|ref|NP_001186032.1|/0/NT5C1B-RDH14 protein isoform 1 [Homo sapiens]
221143	785	0	1	0.01	0.13	3.70044	Up	0.50544	0.745175	EEF1AKMT1	-	-	GO:0097159//organic cyclic compound binding;GO:0016741;GO:0097159//organic cyclic compound binding;GO:0016741;GO:0097159//organic cyclic compound binding;GO:0016741	GO:0008152//metabolic process;GO:0008152//metabolic process;GO:0008152//metabolic process	gi|28372547|ref|NP_777588.1|/2.53067e-121/N(6)-adenine-specific DNA methyltransferase 2 [Homo sapiens]
642559	1084	0	1.44	0.01	0.13	3.70044	Up	0.50544	0.742909	POU5F1P3	K09367|1|1e-178|387|pon:100434703|POU domain transcription factor, class 5	GO:0031981//nuclear lumen;GO:0043234//protein complex;GO:0044444//cytoplasmic part	GO:0003700//transcription factor activity, sequence-specific DNA binding;GO:0003712//transcription cofactor activity;GO:0003723//RNA binding;GO:0000975//regulatory region DNA binding;GO:0044389//ubiquitin-like protein ligase binding	GO:0007184//SMAD protein import into nucleus;GO:0003307//regulation of Wnt signaling pathway involved in heart development;GO:0001705//ectoderm formation;GO:0001709//cell fate determination;GO:0001708//cell fate specification;GO:0035411//catenin import into nucleus;GO:0001825//blastocyst formation;GO:0048333//mesodermal cell differentiation;GO:0031935//regulation of chromatin silencing;GO:0003134…	gi|297661206|ref|XP_002809144.1|/5.10627e-178/PREDICTED: POU domain, class 5, transcription factor 1-like [Pongo abelii]
1346	783	0	1	0.01	0.13	3.70044	Up	0.50544	0.740888	COX7A1	K02270|1|7e-72|272|rro:104666684|cytochrome c oxidase subunit 7a	GO:0005743//mitochondrial inner membrane;GO:0031224//intrinsic component of membrane	GO:0015002//heme-copper terminal oxidase activity	GO:0044237//cellular metabolic process	gi|635038388|ref|XP_007994675.1|/1.07742e-52/PREDICTED: uncharacterized protein LOC103234561 [Chlorocebus sabaeus]
405753	1451	0	2	0.01	0.13	3.70044	Up	0.254092	0.540039	DUOXA2	K17232|1|9e-145|515|hsa:405753|dual oxidase maturation factor 2	GO:0031224//intrinsic component of membrane;GO:0031090//organelle membrane	-	GO:0045184//establishment of protein localization	gi|98986325|ref|NP_997464.2|/4.68637e-144/dual oxidase maturation factor 2 [Homo sapiens]
1440	1494	0	2	0.01	0.13	3.70044	Up	0.254092	0.536711	CSF3	K05423|1|4e-105|384|pps:100972250|granulocyte colony-stimulating factor	GO:0044421;GO:0044421;GO:0044421;GO:0044421;GO:0044421	GO:0005126//cytokine receptor binding;GO:0005126//cytokine receptor binding;GO:0005126//cytokine receptor binding;GO:0005126//cytokine receptor binding;GO:0005126//cytokine receptor binding	GO:0001934//positive regulation of protein phosphorylation;GO:0032496//response to lipopolysaccharide;GO:0007166//cell surface receptor signaling pathway;GO:0006366//transcription from RNA polymerase II promoter;GO:0060548//negative regulation of cell death;GO:0002573//myeloid leukocyte differentiation;GO:0043393//regulation of protein binding;GO:0008283//cell proliferation;GO:0030041//actin fila…	gi|4503079|ref|NP_000750.1|/1.28661e-113/granulocyte colony-stimulating factor isoform a precursor [Homo sapiens]
167359	2944	0	4	0.01	0.13	3.70044	Up	0.064214	0.232622	NIM1K	K16310|1|0.0|879|hsa:167359|serine/threonine-protein kinase NIM1 [EC:2.7.11.1]	-	GO:0046872//metal ion binding;GO:0004672//protein kinase activity;GO:0032550;GO:0046872//metal ion binding;GO:0004672//protein kinase activity;GO:0032550	GO:0006796//phosphate-containing compound metabolic process;GO:0006464//cellular protein modification process;GO:0006796//phosphate-containing compound metabolic process;GO:0006464//cellular protein modification process	gi|23503303|ref|NP_699192.1|/0/serine/threonine-protein kinase NIM1 [Homo sapiens]
154313	2215	0	3	0.01	0.13	3.70044	Up	0.127735	0.358182	CFAP206	-	-	-	-	gi|635075437|ref|XP_008004735.1|/0/PREDICTED: UPF0704 protein C6orf165 homolog isoform X2 [Chlorocebus sabaeus]
5913	1494	0	2	0.01	0.13	3.70044	Up	0.254092	0.534495	RAPSN	K15839|1|1e-10|70.1|cmk:103183050|G-protein signaling modulator 1;K15837|2|2e-10|69.3|lgi:LOTGIDRAFT_132806|G-protein signaling modulator 2	GO:0043231//intracellular membrane-bounded organelle;GO:0097060//synaptic membrane;GO:0043231//intracellular membrane-bounded organelle;GO:0043232;GO:0097060//synaptic membrane	GO:0046914//transition metal ion binding;GO:0035254//glutamate receptor binding;GO:0046914//transition metal ion binding;GO:0035254//glutamate receptor binding	GO:0043065//positive regulation of apoptotic process;GO:0007268//chemical synaptic transmission;GO:0043065//positive regulation of apoptotic process;GO:0007268//chemical synaptic transmission	gi|472359931|ref|XP_004399577.1|/0/PREDICTED: 43 kDa receptor-associated protein of the synapse isoform 2 [Odobenus rosmarus divergens]
7805	2240	0	3	0.01	0.13	3.70044	Up	0.127735	0.358076	LAPTM5	K12387|1|7e-132|473|mcc:704041|lysosomal-associated transmembrane protein	GO:0005764//lysosome;GO:0016021//integral component of membrane	-	GO:0051234//establishment of localization	gi|297282785|ref|XP_001092380.2|/3.54647e-131/PREDICTED: lysosomal-associated transmembrane protein 5-like [Macaca mulatta]
8995	748	0	1	0.01	0.13	3.70044	Up	0.50544	0.722791	TNFSF18	K05479|1|5e-115|415|pps:100971054|tumor necrosis factor ligand superfamily member 18	GO:0031224//intrinsic component of membrane;GO:0044464;GO:0044421	GO:0032813//tumor necrosis factor receptor superfamily binding	GO:0051091//positive regulation of sequence-specific DNA binding transcription factor activity;GO:0002286//T cell activation involved in immune response;GO:0006915//apoptotic process;GO:0019221//cytokine-mediated signaling pathway;GO:0042098//T cell proliferation	gi|157419142|ref|NP_005083.2|/2.26525e-114/tumor necrosis factor ligand superfamily member 18 [Homo sapiens]
164656	3140	0	4	0.01	0.12	3.58496	Up	0.064214	0.233474	TMPRSS6	K09637|1|0.0|1562|ggo:101138107|transmembrane protease, serine 6 [EC:3.4.21.-]	GO:0031224//intrinsic component of membrane;GO:0031224//intrinsic component of membrane	GO:0005488//binding;GO:0004175//endopeptidase activity;GO:0005488//binding;GO:0004175//endopeptidase activity	GO:0043062//extracellular structure organization;GO:0048646//anatomical structure formation involved in morphogenesis;GO:0055080//cation homeostasis;GO:0019538//protein metabolic process;GO:0030195//negative regulation of blood coagulation;GO:0007165//signal transduction;GO:0043062//extracellular structure organization;GO:0048646//anatomical structure formation involved in morphogenesis;GO:005508…	gi|573014828|ref|NP_001275930.1|/0/transmembrane protease serine 6 isoform 3 [Homo sapiens]
161502	1596	0	2	0.01	0.12	3.58496	Up	0.254092	0.542854	CFAP161	-	-	-	-	gi|119619509|gb|EAW99103.1|/0/chromosome 15 open reading frame 26, isoform CRA_b [Homo sapiens]
338645	5185	0.37	6.4	0.01	0.12	3.58496	Up	0.0162282	0.0884714	LUZP2	K17985|1|3e-25|120|hsa:55626|activating molecule in BECN1-regulated autophagy protein 1;K12581|2|9e-22|86.7|nle:100584332|CCR4-NOT transcription complex subunit 7/8;K10408|4|1e-17|95.9|hsa:146754|dynein heavy chain, axonemal;K02927|5|1e-17|95.5|nle:100604619|large subunit ribosomal protein L40e	-	-	-	gi|30348701|emb|CAD90000.1|/0/hypothetical protein [Homo sapiens]
387715	823	0	1	0.01	0.12	3.58496	Up	0.50544	0.748571	ARMS2	-	GO:0043231//intracellular membrane-bounded organelle	-	GO:0001894//tissue homeostasis	gi|297687535|ref|XP_002821269.1|/4.69898e-58/PREDICTED: age-related maculopathy susceptibility protein 2 [Pongo abelii]
246754	812	0	1	0.01	0.12	3.58496	Up	0.50544	0.746284	MTVR2	-	-	-	-	gi|332249822|ref|XP_003274055.1|/2.61024e-53/PREDICTED: uncharacterized protein LOC100607397, partial [Nomascus leucogenys]
101928603	837	0	1	0.01	0.12	3.58496	Up	0.50544	0.744826	C6orf229	-	-	-	-	gi|426351775|ref|XP_004043402.1|/3.32549e-131/PREDICTED: uncharacterized protein LOC101151440 [Gorilla gorilla gorilla]
6348	813	0	1	0.01	0.12	3.58496	Up	0.50544	0.744128	CCL3	K05408|1|7e-55|216|nle:100594017|C-C motif chemokine 3	GO:0044444//cytoplasmic part;GO:0044421	GO:0004697//protein kinase C activity;GO:0048020//CCR chemokine receptor binding;GO:0005125//cytokine activity;GO:0060229//lipase activator activity	GO:0043065//positive regulation of apoptotic process;GO:0010467//gene expression;GO:0006954//inflammatory response;GO:0070555//response to interleukin-1;GO:0006996//organelle organization;GO:0006796//phosphate-containing compound metabolic process;GO:0034341//response to interferon-gamma;GO:0008347//glial cell migration;GO:0019233//sensory perception of pain;GO:0043410//positive regulation of MAP…	gi|114671857|ref|XP_001172226.1|/2.54105e-56/PREDICTED: c-C motif chemokine 3-like 1-like, partial [Pan troglodytes]
388407	1546	0	2	0.01	0.12	3.58496	Up	0.254092	0.54077	C17orf82	-	-	-	-	gi|635089530|ref|XP_008009410.1|/5.10789e-136/PREDICTED: LOW QUALITY PROTEIN: putative uncharacterized protein C17orf82 homolog [Chlorocebus sabaeus]
474354	1642	0	1.99	0.01	0.12	3.58496	Up	0.50544	0.741291	LRRC18	K10130|1|2e-19|99.8|ngi:103751091|leucine-rich repeats and death domain-containing protein	-	-	-	gi|167466264|ref|NP_001006940.3|/2.63275e-146/leucine-rich repeat-containing protein 18 [Homo sapiens]
284100	2455	0	2.99	0.01	0.12	3.58496	Up	0.254092	0.540465	YWHAEP7	K06630|1|7e-67|258|ptr:454608|14-3-3 protein epsilon	GO:0048770;GO:0030424//axon;GO:0005875//microtubule associated complex	GO:0016597//amino acid binding;GO:0030291//protein serine/threonine kinase inhibitor activity;GO:0019899//enzyme binding	GO:0006886//intracellular protein transport;GO:0021543//pallium development;GO:0007154//cell communication;GO:0006470//protein dephosphorylation;GO:0016477//cell migration	gi|193787746|dbj|BAG52949.1|/2.52484e-61/unnamed protein product [Homo sapiens]
84983	807	0	1	0.01	0.12	3.58496	Up	0.50544	0.739163	FAM222A-AS1	-	-	-	-	gi|119618282|gb|EAW97876.1|/2.66115e-50/hCG1818460, isoform CRA_a [Homo sapiens]
342977	846	0	1	0.01	0.12	3.58496	Up	0.50544	0.738476	NANOS3	K18761|1|1e-92|341|hsa:342977|protein nanos 3	GO:0043231//intracellular membrane-bounded organelle;GO:0035770//ribonucleoprotein granule	GO:0003676//nucleic acid binding;GO:0046914//transition metal ion binding	GO:0006412//translation;GO:0007049//cell cycle;GO:0006915//apoptotic process;GO:0007292//female gamete generation;GO:0048232//male gamete generation;GO:0003006//developmental process involved in reproduction	gi|148886760|ref|NP_001092092.1|/6.85299e-92/nanos homolog 3 [Homo sapiens]
105377586	843	0	1	0.01	0.12	3.58496	Up	0.50544	0.737333	LVCAT8	-	-	-	-	-
143662	3379.34	0	4.16	0.01	0.12	3.58496	Up	0.064214	0.233069	MUC15	K19498|1|2e-32|144|nle:101178934|anoctamin-3	GO:0044431//Golgi apparatus part;GO:0031224//intrinsic component of membrane;GO:0044431//Golgi apparatus part;GO:0031224//intrinsic component of membrane;GO:0044431//Golgi apparatus part;GO:0031224//intrinsic component of membrane	-	GO:0006493//protein O-linked glycosylation;GO:0006493//protein O-linked glycosylation;GO:0006493//protein O-linked glycosylation	gi|578820336|ref|XP_006718211.1|/0/PREDICTED: mucin-15 isoform X3 [Homo sapiens]
256646	4017	0	5	0.01	0.12	3.58496	Up	0.0322812	0.144552	NUTM1	-	-	-	-	gi|546231763|ref|NP_001271222.1|/0/NUT family member 1 isoform 2 [Homo sapiens]
285555	1654	0	2	0.01	0.12	3.58496	Up	0.254092	0.537675	STPG2	-	-	-	-	gi|33457324|ref|NP_777612.1|/0/sperm-tail PG-rich repeat-containing protein 2 [Homo sapiens]
7278	1564	0	2	0.01	0.12	3.58496	Up	0.254092	0.537554	TUBA3C	K07374|1|0.0|854|mcf:101925452|tubulin alpha	GO:0032991//macromolecular complex;GO:0005815//microtubule organizing center;GO:0043231//intracellular membrane-bounded organelle	GO:0005198//structural molecule activity;GO:0032550;GO:0017111//nucleoside-triphosphatase activity	GO:0044763;GO:0006458//'de novo' protein folding;GO:0043623//cellular protein complex assembly;GO:0009154//purine ribonucleotide catabolic process	gi|635057097|ref|XP_007962749.1|/0/PREDICTED: tubulin alpha-3E chain [Chlorocebus sabaeus]
3046	816	0	1	0.01	0.12	3.58496	Up	0.50544	0.732121	HBE1	K13825|1|9e-105|381|pon:100438174|hemoglobin subunit epsilon	GO:0043234//protein complex;GO:0044444//cytoplasmic part	GO:0046906//tetrapyrrole binding;GO:0022892//substrate-specific transporter activity;GO:0046914//transition metal ion binding	GO:0015669;GO:0007599//hemostasis;GO:0006366//transcription from RNA polymerase II promoter	gi|297689472|ref|XP_002822172.1|/4.27447e-104/PREDICTED: hemoglobin subunit epsilon-like [Pongo abelii]
6865	2416	0	2.98	0.01	0.12	3.58496	Up	0.254092	0.536771	TACR2	K04223|1|0.0|769|cjc:100412528|tachykinin receptor 2	GO:0016021//integral component of membrane	GO:0004995//tachykinin receptor activity	GO:0007186//G-protein coupled receptor signaling pathway;GO:0007612//learning;GO:0032275//luteinizing hormone secretion;GO:0045987//positive regulation of smooth muscle contraction;GO:0014821;GO:0030072//peptide hormone secretion;GO:0043114//regulation of vascular permeability;GO:0001956//positive regulation of neurotransmitter secretion	gi|157426873|ref|NP_001048.2|/0/substance-K receptor [Homo sapiens]
10661	1615	0	2	0.01	0.12	3.58496	Up	0.254092	0.536651	KLF1	K09204|1|6e-162|573|hsa:10661|krueppel-like factor 1	GO:0000785//chromatin;GO:0043231//intracellular membrane-bounded organelle	GO:0001071//nucleic acid binding transcription factor activity;GO:0000976//transcription regulatory region sequence-specific DNA binding	GO:0006351//transcription, DNA-templated;GO:0009790//embryo development;GO:0030099//myeloid cell differentiation	gi|10835246|ref|NP_006554.1|/2.83986e-161/Krueppel-like factor 1 [Homo sapiens]
200523	798	0	1	0.01	0.12	3.58496	Up	0.50544	0.730829	TEX37	-	GO:0043231//intracellular membrane-bounded organelle	-	-	gi|22749357|ref|NP_689883.1|/8.25191e-97/testis-expressed sequence 37 protein [Homo sapiens]
220832	856	0	1.04	0.01	0.12	3.58496	Up	0.50544	0.730661	FABP5P3	K08754|1|2e-71|271|mcf:102120846|fatty acid-binding protein 5, epidermal	GO:0044424	GO:0008289//lipid binding	GO:0009888//tissue development;GO:0019318//hexose metabolic process;GO:0008645//hexose transport;GO:0046165	gi|109032685|ref|XP_001087630.1|/5.21082e-71/PREDICTED: fatty acid-binding protein, epidermal-like [Macaca mulatta]
55859	862	0	1.06	0.01	0.12	3.58496	Up	0.50544	0.728817	BEX1	K12465|1|4e-23|110|nle:100607889|nerve growth factor receptor-associated protein 1	GO:0043234//protein complex;GO:0044424	GO:0001085//RNA polymerase II transcription factor binding	GO:0048869//cellular developmental process;GO:0048731//system development;GO:0044093;GO:0006366//transcription from RNA polymerase II promoter	gi|395754281|ref|XP_002831989.2|/1.86518e-92/PREDICTED: protein BEX1 [Pongo abelii]
100652781	983	0	1.22	0.01	0.12	3.58496	Up	0.50544	0.727815	SNX29P1	K17935|1|2e-126|432|hsa:92017|sorting nexin-29	-	GO:0005543//phospholipid binding	GO:0044763	gi|119605530|gb|EAW85124.1|/1.06192e-125/hCG2042874, isoform CRA_a, partial [Homo sapiens]
100303453	7682	0	10.08	0.01	0.12	3.58496	Up	0.00103646	0.00995378	TSNAX-DISC1	K16534|1|3e-161|491|hsa:27185|disrupted in schizophrenia 1 protein	GO:0005815//microtubule organizing center;GO:0044327//dendritic spine head;GO:0097060//synaptic membrane;GO:0043231//intracellular membrane-bounded organelle;GO:0044456;GO:0016020//membrane;GO:0005815//microtubule organizing center;GO:0043231//intracellular membrane-bounded organelle;GO:0005815//microtubule organizing center;GO:0044327//dendritic spine head;GO:0097060//synaptic membrane;GO:004323…	GO:0005488//binding;GO:0005488//binding;GO:0005488//binding;GO:0005488//binding;GO:0005488//binding;GO:0005488//binding;GO:0005488//binding;GO:0005488//binding	GO:0007010//cytoskeleton organization;GO:0006874//cellular calcium ion homeostasis;GO:0016055//Wnt signaling pathway;GO:0031398//positive regulation of protein ubiquitination;GO:0007405//neuroblast proliferation;GO:0031175//neuron projection development;GO:0050807//regulation of synapse organization;GO:0021795//cerebral cortex cell migration;GO:0035556//intracellular signal transduction;GO:000701…	gi|257153301|ref|NP_001158026.1|/2.15996e-151/disrupted in schizophrenia 1 protein isoform q [Homo sapiens]
448831	2084.02	0	2.61	0.01	0.12	3.58496	Up	0.254092	0.535271	FRG2	K07528|1|2e-25|120|ocu:100346061|dihydropyrimidinase-like 2;K12581|2|2e-14|71.2|nle:100584332|CCR4-NOT transcription complex subunit 7/8;K11447|4|4e-14|75.1|ptr:449579|histone demethylase [EC:1.14.11.-]	GO:0043231//intracellular membrane-bounded organelle;GO:0043231//intracellular membrane-bounded organelle	-	-	gi|558472805|ref|NP_001273749.1|/4.81617e-151/protein FRG2 isoform 1 [Homo sapiens]
126006	789	0	1	0.01	0.12	3.58496	Up	0.50544	0.726096	PCP2	K15837|1|1e-12|75.5|xtr:100380004|G-protein signaling modulator 2;K15839|2|4e-12|73.9|cfa:100855572|G-protein signaling modulator 1	-	GO:0030695//GTPase regulator activity;GO:0030695//GTPase regulator activity	GO:0007154//cell communication;GO:0007154//cell communication	gi|425905335|ref|NP_001258759.1|/6.78164e-64/Purkinje cell protein 2 homolog isoform 2 [Homo sapiens]
9992	809	0	1	0.01	0.12	3.58496	Up	0.50544	0.725156	KCNE2	K04896|1|2e-64|248|pon:100447172|potassium voltage-gated channel Isk-related subfamily E member 2	GO:0000323//lytic vacuole;GO:0005887//integral component of plasma membrane	GO:0016247//channel regulator activity;GO:0005267//potassium channel activity	GO:0086002//cardiac muscle cell action potential involved in contraction;GO:0060306//regulation of membrane repolarization;GO:0030001//metal ion transport;GO:0008104//protein localization	gi|27436978|ref|NP_751951.1|/7.26771e-64/potassium voltage-gated channel subfamily E member 2 [Homo sapiens]
4188	1634	0	2	0.01	0.12	3.58496	Up	0.254092	0.534435	MDFI	-	GO:0043231//intracellular membrane-bounded organelle;GO:0043231//intracellular membrane-bounded organelle;GO:0043231//intracellular membrane-bounded organelle	GO:0005515//protein binding;GO:0005515//protein binding;GO:0005515//protein binding;GO:0005488//binding	GO:0080090//regulation of primary metabolic process;GO:0042992//negative regulation of transcription factor import into nucleus;GO:0048568//embryonic organ development;GO:0006366//transcription from RNA polymerase II promoter;GO:0016055//Wnt signaling pathway;GO:0031323//regulation of cellular metabolic process;GO:0051100//negative regulation of binding;GO:0043009//chordate embryonic development;…	gi|530382025|ref|XP_005249176.1|/6.70826e-58/PREDICTED: myoD family inhibitor isoform X4 [Homo sapiens]
101928545	806	0	1	0.01	0.12	3.58496	Up	0.50544	0.721587	SEPT7-AS1	-	-	-	-	-
54866	880	0	1	0.01	0.11	3.45943	Up	0.50544	0.754379	PPP1R14D	K17557|1|2e-66|157|hsa:54866|protein phosphatase 1 regulatory subunit 14D	GO:0044424;GO:0044424	GO:0019212//phosphatase inhibitor activity;GO:0019212//phosphatase inhibitor activity	GO:0016310//phosphorylation;GO:0006470//protein dephosphorylation;GO:0016310//phosphorylation;GO:0006470//protein dephosphorylation	gi|194306647|ref|NP_001123615.1|/7.53657e-66/protein phosphatase 1 regulatory subunit 14D isoform 2 [Homo sapiens]
339541	1698	0	2	0.01	0.11	3.45943	Up	0.254092	0.542485	C1orf228	-	-	-	-	gi|224500884|ref|NP_001139108.1|/0/uncharacterized protein C1orf228 [Homo sapiens]
64091	1783	0	2	0.01	0.11	3.45943	Up	0.254092	0.541259	POPDC2	-	GO:0031224//intrinsic component of membrane;GO:0031224//intrinsic component of membrane	-	-	gi|530375120|ref|XP_005247756.1|/0/PREDICTED: popeye domain-containing protein 2 isoform X2 [Homo sapiens]
3067	2566	0	3	0.01	0.11	3.45943	Up	0.127735	0.359627	HDC	K01590|1|0.0|1315|pps:100968932|histidine decarboxylase [EC:4.1.1.22]	GO:0044444//cytoplasmic part;GO:0044444//cytoplasmic part	GO:0043168//anion binding;GO:0016831//carboxy-lyase activity;GO:0043168//anion binding;GO:0016831//carboxy-lyase activity	GO:0001692//histamine metabolic process;GO:0006547//histidine metabolic process;GO:0006584//catecholamine metabolic process;GO:0001692//histamine metabolic process;GO:0006547//histidine metabolic process;GO:0006584//catecholamine metabolic process	gi|92110055|ref|NP_002103.2|/0/histidine decarboxylase [Homo sapiens]
63978	2344	0	2.61	0.01	0.11	3.45943	Up	0.254092	0.540526	PRDM14	K11255|1|3e-47|192|mgp:100544860|nuclear receptor coactivator 2;K12463|2|2e-38|163|xtr:779710|PR domain zinc finger protein 4	GO:0043231//intracellular membrane-bounded organelle	GO:0003676//nucleic acid binding;GO:0046914//transition metal ion binding	GO:0001894//tissue homeostasis;GO:0032989;GO:0045165//cell fate commitment;GO:0019953//sexual reproduction;GO:0006351//transcription, DNA-templated;GO:0003006//developmental process involved in reproduction	gi|13375636|ref|NP_078780.1|/0/PR domain zinc finger protein 14 [Homo sapiens]
83449	3452	0	4	0.01	0.11	3.45943	Up	0.064214	0.233159	PMFBP1	K12478|1|4e-17|93.2|ola:101175647|early endosome antigen 1;K16464|2|6e-17|92.8|dre:564101|centrosomal protein CEP250;K10421|4|9e-17|92.0|cfr:102522617|CAP-Gly domain-containing linker protein 1	-	-	-	gi|237858619|ref|NP_112583.2|/0/polyamine-modulated factor 1-binding protein 1 isoform a [Homo sapiens]
79852	1771	0	2	0.01	0.11	3.45943	Up	0.254092	0.540282	EPHX3	K08059|1|5e-32|141|bfo:BRAFLDRAFT_126371|interferon, gamma-inducible protein 30;K08726|2|5e-28|128|bom:102267808|soluble epoxide hydrolase / lipid-phosphate phosphatase [EC:3.3.2.10 3.1.3.76]	-	GO:0003824//catalytic activity;GO:0003824//catalytic activity	-	gi|13376164|ref|NP_079070.1|/2.34732e-167/epoxide hydrolase 3 precursor [Homo sapiens]
5624	1790	0	2	0.01	0.11	3.45943	Up	0.254092	0.539613	PROC	K01344|1|0.0|955|hsa:5624|protein C (activated) [EC:3.4.21.69]	GO:0044432;GO:0044431//Golgi apparatus part;GO:0016020//membrane	GO:0004175//endopeptidase activity;GO:0046872//metal ion binding	GO:0006915//apoptotic process;GO:0002376//immune system process;GO:0018200//peptidyl-glutamic acid modification;GO:0007596//blood coagulation	gi|530369294|ref|XP_005263772.1|/0/PREDICTED: vitamin K-dependent protein C isoform X1 [Homo sapiens]
838	913	0	1.02	0.01	0.11	3.45943	Up	0.50544	0.735853	CASP5	K04395|1|0.0|803|pps:100990344|caspase 5 [EC:3.4.22.58]	GO:0043234//protein complex;GO:0044464;GO:0043234//protein complex;GO:0044464;GO:0043234//protein complex;GO:0044464;GO:0043234//protein complex;GO:0044464;GO:0043234//protein complex;GO:0044464;GO:0043234//protein complex;GO:0044464	GO:0004175//endopeptidase activity;GO:0004175//endopeptidase activity;GO:0004175//endopeptidase activity;GO:0004175//endopeptidase activity;GO:0004175//endopeptidase activity;GO:0004175//endopeptidase activity	GO:0019538//protein metabolic process;GO:0009612//response to mechanical stimulus;GO:0006915//apoptotic process;GO:0019538//protein metabolic process;GO:0009612//response to mechanical stimulus;GO:0006915//apoptotic process;GO:0019538//protein metabolic process;GO:0009612//response to mechanical stimulus;GO:0006915//apoptotic process;GO:0019538//protein metabolic process;GO:0009612//response to m…	gi|209870071|ref|NP_001129581.1|/0/caspase-5 isoform b precursor [Homo sapiens]
1504	873	0	1	0.01	0.11	3.45943	Up	0.50544	0.733022	CTRB1	K01310|1|2e-153|543|hsa:1504|chymotrypsin [EC:3.4.21.1]	GO:0044421	GO:0004175//endopeptidase activity	GO:0022411;GO:0043062//extracellular structure organization;GO:0019538//protein metabolic process;GO:0044707	gi|118498341|ref|NP_001897.4|/9.59001e-153/chymotrypsinogen B precursor [Homo sapiens]
653857	1298	0	1.46	0.01	0.11	3.45943	Up	0.50544	0.729934	ACTR3C	K18584|1|2e-120|434|hsa:653857|actin-related protein 3	GO:0015629//actin cytoskeleton;GO:0015629//actin cytoskeleton	GO:0008092//cytoskeletal protein binding;GO:0032550;GO:0008092//cytoskeletal protein binding;GO:0032550	GO:0045010//actin nucleation;GO:0045010//actin nucleation	gi|256574835|ref|NP_001157930.1|/1.09121e-119/actin-related protein 3C precursor [Homo sapiens]
4633	855	0	1	0.01	0.11	3.45943	Up	0.50544	0.725543	MYL2	K10351|1|5e-83|309|ggo:101146701|myosin regulatory light chain 2	GO:0030016//myofibril;GO:0015629//actin cytoskeleton	GO:0046872//metal ion binding;GO:0003779//actin binding;GO:0017022//myosin binding;GO:0005198//structural molecule activity	GO:0003015//heart process;GO:0006941//striated muscle contraction;GO:0016049//cell growth;GO:0030239//myofibril assembly;GO:0003208//cardiac ventricle morphogenesis;GO:0006937//regulation of muscle contraction;GO:0001708//cell fate specification	gi|94981553|ref|NP_000423.2|/2.23992e-82/myosin regulatory light chain 2, ventricular/cardiac muscle isoform [Homo sapiens]
402317	933	0	1.03	0.01	0.11	3.45943	Up	0.50544	0.723285	OR2A42	K04257|1|3e-178|626|hsa:346528|olfactory receptor	GO:0031224//intrinsic component of membrane	GO:0004888//transmembrane signaling receptor activity	-	gi|530386982|ref|XP_005250043.1|/1.26738e-177/PREDICTED: olfactory receptor 2A1/2A42 isoform X1 [Homo sapiens]
4807	2594	0	3	0.01	0.11	3.45943	Up	0.127735	0.357916	NHLH1	K09075|1|9e-25|118|lve:103072136|nescient helix-loop-helix protein	-	-	GO:0044699;GO:0032502//developmental process	gi|296229375|ref|XP_002760217.1|/4.48543e-24/PREDICTED: helix-loop-helix protein 1 [Callithrix jacchus]
54763	922	0	1	0.01	0.11	3.45943	Up	0.50544	0.721041	ROPN1	-	GO:0005929//cilium;GO:0005929//cilium;GO:0005929//cilium;GO:0005929//cilium;GO:0005929//cilium;GO:0005929//cilium	GO:0032947//protein complex scaffold;GO:0042802//identical protein binding;GO:0046983//protein dimerization activity;GO:0019887//protein kinase regulator activity;GO:0032947//protein complex scaffold;GO:0042802//identical protein binding;GO:0046983//protein dimerization activity;GO:0019887//protein kinase regulator activity;GO:0032947//protein complex scaffold;GO:0042802//identical protein bindin…	GO:0007265//Ras protein signal transduction;GO:0048870//cell motility;GO:0007155//cell adhesion;GO:0048232//male gamete generation;GO:0007338//single fertilization;GO:0007265//Ras protein signal transduction;GO:0048870//cell motility;GO:0007155//cell adhesion;GO:0048232//male gamete generation;GO:0007338//single fertilization;GO:0007265//Ras protein signal transduction;GO:0048870//cell motility;G…	gi|21359920|ref|NP_060048.2|/3.40416e-117/ropporin-1A [Homo sapiens]
245972	2370	1.02	10.63	0.04	0.43	3.42626	Up	0.00670602	0.044767	ATP6V0D2	K02146|1|0.0|713|nle:100580060|V-type H+-transporting ATPase subunit d	GO:0044459;GO:0005768//endosome;GO:0005774//vacuolar membrane;GO:0033176//proton-transporting V-type ATPase complex;GO:0030666//endocytic vesicle membrane	GO:0005488//binding;GO:0015077//monovalent inorganic cation transmembrane transporter activity	GO:0006996//organelle organization;GO:0007169//transmembrane receptor protein tyrosine kinase signaling pathway;GO:0006875//cellular metal ion homeostasis;GO:0015988//energy coupled proton transmembrane transport, against electrochemical gradient;GO:0044403//symbiosis, encompassing mutualism through parasitism;GO:0015031//protein transport	gi|55731258|emb|CAH92343.1|/0/hypothetical protein [Pongo abelii]
401409	952	0	1	0.01	0.1	3.32193	Up	0.50544	0.755395	RAB19	K17047|1|8e-122|438|ggo:101144356|Ras-related protein Rab-19	GO:0016020//membrane	GO:0032550	GO:0035556//intracellular signal transduction;GO:0045184//establishment of protein localization	gi|239915976|ref|NP_001008749.2|/3.87711e-121/ras-related protein Rab-19 [Homo sapiens]
343069	1170	0	1.26	0.01	0.1	3.32193	Up	0.50544	0.753543	HNRNPCL1	K12884|1|1e-85|319|ggo:101148714|heterogeneous nuclear ribonucleoprotein C1/C2	-	-	-	gi|114574100|ref|XP_001147262.1|/2.50413e-94/PREDICTED: heterogeneous nuclear ribonucleoprotein C-like 1-like isoform 3 [Pan troglodytes]
103091865	1021	0	1	0.01	0.1	3.32193	Up	0.50544	0.753305	BRWD1-IT2	K11798|1|7e-64|246|ggo:101130265|bromodomain and WD repeat domain containing protein 1/3	-	-	-	gi|21434717|gb|AAM53521.1|AF426265_1/3.97879e-74/C21orf87 protein [Homo sapiens]
8530	940	0	1	0.01	0.1	3.32193	Up	0.50544	0.753007	CST7	K13903|1|2e-93|344|pps:100992048|cystatin-F	GO:0044424	GO:0004866//endopeptidase inhibitor activity	GO:0010466//negative regulation of peptidase activity;GO:0002376//immune system process	gi|3986157|dbj|BAA34941.1|/6.0946e-95/human CMAP [Homo sapiens]
255631	6500	1	7	0.01	0.1	3.32193	Up	0.0406136	0.169204	COL24A1	K04520|1|0.0|2616|hsa:255631|amyloid beta A4 protein;K05719|1|0.0|2616|hsa:255631|integrin beta 1;K06236|1|0.0|2616|hsa:255631|collagen, type I/II/III/V/XI/XXIV/XXVII, alpha;K06256|1|0.0|2616|hsa:255631|CD44 antigen;K06257|1|0.0|2616|hsa:255631|syndecan 1;K06493|1|0.0|2616|hsa:255631|integrin beta 3	GO:0044432;GO:0005576//extracellular region	-	GO:0043062//extracellular structure organization	gi|109658810|gb|AAI17171.1|/0/Collagen, type XXIV, alpha 1 [Homo sapiens]
168090	1852	0	2	0.01	0.1	3.32193	Up	0.254092	0.543223	C6orf118	-	-	-	-	gi|530383407|ref|XP_005266895.1|/0/PREDICTED: uncharacterized protein C6orf118 isoform X1 [Homo sapiens]
374768	1009	0	1	0.01	0.1	3.32193	Up	0.50544	0.750221	SPEM1	-	-	-	GO:0032501//multicellular organismal process;GO:0044699;GO:0032502//developmental process	gi|116268095|ref|NP_955371.2|/6.97682e-140/spermatid maturation protein 1 [Homo sapiens]
3081	2012	0	2	0.01	0.1	3.32193	Up	0.254092	0.542731	HGD	K00451|1|0.0|943|hsa:3081|homogentisate 1,2-dioxygenase [EC:1.13.11.5]	GO:0044444//cytoplasmic part	GO:0043169//cation binding;GO:0016702//oxidoreductase activity, acting on single donors with incorporation of molecular oxygen, incorporation of two atoms of oxygen	GO:0006558//L-phenylalanine metabolic process;GO:0006570//tyrosine metabolic process	gi|115527117|ref|NP_000178.2|/0/homogentisate 1,2-dioxygenase [Homo sapiens]
1991	1020	0	1	0.01	0.1	3.32193	Up	0.50544	0.747162	ELANE	K01327|1|2e-131|470|hsa:1991|leukocyte elastase [EC:3.4.21.37]	GO:0016023//cytoplasmic, membrane-bounded vesicle	GO:0004175//endopeptidase activity;GO:0005539//glycosaminoglycan binding;GO:0019899//enzyme binding	GO:0022411;GO:0042033//chemokine biosynthetic process;GO:0009057//macromolecule catabolic process;GO:0008284//positive regulation of cell proliferation;GO:0043405//regulation of MAP kinase activity;GO:0006935//chemotaxis;GO:0006954//inflammatory response;GO:0009416//response to light stimulus;GO:0043062//extracellular structure organization;GO:0042108//positive regulation of cytokine biosynthetic…	gi|395750064|ref|XP_003779056.1|/7.86961e-139/PREDICTED: neutrophil elastase [Pongo abelii]
56673	1942	0	2	0.01	0.1	3.32193	Up	0.254092	0.541749	C11orf16	-	-	-	-	gi|149158711|ref|NP_065694.2|/0/uncharacterized protein C11orf16 [Homo sapiens]
1583	1936	0	2	0.01	0.1	3.32193	Up	0.254092	0.541381	CYP11A1	K00498|1|0.0|874|hsa:1583|cholesterol monooxygenase (side-chain-cleaving) [EC:1.14.15.6]	GO:0005743//mitochondrial inner membrane;GO:0043025//neuronal cell body;GO:0005743//mitochondrial inner membrane;GO:0043025//neuronal cell body	GO:0046914//transition metal ion binding;GO:0008395//steroid hydroxylase activity;GO:0032934//sterol binding;GO:0046906//tetrapyrrole binding;GO:0046914//transition metal ion binding;GO:0008395//steroid hydroxylase activity;GO:0032934//sterol binding;GO:0046906//tetrapyrrole binding	GO:0050755//chemokine metabolic process;GO:0071363//cellular response to growth factor stimulus;GO:0032496//response to lipopolysaccharide;GO:0016125//sterol metabolic process;GO:0006700//C21-steroid hormone biosynthetic process;GO:0046677//response to antibiotic;GO:0003006//developmental process involved in reproduction;GO:0007618//mating;GO:0006702//androgen biosynthetic process;GO:0042537//ben…	gi|578826653|ref|XP_006720468.1|/0/PREDICTED: cholesterol side-chain cleavage enzyme, mitochondrial isoform X2 [Homo sapiens]
6462	988	0	1	0.01	0.1	3.32193	Up	0.50544	0.745	SHBG	K05464|1|1e-21|106|fab:101805903|growth arrest-specific 6	-	GO:0042802//identical protein binding;GO:0005496//steroid binding;GO:0042802//identical protein binding;GO:0005496//steroid binding;GO:0042802//identical protein binding;GO:0005496//steroid binding;GO:0042802//identical protein binding;GO:0005496//steroid binding;GO:0042802//identical protein binding;GO:0005496//steroid binding;GO:0042802//identical protein binding;GO:0005496//steroid binding;GO:…	GO:0003006//developmental process involved in reproduction;GO:0010817//regulation of hormone levels;GO:0003006//developmental process involved in reproduction;GO:0010817//regulation of hormone levels;GO:0003006//developmental process involved in reproduction;GO:0010817//regulation of hormone levels;GO:0003006//developmental process involved in reproduction;GO:0010817//regulation of hormone levels…	gi|226371613|ref|NP_001139753.1|/6.30672e-162/sex hormone-binding globulin isoform 4 precursor [Homo sapiens]
79836	2898	0	3	0.01	0.1	3.32193	Up	0.127735	0.35968	LONRF3	K09553|1|2e-12|77.4|pxy:105381760|stress-induced-phosphoprotein 1;K15712|2|1e-11|75.1|tgu:100227441|E3 ubiquitin-protein ligase TTC3 [EC:2.3.2.27]	-	GO:0046914//transition metal ion binding;GO:0042623//ATPase activity, coupled;GO:0046914//transition metal ion binding;GO:0042623//ATPase activity, coupled;GO:0046914//transition metal ion binding;GO:0042623//ATPase activity, coupled;GO:0046914//transition metal ion binding;GO:0042623//ATPase activity, coupled	GO:0019538//protein metabolic process;GO:0019538//protein metabolic process;GO:0019538//protein metabolic process;GO:0019538//protein metabolic process	gi|37622896|ref|NP_079054.3|/0/LON peptidase N-terminal domain and RING finger protein 3 isoform 2 [Homo sapiens]
101927049	959	0	1	0.01	0.1	3.32193	Up	0.50544	0.740715	PLCE1-AS2	-	-	-	-	gi|119570430|gb|EAW50045.1|/2.62673e-13/hCG2023938 [Homo sapiens]
4118	985	0	1	0.01	0.1	3.32193	Up	0.50544	0.738934	MAL	-	GO:0043231//intracellular membrane-bounded organelle;GO:0016021//integral component of membrane;GO:0044459;GO:0043231//intracellular membrane-bounded organelle;GO:0016021//integral component of membrane;GO:0044459;GO:0043231//intracellular membrane-bounded organelle;GO:0016021//integral component of membrane;GO:0044459;GO:0043231//intracellular membrane-bounded organelle;GO:0016021//integral comp…	GO:0005488//binding;GO:0022803//passive transmembrane transporter activity;GO:0005198//structural molecule activity;GO:0016504//peptidase activator activity;GO:0005488//binding;GO:0022803//passive transmembrane transporter activity;GO:0005198//structural molecule activity;GO:0016504//peptidase activator activity;GO:0005488//binding;GO:0022803//passive transmembrane transporter activity;GO:0005198…	GO:0031580//membrane raft distribution;GO:0012502//induction of programmed cell death;GO:0008366//axon ensheathment;GO:0048869//cellular developmental process;GO:0008105//asymmetric protein localization;GO:0015031//protein transport;GO:0031580//membrane raft distribution;GO:0012502//induction of programmed cell death;GO:0008366//axon ensheathment;GO:0048869//cellular developmental process;GO:0008…	gi|119631112|gb|EAX10707.1|/7.80814e-80/mal, T-cell differentiation protein, isoform CRA_b [Homo sapiens]
26279	1878	0	2	0.01	0.1	3.32193	Up	0.254092	0.539309	PLA2G2D	K01047|1|9e-67|165|pps:100975186|secretory phospholipase A2 [EC:3.1.1.4]	-	GO:0004620//phospholipase activity;GO:0046872//metal ion binding;GO:0004620//phospholipase activity;GO:0046872//metal ion binding	GO:0006952//defense response;GO:0046488//phosphatidylinositol metabolic process;GO:0046470//phosphatidylcholine metabolic process;GO:0006658//phosphatidylserine metabolic process;GO:0046473//phosphatidic acid metabolic process;GO:0046471//phosphatidylglycerol metabolic process;GO:0006952//defense response;GO:0046488//phosphatidylinositol metabolic process;GO:0046470//phosphatidylcholine metabolic…	gi|194376344|dbj|BAG62931.1|/8.98595e-99/unnamed protein product [Homo sapiens]
6345	4219	0	4.53	0.01	0.1	3.32193	Up	0.064214	0.233025	SRL	K12483|1|2e-60|237|aqu:100636011|EH domain-containing protein 1;K12469|5|3e-58|230|cmk:103189211|EH domain-containing protein 2	-	-	-	gi|149363672|ref|NP_001092284.1|/0/sarcalumenin precursor [Homo sapiens]
84203	1972	0	2	0.01	0.1	3.32193	Up	0.254092	0.539066	TXNDC2	K03671|1|3e-33|145|oaa:100076650|thioredoxin 1	GO:0044447;GO:0031981//nuclear lumen;GO:0044447;GO:0031981//nuclear lumen	GO:0016209//antioxidant activity;GO:0015036//disulfide oxidoreductase activity;GO:0016209//antioxidant activity;GO:0015036//disulfide oxidoreductase activity	GO:0019725//cellular homeostasis;GO:0048232//male gamete generation;GO:0018904;GO:0048869//cellular developmental process;GO:0019725//cellular homeostasis;GO:0048232//male gamete generation;GO:0018904;GO:0048869//cellular developmental process	gi|148727319|ref|NP_001091999.1|/0/thioredoxin domain-containing protein 2 isoform 2 [Homo sapiens]
494558	967	0	1	0.01	0.1	3.32193	Up	0.50544	0.736478	C9orf135-AS1	K17776|1|5e-11|70.9|nle:100591060|metaxin;K10408|2|9e-07|56.6|hsa:146754|dynein heavy chain, axonemal;K09228|3|1e-06|56.2|nle:100598650|KRAB domain-containing zinc finger protein;K14404|4|2e-06|55.8|cjc:103793372|cleavage and polyadenylation specificity factor subunit 4;K17985|5|4e-06|54.3|hsa:55626|activating molecule in BECN1-regulated autophagy protein 1	-	-	-	gi|119582895|gb|EAW62491.1|/4.49513e-32/hCG2038565, partial [Homo sapiens]
644861	1149	0	1.13	0.01	0.1	3.32193	Up	0.50544	0.735285	NBPF13P	K16549|1|2e-09|65.5|ptr:457130|myomegalin	-	-	-	gi|426328229|ref|XP_004065442.1|/1.0038e-39/PREDICTED: LOW QUALITY PROTEIN: neuroblastoma breakpoint family member 3 [Gorilla gorilla gorilla]
56159	3151	0.62	6.78	0.02	0.2	3.32193	Up	0.0162282	0.0883181	TEX11	K12581|1|2e-12|77.8|nle:100584332|CCR4-NOT transcription complex subunit 7/8;K13403|2|1e-11|75.1|ggo:101146809|methylenetetrahydrofolate dehydrogenase(NAD+) / 5,10-methenyltetrahydrofolate cyclohydrolase [EC:1.5.1.15 3.5.4.9];K18674|3|2e-10|70.9|rro:104656916|N-acetylgalactosamine kinase [EC:2.7.1.157];K07994|4|5e-10|69.7|rro:104674670|matrix metalloproteinase-13 (collagenase 3) [EC:3.4.24.-];K07…	GO:0000795//synaptonemal complex;GO:0000795//synaptonemal complex	GO:0005488//binding;GO:0005488//binding	GO:0006915//apoptotic process;GO:0019953//sexual reproduction;GO:0007129//synapsis;GO:0007131//reciprocal meiotic recombination;GO:0008406//gonad development;GO:0007140//male meiosis;GO:0006915//apoptotic process;GO:0019953//sexual reproduction;GO:0007129//synapsis;GO:0007131//reciprocal meiotic recombination;GO:0008406//gonad development;GO:0007140//male meiosis	gi|51477723|ref|NP_112566.2|/0/testis-expressed sequence 11 protein isoform 2 [Homo sapiens]
100132916	967	0	1	0.01	0.1	3.32193	Up	0.50544	0.732177	FAM159B	-	-	-	-	gi|256574788|ref|NP_001157914.1|/1.30285e-63/membrane protein FAM159B [Homo sapiens]
1410	964	0	1	0.01	0.1	3.32193	Up	0.50544	0.729654	CRYAB	K09542|1|8e-124|372|pale:102887587|crystallin, alpha B	GO:0016020//membrane;GO:0043231//intracellular membrane-bounded organelle;GO:0015629//actin cytoskeleton;GO:0031674//I band;GO:0016020//membrane;GO:0043231//intracellular membrane-bounded organelle;GO:0015629//actin cytoskeleton;GO:0031674//I band;GO:0016020//membrane;GO:0043231//intracellular membrane-bounded organelle;GO:0015629//actin cytoskeleton;GO:0031674//I band	GO:0005198//structural molecule activity;GO:0042802//identical protein binding;GO:0043169//cation binding;GO:0015631//tubulin binding;GO:0005198//structural molecule activity;GO:0042802//identical protein binding;GO:0043169//cation binding;GO:0015631//tubulin binding;GO:0005198//structural molecule activity;GO:0042802//identical protein binding;GO:0043169//cation binding;GO:0015631//tubulin bindi…	GO:0000226//microtubule cytoskeleton organization;GO:0003012//muscle system process;GO:0010467//gene expression;GO:0043010//camera-type eye development;GO:0044267//cellular protein metabolic process;GO:0043627//response to estrogen;GO:0006915//apoptotic process;GO:0000302//response to reactive oxygen species;GO:0051259//protein oligomerization;GO:0000165//MAPK cascade;GO:0019318//hexose metabolic…	gi|431908329|gb|ELK11927.1|/3.79706e-123/Alpha-crystallin B chain [Pteropus alecto]
26070	936	0	1	0.01	0.1	3.32193	Up	0.50544	0.728873	DKFZP434K028	-	-	-	-	gi|119594375|gb|EAW73969.1|/5.69211e-61/hCG2017874 [Homo sapiens]
638	966	0	1	0.01	0.1	3.32193	Up	0.50544	0.728706	BIK	K18452|1|2e-72|274|hsa:638|Bcl-2-interacting killer	GO:0031224//intrinsic component of membrane;GO:0005740//mitochondrial envelope	GO:0046983//protein dimerization activity;GO:0019904//protein domain specific binding	GO:0012502//induction of programmed cell death;GO:0010822//positive regulation of mitochondrion organization;GO:0048232//male gamete generation;GO:0032461//positive regulation of protein oligomerization;GO:0008406//gonad development	gi|4502411|ref|NP_001188.1|/9.95245e-72/bcl-2-interacting killer [Homo sapiens]
10537	1006	0	1	0.01	0.1	3.32193	Up	0.50544	0.728538	UBD	K12157|1|2e-89|331|hsa:10537|ubiquitin D	GO:0016234//inclusion body;GO:0043231//intracellular membrane-bounded organelle	GO:0032403//protein complex binding	GO:0000236;GO:0006915//apoptotic process;GO:0034097//response to cytokine;GO:0070841;GO:0007249//I-kappaB kinase/NF-kappaB signaling;GO:0032446//protein modification by small protein conjugation;GO:0009719;GO:0001773//myeloid dendritic cell activation;GO:0019941//modification-dependent protein catabolic process	gi|222352096|ref|NP_006389.2|/9.465e-89/ubiquitin D [Homo sapiens]
154197	1859	0	2	0.01	0.1	3.32193	Up	0.254092	0.53617	PNLDC1	K01148|1|3e-39|166|xla:394409|poly(A)-specific ribonuclease [EC:3.1.13.4]	GO:0031224//intrinsic component of membrane;GO:0043231//intracellular membrane-bounded organelle;GO:0031224//intrinsic component of membrane;GO:0043231//intracellular membrane-bounded organelle	GO:0097159//organic cyclic compound binding;GO:0097159//organic cyclic compound binding	-	gi|472235267|ref|NP_001258791.1|/0/poly(A)-specific ribonuclease PARN-like domain-containing protein 1 isoform 1 [Homo sapiens]
608	994	0	1	0.01	0.1	3.32193	Up	0.50544	0.726539	TNFRSF17	K05153|1|4e-105|383|pon:100453515|tumor necrosis factor receptor superfamily member 17	GO:0031224//intrinsic component of membrane;GO:0044464	GO:0005035//death receptor activity	GO:0019221//cytokine-mediated signaling pathway;GO:0032502//developmental process	gi|395747500|ref|XP_002826185.2|/2.07275e-104/PREDICTED: tumor necrosis factor receptor superfamily member 17 [Pongo abelii]
104797538	2055	0	2.14	0.01	0.1	3.32193	Up	0.254092	0.534674	KCNMB2-AS1	-	-	-	-	gi|119598833|gb|EAW78427.1|/1.87151e-15/hCG2045383, partial [Homo sapiens]
100129354	1012	0	1	0.01	0.1	3.32193	Up	0.50544	0.723944	NRADDP	K02583|1|1e-29|132|asn:102378300|nerve growth factor receptor (TNFR superfamily member 16)	-	-	-	gi|544417381|ref|XP_005548500.1|/1.3093e-103/PREDICTED: LOW QUALITY PROTEIN: death domain-containing membrane protein NRADD-like [Macaca fascicularis]
283651	1927	0	2.08	0.01	0.1	3.32193	Up	0.254092	0.534197	HMGN2P46	K11300|1|2e-23|90.1|mcf:102130950|high-mobility group nucleosome-binding domain-containing protein 2	-	-	-	gi|30314328|gb|AAP12643.1|/1.25569e-81/D-PCa-2 splice variant 1 [Homo sapiens]
100996259	1759	0	1.8	0.01	0.1	3.32193	Up	0.50544	0.721642	FAM106B	-	-	-	-	gi|308191420|sp|A6NHU5.1|F106B_HUMAN/1.27302e-93/RecName: Full=Protein FAM106B
101929467	944	0	1	0.01	0.1	3.32193	Up	0.50544	0.721095	LURAP1L-AS1	-	-	-	-	-
56126	3284	1.1	9.89	0.03	0.29	3.27302	Up	0.0123144	0.0720295	PCDHB10	K16494|1|0.0|1485|hsa:56126|protocadherin beta	GO:0031224//intrinsic component of membrane	GO:0046872//metal ion binding	GO:0016337//single organismal cell-cell adhesion;GO:0007399//nervous system development;GO:0007267//cell-cell signaling	gi|9256602|ref|NP_061753.1|/0/protocadherin beta-10 precursor [Homo sapiens]
5274	1696	1	10	0.06	0.57	3.24793	Up	0.00670602	0.0447828	SERPINI1	K16643|1|2e-65|252|mze:101474158|glia-derived nexin	-	-	-	gi|4826904|ref|NP_005016.1|/0/neuroserpin precursor [Homo sapiens]
9363	1128	0	1	0.01	0.09	3.16993	Up	0.50544	0.755455	RAB33A	K07919|1|4e-148|526|nle:100606990|Ras-related protein Rab-33A	GO:0016020//membrane	GO:0017111//nucleoside-triphosphatase activity;GO:0032550	GO:0035556//intracellular signal transduction;GO:0009154//purine ribonucleotide catabolic process;GO:0045184//establishment of protein localization	gi|332226374|ref|XP_003262364.1|/1.85068e-147/PREDICTED: ras-related protein Rab-33A isoform 1 [Nomascus leucogenys]
257044	3050	0	3	0.01	0.09	3.16993	Up	0.127735	0.36065	C1orf101	K16895|1|0.0|1409|mcc:704627|cation channel sperm-associated protein subunit delta	GO:0031224//intrinsic component of membrane;GO:0031224//intrinsic component of membrane;GO:0031224//intrinsic component of membrane	-	-	gi|530366116|ref|XP_005273147.1|/0/PREDICTED: uncharacterized protein C1orf101 isoform X2 [Homo sapiens]
56128	2711	0	2.52	0.01	0.09	3.16993	Up	0.254092	0.543902	PCDHB8	K16494|1|0.0|1432|hsa:56128|protocadherin beta	GO:0031224//intrinsic component of membrane	GO:0046872//metal ion binding	GO:0016337//single organismal cell-cell adhesion;GO:0007399//nervous system development;GO:0007267//cell-cell signaling	gi|223460164|gb|AAI36802.1|/0/Protocadherin beta 8 [Homo sapiens]
81871	1073	0	1	0.01	0.09	3.16993	Up	0.50544	0.752175	KRTAP4-6	-	-	-	-	gi|296476406|tpg|DAA18521.1|/3.25142e-13/TPA: hypothetical protein BOS_19165 [Bos taurus]
64108	1027	0	1	0.01	0.09	3.16993	Up	0.50544	0.751582	RTP4	-	GO:0031224//intrinsic component of membrane;GO:0044424	GO:0005488//binding	GO:0050912//detection of chemical stimulus involved in sensory perception of taste;GO:0006605//protein targeting	gi|54607029|ref|NP_071430.2|/1.18178e-134/receptor-transporting protein 4 [Homo sapiens]
79345	1055	0	1	0.01	0.09	3.16993	Up	0.50544	0.749749	OR51B2	K04257|1|6e-169|595|hsa:79345|olfactory receptor	GO:0031224//intrinsic component of membrane	GO:0004888//transmembrane signaling receptor activity	GO:0007166//cell surface receptor signaling pathway;GO:0007608//sensory perception of smell	gi|157738623|ref|NP_149420.4|/2.92414e-168/olfactory receptor 51B2 [Homo sapiens]
400668	1075	0	1	0.01	0.09	3.16993	Up	0.50544	0.748747	PRSS57	K08649|1|4e-38|160|asn:102385169|granzyme M [EC:3.4.21.-];K01334|2|1e-36|156|ssc:396877|component factor D [EC:3.4.21.46]	-	-	GO:0019538//protein metabolic process;GO:0019538//protein metabolic process	gi|219519134|gb|AAI44506.1|/7.77002e-132/PRSSL1 protein [Homo sapiens]
392490	2269	0	2.2	0.01	0.09	3.16993	Up	0.254092	0.542362	FLJ44635	-	GO:0043234//protein complex;GO:0031981//nuclear lumen;GO:0005770//late endosome;GO:0044421	GO:0046872//metal ion binding;GO:0005515//protein binding	GO:0051707//response to other organism;GO:0006915//apoptotic process;GO:0006875//cellular metal ion homeostasis;GO:0007398//ectoderm development;GO:0070838//divalent metal ion transport	gi|254553403|ref|NP_997305.2|/2.00148e-73/TPT1-like protein [Homo sapiens]
6359	1073	0	1	0.01	0.09	3.16993	Up	0.50544	0.745817	CCL15	K05511|1|7e-59|229|hsa:6359|C-C motif chemokine 15/23	GO:0044421	GO:0005125//cytokine activity;GO:0005539//glycosaminoglycan binding	GO:0006935//chemotaxis;GO:0002376//immune system process;GO:0007154//cell communication;GO:0006875//cellular metal ion homeostasis	gi|597709818|ref|NP_116741.2|/3.31819e-58/C-C motif chemokine 15 preproprotein [Homo sapiens]
25823	1124	0	1	0.01	0.09	3.16993	Up	0.50544	0.741868	TPSG1	K09615|1|1e-155|551|hsa:25823|tryptase gamma 1 [EC:3.4.21.-]	GO:0016021//integral component of membrane	GO:0070011//peptidase activity, acting on L-amino acid peptides	GO:0019538//protein metabolic process	gi|156938340|ref|NP_036599.3|/5.32683e-155/tryptase gamma preproprotein [Homo sapiens]
390066	1065	0	1	0.01	0.09	3.16993	Up	0.50544	0.741522	OR52D1	K04257|1|1e-171|604|hsa:390066|olfactory receptor	GO:0031224//intrinsic component of membrane	GO:0004888//transmembrane signaling receptor activity	GO:0007166//cell surface receptor signaling pathway;GO:0007608//sensory perception of smell	gi|52353332|ref|NP_001005163.1|/6.38367e-171/olfactory receptor 52D1 [Homo sapiens]
10361	1118	0	1	0.01	0.09	3.16993	Up	0.50544	0.740369	NPM2	K11277|1|3e-108|313|pps:100983127|nucleophosmin 2	GO:0031981//nuclear lumen;GO:0000785//chromatin;GO:0000229;GO:0031981//nuclear lumen;GO:0000785//chromatin;GO:0000229;GO:0031981//nuclear lumen;GO:0000785//chromatin;GO:0000229	GO:0005515//protein binding;GO:0097159//organic cyclic compound binding;GO:0005515//protein binding;GO:0097159//organic cyclic compound binding;GO:0005515//protein binding;GO:0097159//organic cyclic compound binding	GO:0007275//multicellular organism development;GO:0003006//developmental process involved in reproduction;GO:0009566//fertilization;GO:0051259//protein oligomerization;GO:0007126//meiotic nuclear division;GO:0044093;GO:0007346//regulation of mitotic cell cycle;GO:0016568//chromatin modification;GO:0006260//DNA replication;GO:0007275//multicellular organism development;GO:0003006//developmental pr…	gi|635046931|ref|XP_007960042.1|/1.62e-87/PREDICTED: nucleoplasmin-2 isoform X1 [Chlorocebus sabaeus]
56124	3422	0	3.07	0.01	0.09	3.16993	Up	0.127735	0.359251	PCDHB12	K16494|1|0.0|1456|hsa:56124|protocadherin beta	GO:0016021//integral component of membrane	GO:0046872//metal ion binding	GO:0016337//single organismal cell-cell adhesion;GO:0007399//nervous system development;GO:0007267//cell-cell signaling	gi|9256606|ref|NP_061755.1|/0/protocadherin beta-12 precursor [Homo sapiens]
100130148	3024	0	3	0.01	0.09	3.16993	Up	0.127735	0.359144	MAPT-IT1	-	-	-	-	gi|21750130|dbj|BAC03725.1|/1.1757e-79/unnamed protein product [Homo sapiens]
199786	2233	0	2	0.01	0.09	3.16993	Up	0.254092	0.539188	FAM129C	K10086|1|2e-47|193|fab:101813488|ER degradation enhancer, mannosidase alpha-like 3	-	-	-	gi|148664236|ref|NP_001091994.1|/0/niban-like protein 2 isoform b [Homo sapiens]
104548973	2066	0	2	0.01	0.09	3.16993	Up	0.254092	0.537373	SALRNA2	-	-	-	-	-
653404	2725	0	2.65	0.01	0.09	3.16993	Up	0.254092	0.537252	FOXD4L6	K09397|1|0.0|541|ptr:100613179|forkhead box protein D	-	-	-	gi|34596581|gb|AAQ76878.1|/0/FOXD4 [Homo sapiens]
388394	1110	0	1	0.01	0.09	3.16993	Up	0.50544	0.730886	RPRML	K10128|1|1e-22|109|pss:102452646|reprimo, TP53-dependent G2 arrest mediator candidate	GO:0031224//intrinsic component of membrane	-	-	gi|42821108|ref|NP_981945.1|/2.49589e-48/reprimo-like protein [Homo sapiens]
260293	2074	0	2	0.01	0.09	3.16993	Up	0.254092	0.53653	CYP4X1	K07428|1|0.0|931|hsa:260293|cytochrome P450, family 4, subfamily X [EC:1.14.14.1]	GO:0031090//organelle membrane;GO:0031224//intrinsic component of membrane;GO:0031090//organelle membrane;GO:0031224//intrinsic component of membrane;GO:0031090//organelle membrane;GO:0031224//intrinsic component of membrane	GO:0046906//tetrapyrrole binding;GO:0046914//transition metal ion binding;GO:0016712//oxidoreductase activity, acting on paired donors, with incorporation or reduction of molecular oxygen, reduced flavin or flavoprotein as one donor, and incorporation of one atom of oxygen;GO:0046906//tetrapyrrole binding;GO:0046914//transition metal ion binding;GO:0016712//oxidoreductase activity, acting on pair…	-	gi|119627287|gb|EAX06882.1|/0/cytochrome P450, family 4, subfamily X, polypeptide 1, isoform CRA_a [Homo sapiens]
283869	1033	0	1	0.01	0.09	3.16993	Up	0.50544	0.728093	NPW	-	-	GO:0005488//binding	GO:0007166//cell surface receptor signaling pathway;GO:0007610//behavior	gi|119605973|gb|EAW85567.1|/9.76282e-137/hCG1817523, isoform CRA_a, partial [Homo sapiens]
83755	1077	0	1	0.01	0.09	3.16993	Up	0.50544	0.726927	KRTAP4-12	-	-	-	-	gi|395827046|ref|XP_003786721.1|/1.20866e-09/PREDICTED: uncharacterized protein LOC100962037 [Otolemur garnettii]
161247	1064	0	1	0.01	0.09	3.16993	Up	0.50544	0.726373	FITM1	-	GO:0005789//endoplasmic reticulum membrane	-	GO:0010884//positive regulation of lipid storage;GO:0006996//organelle organization	gi|544446473|ref|XP_005560985.1|/2.00292e-140/PREDICTED: fat storage-inducing transmembrane protein 1 [Macaca fascicularis]
119369	1089	0	1	0.01	0.09	3.16993	Up	0.50544	0.725046	NUDT9P1	K13988|1|3e-67|257|shr:100927546|ADP-ribose pyrophosphatase [EC:3.6.1.13]	-	-	-	gi|528762349|gb|EPY82008.1|/1.31865e-70/ADP-ribose pyrophosphatase, mitochondrial isoform a precursor [Camelus ferus]
80896	1856	1	5	0.03	0.26	3.11548	Up	0.1286	0.358792	NPL	K01639|1|3e-174|614|pps:100978733|N-acetylneuraminate lyase [EC:4.1.3.3]	GO:0044424;GO:0044424;GO:0044424;GO:0044424;GO:0044424	GO:0016833//oxo-acid-lyase activity;GO:0016833//oxo-acid-lyase activity;GO:0016833//oxo-acid-lyase activity;GO:0016833//oxo-acid-lyase activity;GO:0016833//oxo-acid-lyase activity	GO:0006054//N-acetylneuraminate metabolic process;GO:0044238//primary metabolic process;GO:0006054//N-acetylneuraminate metabolic process;GO:0044238//primary metabolic process;GO:0006054//N-acetylneuraminate metabolic process;GO:0044238//primary metabolic process;GO:0006054//N-acetylneuraminate metabolic process;GO:0044238//primary metabolic process;GO:0006054//N-acetylneuraminate metabolic proce…	gi|13540533|ref|NP_110396.1|/4.87004e-152/N-acetylneuraminate lyase isoform 1 [Homo sapiens]
7694	2470	1.64	12.6	0.06	0.49	3.02975	Up	0.00195526	0.0167548	ZNF135	K09228|1|0.0|1350|ptr:100614698|KRAB domain-containing zinc finger protein	GO:0043231//intracellular membrane-bounded organelle;GO:0043231//intracellular membrane-bounded organelle;GO:0043231//intracellular membrane-bounded organelle;GO:0043231//intracellular membrane-bounded organelle;GO:0043231//intracellular membrane-bounded organelle;GO:0043231//intracellular membrane-bounded organelle;GO:0043231//intracellular membrane-bounded organelle	GO:0005488//binding;GO:0001071//nucleic acid binding transcription factor activity;GO:0003676//nucleic acid binding;GO:0046914//transition metal ion binding;GO:0001071//nucleic acid binding transcription factor activity;GO:0003676//nucleic acid binding;GO:0046914//transition metal ion binding;GO:0001071//nucleic acid binding transcription factor activity;GO:0003676//nucleic acid binding;GO:000107…	GO:0006996//organelle organization;GO:0000902//cell morphogenesis;GO:0006351//transcription, DNA-templated;GO:0006996//organelle organization;GO:0000902//cell morphogenesis;GO:0006351//transcription, DNA-templated;GO:0006996//organelle organization;GO:0000902//cell morphogenesis;GO:0006351//transcription, DNA-templated;GO:0006996//organelle organization;GO:0000902//cell morphogenesis;GO:0006351//…	gi|257470989|ref|NP_001157999.1|/3.21769e-53/zinc finger protein 135 isoform 3 [Homo sapiens]
126017	4188	0	3.69	0.01	0.08	3	Up	0.127735	0.360596	ZNF813	K09228|1|0.0|1352|ggo:101140772|KRAB domain-containing zinc finger protein	-	GO:0005488//binding	-	gi|426390093|ref|XP_004061443.1|/0/PREDICTED: zinc finger protein 813 [Gorilla gorilla gorilla]
122011	2405	0	2.06	0.01	0.08	3	Up	0.254092	0.543408	CSNK1A1L	K08957|1|4e-168|594|hsa:122011|casein kinase 1, alpha [EC:2.7.11.1]	GO:0005815//microtubule organizing center;GO:0016604//nuclear body;GO:0005849//mRNA cleavage factor complex;GO:0000776//kinetochore	GO:0032550;GO:0004672//protein kinase activity;GO:0005515//protein binding;GO:0033218//amide binding	GO:0032989;GO:0000087//mitotic M phase;GO:0006464//cellular protein modification process;GO:0007166//cell surface receptor signaling pathway;GO:0006796//phosphate-containing compound metabolic process	gi|269846834|ref|NP_660204.2|/1.95632e-167/casein kinase I isoform alpha-like [Homo sapiens]
55552	2417	0	2	0.01	0.08	3	Up	0.254092	0.542546	ZNF823	K09228|1|0.0|1259|hsa:55552|KRAB domain-containing zinc finger protein	GO:0043231//intracellular membrane-bounded organelle;GO:0043231//intracellular membrane-bounded organelle;GO:0043231//intracellular membrane-bounded organelle	GO:0046914//transition metal ion binding;GO:0003676//nucleic acid binding;GO:0046914//transition metal ion binding;GO:0003676//nucleic acid binding;GO:0046914//transition metal ion binding;GO:0003676//nucleic acid binding	GO:0006351//transcription, DNA-templated;GO:0006351//transcription, DNA-templated;GO:0006351//transcription, DNA-templated	gi|578833371|ref|XP_006722852.1|/0/PREDICTED: zinc finger protein 823 isoform X2 [Homo sapiens]
3821	1179	0	1	0.01	0.08	3	Up	0.50544	0.748159	KLRC1	K06541|1|9e-100|366|pps:100990924|killer cell lectin-like receptor subfamily C	GO:0016021//integral component of membrane;GO:0016021//integral component of membrane;GO:0016021//integral component of membrane;GO:0016021//integral component of membrane;GO:0016021//integral component of membrane	GO:0005488//binding;GO:0038023//signaling receptor activity;GO:0005488//binding;GO:0038023//signaling receptor activity;GO:0005488//binding;GO:0038023//signaling receptor activity;GO:0005488//binding;GO:0038023//signaling receptor activity;GO:0005488//binding;GO:0038023//signaling receptor activity	GO:0002682//regulation of immune system process;GO:0007165//signal transduction;GO:0002682//regulation of immune system process;GO:0007165//signal transduction;GO:0002682//regulation of immune system process;GO:0007165//signal transduction;GO:0002682//regulation of immune system process;GO:0007165//signal transduction;GO:0002682//regulation of immune system process;GO:0007165//signal transduction	gi|4504881|ref|NP_002250.1|/1.8037e-115/NKG2-A/NKG2-B type II integral membrane protein isoform NKG2-A [Homo sapiens]
973	1144	0	1	0.01	0.08	3	Up	0.50544	0.746459	CD79A	K06506|1|7e-94|346|hsa:973|CD79A antigen	GO:0031224//intrinsic component of membrane;GO:0019814;GO:0009986//cell surface;GO:0005770//late endosome;GO:0031224//intrinsic component of membrane;GO:0019814;GO:0009986//cell surface;GO:0005770//late endosome	GO:0038023//signaling receptor activity	GO:0030098//lymphocyte differentiation;GO:0042113//B cell activation;GO:0050851//antigen receptor-mediated signaling pathway;GO:0030098//lymphocyte differentiation;GO:0042113//B cell activation;GO:0050851//antigen receptor-mediated signaling pathway	gi|11038672|ref|NP_067612.1|/7.25146e-99/B-cell antigen receptor complex-associated protein alpha chain isoform 2 precursor [Homo sapiens]
2882	1246	0	1	0.01	0.08	3	Up	0.50544	0.742504	GPX7	K00432|1|9e-90|332|nle:100599013|glutathione peroxidase [EC:1.11.1.9]	-	-	-	gi|15618997|ref|NP_056511.2|/4.53755e-89/glutathione peroxidase 7 precursor [Homo sapiens]
200350	2067	0	1.66	0.01	0.08	3	Up	0.50544	0.740657	FOXD4L1	K09397|1|9e-179|629|hsa:200350|forkhead box protein D	GO:0031981//nuclear lumen	GO:0003677//DNA binding	GO:0050789;GO:0030154//cell differentiation;GO:0044767//single-organism developmental process;GO:0007399//nervous system development	gi|18959276|ref|NP_036316.1|/4.56294e-178/forkhead box protein D4-like 1 [Homo sapiens]
9514	1770.06	0	1.42	0.01	0.08	3	Up	0.50544	0.739508	GAL3ST1	K01019|1|0.0|876|hsa:9514|galactosylceramide sulfotransferase [EC:2.8.2.11]	GO:0043231//intracellular membrane-bounded organelle;GO:0016021//integral component of membrane;GO:0012505//endomembrane system;GO:0043231//intracellular membrane-bounded organelle;GO:0016021//integral component of membrane;GO:0012505//endomembrane system;GO:0043231//intracellular membrane-bounded organelle;GO:0016021//integral component of membrane;GO:0012505//endomembrane system;GO:0043231//int…	GO:0050694//galactose 3-O-sulfotransferase activity;GO:0050694//galactose 3-O-sulfotransferase activity;GO:0050694//galactose 3-O-sulfotransferase activity;GO:0050694//galactose 3-O-sulfotransferase activity;GO:0050694//galactose 3-O-sulfotransferase activity;GO:0050694//galactose 3-O-sulfotransferase activity;GO:0050694//galactose 3-O-sulfotransferase activity;GO:0050694//galactose 3-O-sulfotran…	GO:0008366//axon ensheathment;GO:0006681//galactosylceramide metabolic process;GO:0048232//male gamete generation;GO:0006486//protein glycosylation;GO:0006796//phosphate-containing compound metabolic process;GO:0008366//axon ensheathment;GO:0006681//galactosylceramide metabolic process;GO:0048232//male gamete generation;GO:0006486//protein glycosylation;GO:0006796//phosphate-containing compound m…	gi|4758088|ref|NP_004852.1|/0/galactosylceramide sulfotransferase [Homo sapiens]
353135	1210	0	1	0.01	0.08	3	Up	0.50544	0.73945	LCE1E	-	-	-	-	gi|444737771|emb|CCQ42952.1|/5.0698e-13/alternative protein LCE1E [Homo sapiens]
646282	1181	0	1	0.01	0.08	3	Up	0.50544	0.738533	AZGP1P1	K06458|1|5e-10|67.8|mmu:15013|CD8A antigen, alpha polypeptide;K06459|1|5e-10|67.8|mmu:15013|CD8B antigen, beta polypeptide;K06751|1|5e-10|67.8|mmu:15013|major histocompatibility complex, class I	-	-	-	gi|119597026|gb|EAW76620.1|/1.66833e-53/hCG1770601, isoform CRA_d [Homo sapiens]
199964	1250	0	1	0.01	0.08	3	Up	0.50544	0.738247	TMEM61	-	GO:0031224//intrinsic component of membrane	-	-	gi|32698902|ref|NP_872338.1|/4.5435e-97/transmembrane protein 61 [Homo sapiens]
100506413	2511	0	2	0.01	0.08	3	Up	0.254092	0.538642	DOCK4-AS1	-	-	-	-	-
8532	2259	0	2	0.01	0.08	3	Up	0.254092	0.538339	CPZ	K13022|1|0.0|1298|hsa:8532|carboxypeptidase Z [EC:3.4.17.-]	GO:0031012//extracellular matrix;GO:0031012//extracellular matrix;GO:0031012//extracellular matrix	GO:0046914//transition metal ion binding;GO:0046914//transition metal ion binding;GO:0046914//transition metal ion binding	GO:0007166//cell surface receptor signaling pathway;GO:0019538//protein metabolic process;GO:0007166//cell surface receptor signaling pathway;GO:0019538//protein metabolic process;GO:0007166//cell surface receptor signaling pathway;GO:0019538//protein metabolic process	gi|62388877|ref|NP_001014447.1|/0/carboxypeptidase Z isoform 1 precursor [Homo sapiens]
150368	2369	0	2	0.01	0.08	3	Up	0.254092	0.538097	FAM109B	-	GO:0005768//endosome;GO:0030135//coated vesicle	GO:0042802//identical protein binding;GO:0008289//lipid binding	GO:0016192//vesicle-mediated transport;GO:0023051//regulation of signaling;GO:0006996//organelle organization	gi|115583657|ref|NP_001002034.2|/2.53748e-127/sesquipedalian-2 [Homo sapiens]
126859	3389	0	3	0.01	0.08	3	Up	0.127735	0.358876	AXDND1	K10410|1|4e-06|56.6|api:100169185|dynein light intermediate chain, axonemal;K11498|2|4e-06|56.6|ngi:103728072|centromeric protein E	-	-	-	gi|470611044|ref|XP_004315490.1|/0/PREDICTED: axonemal dynein light chain domain-containing protein 1 [Tursiops truncatus]
138065	1237	0	1	0.01	0.08	3	Up	0.50544	0.733417	RNF183	-	GO:0031224//intrinsic component of membrane	GO:0046914//transition metal ion binding	-	gi|395740842|ref|XP_003777476.1|/9.61702e-108/PREDICTED: LOW QUALITY PROTEIN: RING finger protein 183 [Pongo abelii]
56098	4623	0	3.72	0.01	0.08	3	Up	0.127735	0.358556	PCDHGC4	K16497|1|0.0|1750|hsa:56098|protocadherin gamma subfamily C	GO:0031224//intrinsic component of membrane	-	GO:0016337//single organismal cell-cell adhesion	gi|11128025|ref|NP_061751.1|/0/protocadherin gamma-C4 isoform 1 precursor [Homo sapiens]
3483	2282	0	2	0.01	0.08	3	Up	0.254092	0.535391	IGFALS	K17256|1|0.0|960|hsa:3483|insulin-like growth factor-binding protein complex acid labile subunit	GO:0044421;GO:0031981//nuclear lumen;GO:0044421;GO:0031981//nuclear lumen;GO:0044421;GO:0031981//nuclear lumen	GO:0019838//growth factor binding;GO:0019838//growth factor binding;GO:0019838//growth factor binding	GO:0022610;GO:0007154//cell communication;GO:0022610;GO:0007154//cell communication;GO:0022610;GO:0007154//cell communication	gi|225579152|ref|NP_001139478.1|/0/insulin-like growth factor-binding protein complex acid labile subunit isoform 1 precursor [Homo sapiens]
2862	1239	0	1	0.01	0.08	3	Up	0.50544	0.726428	MLNR	K05266|1|3e-169|596|hsa:2862|motilin receptor	-	-	-	gi|4504095|ref|NP_001498.1|/1.67248e-168/motilin receptor [Homo sapiens]
653190	2740	0	2.18	0.01	0.08	3	Up	0.254092	0.535092	ABCC6P1	K05669|1|0.0|563|rro:104668215|ATP-binding cassette, subfamily C (CFTR/MRP), member 6	-	-	-	gi|578840006|ref|XP_006725256.1|/0/PREDICTED: multidrug resistance-associated protein 6 isoform X2 [Homo sapiens]
643664	1195	0	1	0.01	0.08	3	Up	0.50544	0.725709	SLC35G6	-	-	-	-	gi|156616320|ref|NP_001096084.1|/7.93587e-128/solute carrier family 35 member G6 [Homo sapiens]
338651	2266	0	2	0.01	0.08	3	Up	0.254092	0.533899	KRTAP5-AS1	-	-	-	-	gi|16549806|dbj|BAB70862.1|/1.86287e-79/unnamed protein product [Homo sapiens]
26864	164	0.5	4	0.37	2.95	2.99512	Up	0.064214	0.233339	RNVU1-7	K17540|1|3e-24|112|ssc:100737915|inactive serine/threonine-protein kinase TEX14;K10870|2|5e-23|107|ptg:102949904|RAD51-like protein 2;K06628|3|2e-17|89.7|ocu:103350632|cell division control protein 45	-	-	-	gi|545858910|ref|XP_005669032.1|/1.58263e-23/PREDICTED: inactive serine/threonine-protein kinase TEX14 [Sus scrofa]
9001	3869	1	6	0.02	0.15	2.90689	Up	0.0727188	0.251679	HAP1	K04647|1|0.0|969|pps:100975634|huntingtin-associated protein 1	-	-	-	gi|120431745|ref|NP_001073340.1|/0/huntingtin-associated protein 1 isoform 4 [Homo sapiens]
399671	3472	1	8	0.03	0.22	2.87447	Up	0.0224564	0.111731	HEATR4	-	-	-	-	gi|333805657|ref|NP_976054.2|/0/HEAT repeat-containing protein 4 [Homo sapiens]
100874068	1564	1	7	0.06	0.43	2.8413	Up	0.0406136	0.169017	GRTP1-AS1	-	-	-	-	gi|397524426|ref|XP_003832192.1|/7.67027e-55/PREDICTED: growth hormone-regulated TBC protein 1 [Pan paniscus]
283446	4276	0	3	0.01	0.07	2.80735	Up	0.127735	0.361083	MYO1H	K10356|1|0.0|2041|hsa:283446|myosin I	-	-	-	gi|254028267|ref|NP_001094891.3|/0/unconventional myosin-Ih [Homo sapiens]
729428	465	0	0.31	0.01	0.07	2.80735	Up	0.994574	1.00057	GAGE12B	-	-	GO:0005488//binding	GO:0006952//defense response	gi|148491101|ref|NP_001091878.1|/7.55814e-58/G antigen 12B/C/D/E [Homo sapiens]
59284	2345	1	7	0.04	0.28	2.80735	Up	0.0406136	0.169241	CACNG7	K04872|1|1e-159|565|cjc:100398831|voltage-dependent calcium channel gamma-7	GO:0034704//calcium channel complex;GO:0008328//ionotropic glutamate receptor complex	GO:0005262//calcium channel activity	GO:0006816//calcium ion transport;GO:0034220//ion transmembrane transport;GO:0010469//regulation of receptor activity	gi|403307292|ref|XP_003944138.1|/7.22374e-159/PREDICTED: voltage-dependent calcium channel gamma-7 subunit [Saimiri boliviensis boliviensis]
91392	3186.02	0	2.5	0.01	0.07	2.80735	Up	0.254092	0.544644	ZNF502	K09228|1|0.0|819|ssc:100738134|KRAB domain-containing zinc finger protein	GO:0043231//intracellular membrane-bounded organelle;GO:0043231//intracellular membrane-bounded organelle;GO:0043231//intracellular membrane-bounded organelle;GO:0043231//intracellular membrane-bounded organelle;GO:0043231//intracellular membrane-bounded organelle	GO:0046914//transition metal ion binding;GO:0003676//nucleic acid binding;GO:0046914//transition metal ion binding;GO:0003676//nucleic acid binding;GO:0046914//transition metal ion binding;GO:0003676//nucleic acid binding;GO:0046914//transition metal ion binding;GO:0003676//nucleic acid binding;GO:0046914//transition metal ion binding;GO:0003676//nucleic acid binding	GO:0006351//transcription, DNA-templated;GO:0006351//transcription, DNA-templated;GO:0006351//transcription, DNA-templated;GO:0006351//transcription, DNA-templated;GO:0006351//transcription, DNA-templated	gi|21361857|ref|NP_149987.2|/0/zinc finger protein 502 [Homo sapiens]
285231	1464	0	1	0.01	0.07	2.80735	Up	0.50544	0.753365	FBXW12	K10267|1|0.0|903|ptr:100611572|F-box and WD-40 domain protein 12/13/14/15/16/17/19	-	-	-	gi|229576894|ref|NP_001153399.1|/0/F-box/WD repeat-containing protein 12 isoform 2 [Homo sapiens]
255130	1418	0	1	0.01	0.07	2.80735	Up	0.50544	0.750516	IGFBP7-AS1	-	-	-	-	gi|426344425|ref|XP_004038770.1|/2.10315e-32/PREDICTED: insulin-like growth factor-binding protein 7-like [Gorilla gorilla gorilla]
8590	1384	0	1	0.01	0.07	2.80735	Up	0.50544	0.750044	OR6A2	K04257|1|5e-166|586|hsa:8590|olfactory receptor	GO:0031224//intrinsic component of membrane	GO:0004888//transmembrane signaling receptor activity	GO:0007608//sensory perception of smell;GO:0007154//cell communication	gi|34330168|ref|NP_003687.2|/2.63353e-165/olfactory receptor 6A2 [Homo sapiens]
283403	1292	0	1	0.01	0.07	2.80735	Up	0.50544	0.749808	C12orf80	-	-	-	-	gi|119578642|gb|EAW58238.1|/3.4292e-87/hCG2038621, partial [Homo sapiens]
132200	1289	0	1	0.01	0.07	2.80735	Up	0.50544	0.748629	C3orf49	-	-	-	-	gi|119585821|gb|EAW65417.1|/3.24162e-154/hCG23512 [Homo sapiens]
3936	3808	0	3	0.01	0.07	2.80735	Up	0.127735	0.360165	LCP1	K17276|1|0.0|1281|ptg:102960827|plastin-2	GO:0001726//ruffle;GO:0044459;GO:0044444//cytoplasmic part;GO:0015629//actin cytoskeleton	GO:0046872//metal ion binding;GO:0003779//actin binding	GO:0007015//actin filament organization;GO:0009887//organ morphogenesis;GO:0002285;GO:0006886//intracellular protein transport	gi|591318376|ref|XP_007085449.1|/0/PREDICTED: plastin-2 isoform X1 [Panthera tigris altaica]
55515	2857	0	2	0.01	0.07	2.80735	Up	0.254092	0.541933	ASIC4	K04831|1|0.0|1041|ssc:100737498|acid-sensing ion channel 4	GO:0016021//integral component of membrane	GO:0046873//metal ion transmembrane transporter activity;GO:0005261//cation channel activity	GO:0006814//sodium ion transport	gi|545875739|ref|XP_005672300.1|/0/PREDICTED: LOW QUALITY PROTEIN: acid-sensing ion channel 4 [Sus scrofa]
646300	9161	0	6.9	0.01	0.07	2.80735	Up	0.0162282	0.0884458	COL6A4P2	K05719|1|0.0|503|rro:104656442|integrin beta 1;K06238|1|0.0|503|rro:104656442|collagen, type VI, alpha	-	-	-	gi|397518693|ref|XP_003829516.1|/0/PREDICTED: collagen alpha-4(VI) chain-like [Pan paniscus]
11117	3959	1	6	0.02	0.14	2.80735	Up	0.0727188	0.252049	EMILIN1	-	GO:0031988//membrane-bounded vesicle	GO:0005515//protein binding	GO:0007155//cell adhesion	gi|205371751|sp|Q9Y6C2.2|EMIL1_HUMAN/0/RecName: Full=EMILIN-1; AltName: Full=Elastin microfibril interface-located protein 1; Short=Elastin microfibril interfacer 1; Flags: Precursor [Homo sapiens]
3034	3857.11	0	3	0.01	0.07	2.80735	Up	0.127735	0.359412	HAL	K01745|1|0.0|1302|pps:100983589|histidine ammonia-lyase [EC:4.3.1.3]	GO:0044444//cytoplasmic part;GO:0044444//cytoplasmic part;GO:0044444//cytoplasmic part	GO:0016841//ammonia-lyase activity;GO:0016841//ammonia-lyase activity;GO:0016841//ammonia-lyase activity	GO:0006536//glutamate metabolic process;GO:0006547//histidine metabolic process;GO:0006536//glutamate metabolic process;GO:0006547//histidine metabolic process;GO:0006536//glutamate metabolic process;GO:0006547//histidine metabolic process	gi|472361443|ref|XP_004400316.1|/0/PREDICTED: histidine ammonia-lyase isoform 2 [Odobenus rosmarus divergens]
375387	2568	0	2	0.01	0.07	2.80735	Up	0.254092	0.539674	NRROS	K08399|1|3e-25|119|ssc:100511400|leucine-rich repeat-containing G protein-coupled receptor 6;K18808|4|4e-25|119|xma:102222731|toll-like receptor 13	GO:0031224//intrinsic component of membrane	-	-	gi|38348406|ref|NP_940967.1|/0/negative regulator of reactive oxygen species precursor [Homo sapiens]
924	1318	0	1	0.01	0.07	2.80735	Up	0.50544	0.738076	CD7	K06457|1|7e-96|353|hsa:924|CD7 antigen	GO:0031224//intrinsic component of membrane	-	GO:0046649//lymphocyte activation;GO:0001894//tissue homeostasis;GO:0007167//enzyme linked receptor protein signaling pathway	gi|62823679|gb|AAY15454.1|/3.50528e-95/CD7 antigen [Homo sapiens]
126326	4317	0	3	0.01	0.07	2.80735	Up	0.127735	0.35909	GIPC3	K05185|1|6e-34|149|rno:65191|gamma-aminobutyric acid receptor subunit epsilon	-	-	-	gi|530425109|ref|XP_005259549.1|/0/PREDICTED: PDZ domain-containing protein GIPC3 isoform X1 [Homo sapiens]
401236	1322	0	1	0.01	0.07	2.80735	Up	0.50544	0.736877	STMND1	-	-	-	GO:0031109//microtubule polymerization or depolymerization	gi|299782489|ref|NP_001177695.1|/5.0317e-126/stathmin domain-containing protein 1 [Homo sapiens]
9622	1336	0	1	0.01	0.07	2.80735	Up	0.50544	0.736763	KLK4	K08666|1|3e-99|218|cfr:102515712|kallikrein 4 (prostase, enamel matrix, prostate) [EC:3.4.21.-]	-	GO:0004175//endopeptidase activity;GO:0043169//cation binding;GO:0004175//endopeptidase activity;GO:0043169//cation binding;GO:0070011//peptidase activity, acting on L-amino acid peptides	GO:0019538//protein metabolic process;GO:0042475//odontogenesis of dentin-containing tooth;GO:0019538//protein metabolic process;GO:0042475//odontogenesis of dentin-containing tooth;GO:0019538//protein metabolic process;GO:0042475//odontogenesis of dentin-containing tooth	gi|640826381|ref|XP_008070337.1|/8.20935e-103/PREDICTED: kallikrein-4 [Tarsius syrichta]
142689	1293	0	1	0.01	0.07	2.80735	Up	0.50544	0.736364	ASB12	K10334|1|5e-176|619|mcf:102136735|ankyrin repeat and SOCS box protein 12	-	-	GO:0007165//signal transduction;GO:0032446//protein modification by small protein conjugation	gi|194385132|dbj|BAG60972.1|/2.7346e-177/unnamed protein product [Homo sapiens]
114900	1436	0	1	0.01	0.07	2.80735	Up	0.50544	0.735398	C1QTNF4	K19470|1|6e-19|97.8|bfo:BRAFLDRAFT_91625|complement C1q tumor necrosis factor-related protein 6;K18744|3|8e-16|87.4|acs:100567071|caprin-2	GO:0044421	GO:0005102//receptor binding	-	gi|148233912|ref|NP_114115.2|/4.76766e-149/complement C1q tumor necrosis factor-related protein 4 precursor [Homo sapiens]
6756	1316	0	1	0.01	0.07	2.80735	Up	0.50544	0.734491	SSX1	K15624|1|1e-91|339|hsa:6756|protein SSX1	GO:0043231//intracellular membrane-bounded organelle;GO:0043231//intracellular membrane-bounded organelle	GO:0003712//transcription cofactor activity;GO:0097159//organic cyclic compound binding;GO:0003712//transcription cofactor activity;GO:0097159//organic cyclic compound binding	GO:0006351//transcription, DNA-templated;GO:0006351//transcription, DNA-templated	gi|5032121|ref|NP_005626.1|/5.22037e-91/protein SSX1 [Homo sapiens]
1306	5422	0	4	0.01	0.07	2.80735	Up	0.064214	0.232845	COL15A1	K08135|1|0.0|1880|hsa:1306|collagen, type XV, alpha	-	-	-	gi|116008152|ref|NP_001846.3|/0/collagen alpha-1(XV) chain precursor [Homo sapiens]
10877	1440	0	1	0.01	0.07	2.80735	Up	0.50544	0.733926	CFHR4	K04004|1|3e-115|417|phd:102328691|complement factor H	-	GO:0022892//substrate-specific transporter activity;GO:0022892//substrate-specific transporter activity;GO:0022892//substrate-specific transporter activity	GO:0010876//lipid localization;GO:0010876//lipid localization;GO:0010876//lipid localization	gi|320089550|ref|NP_001188480.1|/0/complement factor H-related protein 4 isoform 2 precursor [Homo sapiens]
100996539	1432	0	1	0.01	0.07	2.80735	Up	0.50544	0.733812	ITPR1-AS1	-	-	-	-	gi|441665842|ref|XP_004091838.1|/5.08146e-34/PREDICTED: uncharacterized protein LOC101179643 [Nomascus leucogenys]
344807	1296	0	1	0.01	0.07	2.80735	Up	0.50544	0.733191	CD200R1L	K17341|1|4e-06|55.1|ccw:104693648|hemicentin	GO:0031224//intrinsic component of membrane;GO:0031224//intrinsic component of membrane	-	-	gi|151301013|ref|NP_001008784.2|/4.90723e-140/cell surface glycoprotein CD200 receptor 2 isoform 1 precursor [Homo sapiens]
7681	2744	0	2	0.01	0.07	2.80735	Up	0.254092	0.537072	MKRN3	K15687|1|0.0|834|hsa:7681|E3 ubiquitin-protein ligase makorin [EC:2.3.2.27]	GO:0032991//macromolecular complex	GO:0046914//transition metal ion binding;GO:0097159//organic cyclic compound binding;GO:0003824//catalytic activity	GO:0032446//protein modification by small protein conjugation	gi|5032243|ref|NP_005655.1|/0/probable E3 ubiquitin-protein ligase makorin-3 [Homo sapiens]
3240	1301	0	1	0.01	0.07	2.80735	Up	0.50544	0.732065	HP	K16142|1|0.0|669|hsa:3240|haptoglobin	GO:0043234//protein complex;GO:0044421;GO:0043234//protein complex;GO:0044421;GO:0043234//protein complex;GO:0044421	GO:0004175//endopeptidase activity;GO:0005515//protein binding;GO:0004175//endopeptidase activity;GO:0005515//protein binding;GO:0004175//endopeptidase activity;GO:0005515//protein binding	GO:0010727//negative regulation of hydrogen peroxide metabolic process;GO:0000302//response to reactive oxygen species;GO:0008219//cell death;GO:0002526//acute inflammatory response;GO:0006875//cellular metal ion homeostasis;GO:0019538//protein metabolic process;GO:0043086//negative regulation of catalytic activity;GO:0010727//negative regulation of hydrogen peroxide metabolic process;GO:0000302/…	gi|119579598|gb|EAW59194.1|/0/haptoglobin, isoform CRA_a [Homo sapiens]
8822	1402	0	1	0.01	0.07	2.80735	Up	0.50544	0.73139	FGF17	K04358|1|2e-104|381|fca:101090606|fibroblast growth factor;K04362|1|2e-104|381|fca:101090606|fibroblast growth factor receptor 1 [EC:2.7.10.1];K05093|1|2e-104|381|fca:101090606|fibroblast growth factor receptor 2 [EC:2.7.10.1];K05094|1|2e-104|381|fca:101090606|fibroblast growth factor receptor 3 [EC:2.7.10.1];K05095|1|2e-104|381|fca:101090606|fibroblast growth factor receptor 4 [EC:2.7.10.1];K068…	GO:0044421;GO:0044421	GO:0005104//fibroblast growth factor receptor binding;GO:0005104//fibroblast growth factor receptor binding	GO:0048731//system development;GO:0008283//cell proliferation;GO:0007169//transmembrane receptor protein tyrosine kinase signaling pathway;GO:0048731//system development;GO:0008283//cell proliferation;GO:0007169//transmembrane receptor protein tyrosine kinase signaling pathway	gi|586983375|ref|XP_003984765.2|/1.00369e-103/PREDICTED: fibroblast growth factor 17 [Felis catus]
163183	1375	0	1	0.01	0.07	2.80735	Up	0.50544	0.729263	SYNE4	-	GO:0031301//integral component of organelle membrane;GO:0031301//integral component of organelle membrane	GO:0008092//cytoskeletal protein binding;GO:0008092//cytoskeletal protein binding	GO:0030859//polarized epithelial cell differentiation;GO:0030859//polarized epithelial cell differentiation	gi|30851230|gb|AAH52573.1|/1.91946e-140/C19orf46 protein [Homo sapiens]
100169851	1336	0	1	0.01	0.07	2.80735	Up	0.50544	0.72904	PATE3	-	-	-	-	gi|222136622|ref|NP_001123355.3|/8.88106e-54/prostate and testis expressed protein 3 precursor [Homo sapiens]
4081	2907	0	2	0.01	0.07	2.80735	Up	0.254092	0.53599	MAB21L1	K17834|1|4e-17|93.2|cge:100758179|cyclic GMP-AMP synthase [EC:2.7.7.86]	GO:0043231//intracellular membrane-bounded organelle	-	GO:0009790//embryo development;GO:0008283//cell proliferation;GO:0001654//eye development	gi|478522344|ref|XP_004435378.1|/0/PREDICTED: LOW QUALITY PROTEIN: protein mab-21-like 1 [Ceratotherium simum simum]
144100	4820	1	7	0.02	0.14	2.80735	Up	0.0406136	0.169054	PLEKHA7	K05633|1|3e-12|77.8|pxy:105388335|atrophin-1 interacting protein 5 (WW domain containing E3 ubiquitin protein ligase 1) [EC:2.3.2.26];K17536|3|2e-11|68.9|xma:102220723|connector enhancer of kinase suppressor of Ras 2;K05632|5|3e-11|74.3|cmy:102942150|atrophin-1 interacting protein 4 [EC:2.3.2.26]	GO:0005815//microtubule organizing center;GO:0005913//cell-cell adherens junction;GO:0043231//intracellular membrane-bounded organelle	GO:0008289//lipid binding;GO:0005515//protein binding	GO:0016337//single organismal cell-cell adhesion;GO:0045217//cell-cell junction maintenance	gi|239047795|ref|NP_778228.3|/0/pleckstrin homology domain-containing family A member 7 [Homo sapiens]
399668	5258	0	4	0.01	0.07	2.80735	Up	0.064214	0.232577	SMIM10L2A	-	-	-	-	gi|332861722|ref|XP_001136424.2|/9.85888e-24/PREDICTED: uncharacterized protein LOC736779 [Pan troglodytes]
391051	1333	0	1	0.01	0.07	2.80735	Up	0.50544	0.72604	UOX	K00365|1|2e-126|427|ggo:101139849|urate oxidase [EC:1.7.3.3]	GO:0042579//microbody	GO:0016663	GO:0009112;GO:0044282	gi|426330181|ref|XP_004026100.1|/7.53166e-126/PREDICTED: LOW QUALITY PROTEIN: uricase-like [Gorilla gorilla gorilla]
100996758	1449	0	1	0.01	0.07	2.80735	Up	0.50544	0.721806	CH17-360D5.1	K04206|1|0.0|703|hsa:100996758|neuropeptide Y receptor type 4	GO:0016021//integral component of membrane	GO:0033218//amide binding;GO:0004983//neuropeptide Y receptor activity	GO:0003013//circulatory system process;GO:0007186//G-protein coupled receptor signaling pathway;GO:0007610//behavior	gi|635053408|ref|XP_007960876.1|/0/PREDICTED: neuropeptide Y receptor type 4 isoform X1 [Chlorocebus sabaeus]
56918	2008	2.23	14.82	0.11	0.71	2.69032	Up	0.00252436	0.0205392	C2orf83	K15696|1|2e-21|107|nle:100581015|RING finger protein 113B;K10408|2|6e-21|105|hsa:146754|dynein heavy chain, axonemal;K12581|3|9e-21|100|nle:100584332|CCR4-NOT transcription complex subunit 7/8;K17985|5|3e-20|102|hsa:55626|activating molecule in BECN1-regulated autophagy protein 1	-	GO:0015291//secondary active transmembrane transporter activity;GO:0019842//vitamin binding;GO:0015291//secondary active transmembrane transporter activity;GO:0019842//vitamin binding	-	gi|124297087|gb|AAI31619.1|/9.18871e-75/Chromosome 2 open reading frame 83 [Homo sapiens]
5218	4804	0	3	0.01	0.06	2.58496	Up	0.127735	0.360866	CDK14	K08821|1|0.0|976|mcf:101866398|cyclin-dependent kinase 14 [EC:2.7.11.22]	GO:0043231//intracellular membrane-bounded organelle;GO:0000307//cyclin-dependent protein kinase holoenzyme complex;GO:0044444//cytoplasmic part;GO:0016020//membrane;GO:0043231//intracellular membrane-bounded organelle;GO:0000307//cyclin-dependent protein kinase holoenzyme complex;GO:0044444//cytoplasmic part;GO:0016020//membrane;GO:0043231//intracellular membrane-bounded organelle;GO:0000307//cy…	GO:0032550;GO:0004674//protein serine/threonine kinase activity;GO:0005515//protein binding;GO:0032550;GO:0004674//protein serine/threonine kinase activity;GO:0005515//protein binding;GO:0032550;GO:0004674//protein serine/threonine kinase activity;GO:0005515//protein binding	GO:0044772//mitotic cell cycle phase transition;GO:0030111//regulation of Wnt signaling pathway;GO:0044772//mitotic cell cycle phase transition;GO:0030111//regulation of Wnt signaling pathway;GO:0044772//mitotic cell cycle phase transition;GO:0030111//regulation of Wnt signaling pathway	gi|395818922|ref|XP_003782858.1|/0/PREDICTED: cyclin-dependent kinase 14 [Otolemur garnettii]
2210	1641	0	1	0.01	0.06	2.58496	Up	0.50544	0.753067	FCGR1B	K06498|1|0.0|710|hsa:2209|high affinity immunoglobulin gamma Fc receptor I	GO:0030665//clathrin-coated vesicle membrane;GO:0009986//cell surface;GO:0031224//intrinsic component of membrane;GO:0005769//early endosome;GO:0030665//clathrin-coated vesicle membrane;GO:0009986//cell surface;GO:0031224//intrinsic component of membrane;GO:0005769//early endosome;GO:0030665//clathrin-coated vesicle membrane;GO:0009986//cell surface;GO:0031224//intrinsic component of membrane;GO:…	GO:0019763//immunoglobulin receptor activity;GO:0019865//immunoglobulin binding;GO:0019763//immunoglobulin receptor activity;GO:0019865//immunoglobulin binding;GO:0019763//immunoglobulin receptor activity;GO:0019865//immunoglobulin binding	GO:0001802;GO:0006909//phagocytosis;GO:0042590//antigen processing and presentation of exogenous peptide antigen via MHC class I;GO:0002768//immune response-regulating cell surface receptor signaling pathway;GO:0019221//cytokine-mediated signaling pathway;GO:0001794;GO:0001802;GO:0006909//phagocytosis;GO:0042590//antigen processing and presentation of exogenous peptide antigen via MHC class I;GO:…	gi|63055063|ref|NP_001017986.1|/3.00466e-152/high affinity immunoglobulin gamma Fc receptor IB isoform 1 precursor [Homo sapiens]
1361	1655	0	1	0.01	0.06	2.58496	Up	0.50544	0.752888	CPB2	K01300|1|0.0|851|ggo:101153798|carboxypeptidase B2 [EC:3.4.17.20]	GO:0044421;GO:0044421	GO:0008235//metalloexopeptidase activity;GO:0046914//transition metal ion binding;GO:0008235//metalloexopeptidase activity;GO:0046914//transition metal ion binding	GO:0019538//protein metabolic process;GO:0030195//negative regulation of blood coagulation;GO:0030194//positive regulation of blood coagulation;GO:0042221//response to chemical;GO:0019538//protein metabolic process;GO:0030195//negative regulation of blood coagulation;GO:0030194//positive regulation of blood coagulation;GO:0042221//response to chemical	gi|530402099|ref|XP_005266315.1|/0/PREDICTED: carboxypeptidase B2 isoform X2 [Homo sapiens]
3381	1595	0	1	0.01	0.06	2.58496	Up	0.50544	0.751345	IBSP	K06253|1|5e-91|337|hsa:3381|integrin binding sialoprotein;K06493|1|5e-91|337|hsa:3381|integrin beta 3;K06588|1|5e-91|337|hsa:3381|integrin beta 5	-	-	-	gi|167466187|ref|NP_004958.2|/2.59056e-90/bone sialoprotein 2 precursor [Homo sapiens]
3234	1624	0	1	0.01	0.06	2.58496	Up	0.50544	0.751049	HOXD8	K09301|1|2e-71|272|mcc:701064|homeobox protein HoxA/B/D1;K09308|5|2e-71|272|ptr:459763|homeobox protein HoxB/C/D8	GO:0043231//intracellular membrane-bounded organelle	GO:0001071//nucleic acid binding transcription factor activity;GO:0003677//DNA binding	GO:0048856//anatomical structure development;GO:0044767//single-organism developmental process;GO:0006351//transcription, DNA-templated;GO:0007389//pattern specification process;GO:0048856//anatomical structure development;GO:0044767//single-organism developmental process;GO:0006351//transcription, DNA-templated;GO:0007389//pattern specification process;GO:0003002//regionalization;GO:0001501//ske…	gi|315075340|ref|NP_001186675.1|/1.97001e-104/homeobox protein Hox-D8 isoform 2 [Homo sapiens]
25884	1513	0	1	0.01	0.06	2.58496	Up	0.50544	0.750457	CHRDL2	K17280|1|0.0|851|pps:100979924|chordin-like protein 2	GO:0043231//intracellular membrane-bounded organelle;GO:0043231//intracellular membrane-bounded organelle;GO:0043231//intracellular membrane-bounded organelle;GO:0043231//intracellular membrane-bounded organelle;GO:0043231//intracellular membrane-bounded organelle;GO:0043231//intracellular membrane-bounded organelle	-	GO:0048869//cellular developmental process;GO:0001501//skeletal system development;GO:0048869//cellular developmental process;GO:0001501//skeletal system development;GO:0048869//cellular developmental process;GO:0001501//skeletal system development;GO:0048869//cellular developmental process;GO:0001501//skeletal system development;GO:0048869//cellular developmental process;GO:0001501//skeletal sys…	gi|40353769|ref|NP_056239.3|/0/chordin-like protein 2 isoform 1 [Homo sapiens]
171482	1519	0	1	0.01	0.06	2.58496	Up	0.50544	0.750339	FAM9A	K19528|1|1e-30|137|ggo:101138850|synaptonemal complex protein 3	GO:0031981//nuclear lumen;GO:0031981//nuclear lumen	-	-	gi|28274705|ref|NP_777611.1|/1.65786e-94/protein FAM9A [Homo sapiens]
145814	1483	0	1	0.01	0.06	2.58496	Up	0.50544	0.749631	PGPEP1L	K01304|1|9e-47|190|apla:101795888|pyroglutamyl-peptidase [EC:3.4.19.3]	-	GO:0070011//peptidase activity, acting on L-amino acid peptides;GO:0070011//peptidase activity, acting on L-amino acid peptides	GO:0019538//protein metabolic process;GO:0019538//protein metabolic process	gi|268834279|ref|NP_001096082.2|/5.73081e-105/pyroglutamyl-peptidase 1-like protein isoform 1 [Homo sapiens]
7757	9088	1.11	5.99	0.01	0.06	2.58496	Up	0.1286	0.359591	ZNF208	K09228|1|0.0|2773|hsa:7757|KRAB domain-containing zinc finger protein	-	GO:0005488//binding	GO:0006351//transcription, DNA-templated	gi|256418948|ref|NP_009084.2|/0/zinc finger protein 208 [Homo sapiens]
3787	4556	0	3	0.01	0.06	2.58496	Up	0.127735	0.360111	KCNS1	K04931|1|0.0|991|hsa:3787|potassium voltage-gated channel delayed-rectifier subfamily S member 1	GO:0005887//integral component of plasma membrane	GO:0005488//binding;GO:0005249//voltage-gated potassium channel activity;GO:0016247//channel regulator activity	GO:0007267//cell-cell signaling;GO:0051259//protein oligomerization;GO:0034220//ion transmembrane transport;GO:0030001//metal ion transport	gi|13492973|ref|NP_002242.2|/0/potassium voltage-gated channel subfamily S member 1 [Homo sapiens]
7700	1643	0	1.06	0.01	0.06	2.58496	Up	0.50544	0.746576	ZNF141	K09228|1|0.0|985|hsa:7700|KRAB domain-containing zinc finger protein	GO:0043231//intracellular membrane-bounded organelle	GO:0003676//nucleic acid binding;GO:0046914//transition metal ion binding	GO:0006351//transcription, DNA-templated;GO:0032502//developmental process	gi|4507993|ref|NP_003432.1|/0/zinc finger protein 141 [Homo sapiens]
150786	3672	0	2.41	0.01	0.06	2.58496	Up	0.254092	0.541443	WTH3DI	K07895|1|1e-138|497|hsa:150786|Ras-related protein Rab-6C	GO:0005815//microtubule organizing center;GO:0043231//intracellular membrane-bounded organelle	GO:0032550;GO:0017111//nucleoside-triphosphatase activity	GO:0042221//response to chemical;GO:0045184//establishment of protein localization;GO:0009154//purine ribonucleotide catabolic process;GO:0046605//regulation of centrosome cycle;GO:0035556//intracellular signal transduction	gi|117938299|ref|NP_001071105.1|/5.29364e-138/RAB6C-like [Homo sapiens]
1359	1704	0	1	0.01	0.06	2.58496	Up	0.50544	0.744593	CPA3	K08780|1|0.0|864|mcf:102134275|carboxypeptidase A3 [EC:3.4.17.1]	GO:0016023//cytoplasmic, membrane-bounded vesicle	GO:0008235//metalloexopeptidase activity;GO:0046914//transition metal ion binding	GO:0019538//protein metabolic process;GO:0001991//regulation of systemic arterial blood pressure by circulatory renin-angiotensin	gi|544411926|ref|XP_005546109.1|/0/PREDICTED: mast cell carboxypeptidase A isoform X1 [Macaca fascicularis]
145501	3006	0	2	0.01	0.06	2.58496	Up	0.254092	0.541076	ISM2	K06098|1|2e-07|61.2|ggo:101152430|tight junction protein 2;K04597|2|2e-07|54.7|myb:102262748|brain-specific angiogenesis inhibitor 2	GO:0031981//nuclear lumen;GO:0031981//nuclear lumen	-	-	gi|40805858|ref|NP_954993.1|/0/isthmin-2 isoform 1 precursor [Homo sapiens]
5169	3111	0	2	0.01	0.06	2.58496	Up	0.254092	0.541015	ENPP3	K01513|1|0.0|1378|nle:100603928|ectonucleotide pyrophosphatase/phosphodiesterase family member 1/3 [EC:3.1.4.1 3.6.1.9]	GO:0016021//integral component of membrane;GO:0044444//cytoplasmic part;GO:0016021//integral component of membrane;GO:0044444//cytoplasmic part	GO:0043169//cation binding;GO:0097159//organic cyclic compound binding;GO:0001871;GO:0038024//cargo receptor activity;GO:0004527//exonuclease activity;GO:0004551//nucleotide diphosphatase activity;GO:0043169//cation binding;GO:0097159//organic cyclic compound binding;GO:0001871;GO:0038024//cargo receptor activity;GO:0004527//exonuclease activity;GO:0004551//nucleotide diphosphatase activity	GO:0002376//immune system process;GO:0015698//inorganic anion transport;GO:0009141//nucleoside triphosphate metabolic process;GO:0002376//immune system process;GO:0015698//inorganic anion transport;GO:0009141//nucleoside triphosphate metabolic process	gi|332213314|ref|XP_003255764.1|/0/PREDICTED: ectonucleotide pyrophosphatase/phosphodiesterase family member 3 isoform 1 [Nomascus leucogenys]
1357	1523	0	1	0.01	0.06	2.58496	Up	0.50544	0.744186	CPA1	K08779|1|0.0|827|hsa:1357|carboxypeptidase A1 [EC:3.4.17.1]	GO:0044421	GO:0046914//transition metal ion binding;GO:0008235//metalloexopeptidase activity	GO:0019538//protein metabolic process	gi|4502997|ref|NP_001859.1|/0/carboxypeptidase A1 precursor [Homo sapiens]
57047	1598	0	1	0.01	0.06	2.58496	Up	0.50544	0.744011	PLSCR2	K04818|1|1e-08|63.5|amj:102564491|nicotinic acetylcholine receptor gamma	GO:0016020//membrane;GO:0016020//membrane;GO:0016020//membrane	GO:0046872//metal ion binding;GO:0005548//phospholipid transporter activity;GO:0046872//metal ion binding;GO:0005548//phospholipid transporter activity;GO:0046872//metal ion binding;GO:0005548//phospholipid transporter activity	GO:0007009//plasma membrane organization;GO:0007009//plasma membrane organization;GO:0007009//plasma membrane organization	gi|33392768|gb|AAH55415.1|/5.39701e-158/PLSCR2 protein, partial [Homo sapiens]
51412	1550	0	1	0.01	0.06	2.58496	Up	0.50544	0.741695	ACTL6B	K11652|1|0.0|703|pale:102883939|actin-like protein 6B	GO:0090544//BAF-type complex;GO:0031981//nuclear lumen;GO:0090544//BAF-type complex;GO:0031981//nuclear lumen	GO:0032550;GO:0003712//transcription cofactor activity;GO:0005198//structural molecule activity;GO:0032550;GO:0003712//transcription cofactor activity;GO:0005198//structural molecule activity	GO:0016568//chromatin modification;GO:0048731//system development;GO:0006366//transcription from RNA polymerase II promoter;GO:0016568//chromatin modification;GO:0048731//system development;GO:0006366//transcription from RNA polymerase II promoter	gi|634890016|ref|XP_007954035.1|/0/PREDICTED: actin-like protein 6B [Orycteropus afer afer]
100419743	3363	0	2.23	0.01	0.06	2.58496	Up	0.254092	0.540404	DBET	-	-	-	-	gi|1435038|dbj|BAA07227.1|/3.62456e-61/facioscapulohumeral muscular dystrophy [Homo sapiens]
51286	1646	0	1	0.01	0.06	2.58496	Up	0.50544	0.739737	CEND1	-	-	-	-	gi|635129904|ref|XP_007986317.1|/5.24815e-86/PREDICTED: LOW QUALITY PROTEIN: uncharacterized protein LOC103229929 [Chlorocebus sabaeus]
440419	3083	0	2	0.01	0.06	2.58496	Up	0.254092	0.539734	TBC1D3P5	K11837|1|2e-106|257|pps:100984284|ubiquitin carboxyl-terminal hydrolase 6/32 [EC:3.4.19.12]	-	-	-	gi|544497785|ref|XP_005583247.1|/7.44275e-123/PREDICTED: LOW QUALITY PROTEIN: TBC1 domain family member 3-like [Macaca fascicularis]
441009	1644	0	1	0.01	0.06	2.58496	Up	0.50544	0.739221	CPEB2-AS1	-	-	-	-	gi|119613131|gb|EAW92725.1|/2.9129e-36/hCG2038387, partial [Homo sapiens]
1573	1739	0	1	0.01	0.06	2.58496	Up	0.50544	0.738762	CYP2J2	K07418|1|0.0|784|hsa:1573|cytochrome P450, family 2, subfamily J [EC:1.14.14.1]	GO:0031090//organelle membrane;GO:0031090//organelle membrane;GO:0031090//organelle membrane	GO:0046906//tetrapyrrole binding;GO:0046914//transition metal ion binding;GO:0008392//arachidonic acid epoxygenase activity;GO:0016712//oxidoreductase activity, acting on paired donors, with incorporation or reduction of molecular oxygen, reduced flavin or flavoprotein as one donor, and incorporation of one atom of oxygen;GO:0046906//tetrapyrrole binding;GO:0046914//transition metal ion binding;G…	GO:0019369//arachidonic acid metabolic process;GO:0044057;GO:0019369//arachidonic acid metabolic process;GO:0044057;GO:0019369//arachidonic acid metabolic process;GO:0044057	gi|18874077|dbj|BAB85489.1|/0/cytochrome P450 2J2 [Homo sapiens]
54504	1691	0	1	0.01	0.06	2.58496	Up	0.50544	0.737561	CPVL	K09645|1|0.0|990|hsa:54504|vitellogenic carboxypeptidase-like protein [EC:3.4.16.-]	-	GO:0004180//carboxypeptidase activity;GO:0004180//carboxypeptidase activity	GO:0019538//protein metabolic process;GO:0019538//protein metabolic process	gi|83641874|ref|NP_112601.3|/0/probable serine carboxypeptidase CPVL precursor [Homo sapiens]
154442	1725	0	1	0.01	0.06	2.58496	Up	0.50544	0.737162	BVES-AS1	-	-	-	-	gi|119568814|gb|EAW48429.1|/9.31334e-49/hCG2030731, partial [Homo sapiens]
79857	1630	0	1	0.01	0.06	2.58496	Up	0.50544	0.736934	FLJ13224	-	-	-	-	gi|10435157|dbj|BAB14510.1|/1.11845e-80/unnamed protein product [Homo sapiens]
79781	3069	0	2	0.01	0.06	2.58496	Up	0.254092	0.538824	IQCA1	K00665|1|5e-129|351|tca:658978|fatty acid synthase, animal type [EC:2.3.1.85];K19601|4|1e-13|82.0|pxy:105394934|protein eyes shut;K12196|5|1e-10|49.3|aag:AaeL_AAEL002938|vacuolar protein-sorting-associated protein 4	-	GO:0032550;GO:0032550;GO:0032550;GO:0032550	-	gi|40255052|ref|NP_079002.3|/0/IQ and AAA domain-containing protein 1 isoform 1 [Homo sapiens]
284215	3220	0	2	0.01	0.06	2.58496	Up	0.254092	0.538763	DLGAP1-AS5	-	-	-	-	gi|119622056|gb|EAX01651.1|/4.65432e-74/hCG2038311, partial [Homo sapiens]
100130302	2664	0	1.65	0.01	0.06	2.58496	Up	0.50544	0.735569	SUPT20HL1	K00898|1|4e-134|481|oas:101108725|pyruvate dehydrogenase kinase 2/3/4 [EC:2.7.11.2]	GO:0070461//SAGA-type complex	GO:0000989//transcription factor activity, transcription factor binding	-	gi|210032509|ref|NP_001129706.1|/0/transcription factor SPT20 homolog-like 1 [Homo sapiens]
401	1716	0	1	0.01	0.06	2.58496	Up	0.50544	0.734604	PHOX2A	K09330|1|5e-81|304|pale:102889839|paired mesoderm homeobox protein 2	GO:0000785//chromatin;GO:0043231//intracellular membrane-bounded organelle	GO:0000982//transcription factor activity, RNA polymerase II core promoter proximal region sequence-specific binding;GO:0000976//transcription regulatory region sequence-specific DNA binding	GO:0007585//respiratory gaseous exchange;GO:0006366//transcription from RNA polymerase II promoter;GO:0021548//pons development;GO:0021603;GO:0048483//autonomic nervous system development;GO:0021522//spinal cord motor neuron differentiation	gi|634848571|ref|XP_007939172.1|/2.66606e-80/PREDICTED: paired mesoderm homeobox protein 2A [Orycteropus afer afer]
26047	9894	1.38	5.98	0.01	0.06	2.58496	Up	0.1286	0.358739	CNTNAP2	K07380|1|0.0|2689|hsa:26047|contactin associated protein-like 2	GO:0033267;GO:0005768//endosome;GO:0032589//neuron projection membrane;GO:0043025//neuronal cell body;GO:0005887//integral component of plasma membrane	GO:0005515//protein binding	GO:0008037//cell recognition;GO:0022610;GO:0045161//neuronal ion channel clustering;GO:0030030//cell projection organization;GO:0021987//cerebral cortex development;GO:0021544//subpallium development;GO:0034613//cellular protein localization;GO:0021536//diencephalon development;GO:0007154//cell communication;GO:0044704//single-organism reproductive behavior	gi|7662350|ref|NP_054860.1|/0/contactin-associated protein-like 2 precursor [Homo sapiens]
56937	4580.01	1	6	0.02	0.12	2.58496	Up	0.0727188	0.251956	PMEPA1	-	GO:0031224//intrinsic component of membrane;GO:0005769//early endosome;GO:0031224//intrinsic component of membrane;GO:0005769//early endosome;GO:0031224//intrinsic component of membrane;GO:0005769//early endosome;GO:0031224//intrinsic component of membrane;GO:0005769//early endosome;GO:0031224//intrinsic component of membrane;GO:0005769//early endosome	GO:0019904//protein domain specific binding;GO:0019904//protein domain specific binding;GO:0019904//protein domain specific binding;GO:0019904//protein domain specific binding;GO:0019904//protein domain specific binding	GO:0007179//transforming growth factor beta receptor signaling pathway;GO:0030518//intracellular steroid hormone receptor signaling pathway;GO:0007179//transforming growth factor beta receptor signaling pathway;GO:0030518//intracellular steroid hormone receptor signaling pathway;GO:0007179//transforming growth factor beta receptor signaling pathway;GO:0030518//intracellular steroid hormone recept…	gi|40317616|ref|NP_954638.1|/2.87071e-136/transmembrane prostate androgen-induced protein isoform b [Homo sapiens]
2833	1670	0	1	0.01	0.06	2.58496	Up	0.50544	0.733304	CXCR3	K04188|1|9e-158|559|ggo:101141174|C-X-C chemokine receptor type 3	GO:0016021//integral component of membrane;GO:0009986//cell surface;GO:0044424;GO:0016021//integral component of membrane;GO:0009986//cell surface;GO:0044424	GO:0004950//chemokine receptor activity;GO:0019955//cytokine binding;GO:0004950//chemokine receptor activity;GO:0019955//cytokine binding	GO:0012501//programmed cell death;GO:0022610;GO:0048646//anatomical structure formation involved in morphogenesis;GO:0019932//second-messenger-mediated signaling;GO:0019221//cytokine-mediated signaling pathway;GO:0048247//lymphocyte chemotaxis;GO:0051480//regulation of cytosolic calcium ion concentration;GO:0012501//programmed cell death;GO:0022610;GO:0048646//anatomical structure formation invol…	gi|402910502|ref|XP_003917914.1|/0/PREDICTED: c-X-C chemokine receptor type 3 isoform 2 [Papio anubis]
4314	1906	1	6	0.05	0.3	2.58496	Up	0.0727188	0.251864	MMP3	K01394|1|0.0|918|hsa:4314|matrix metalloproteinase-3 (stromelysin 1, progelatinase) [EC:3.4.24.17]	GO:0043227//membrane-bounded organelle;GO:0031012//extracellular matrix;GO:0044421	GO:0004175//endopeptidase activity;GO:0046914//transition metal ion binding	GO:0016477//cell migration;GO:0043062//extracellular structure organization;GO:0022411;GO:0019538//protein metabolic process;GO:0032963//collagen metabolic process;GO:0043200//response to amino acid	gi|4505217|ref|NP_002413.1|/0/stromelysin-1 preproprotein [Homo sapiens]
79652	1647	0	1	0.01	0.06	2.58496	Up	0.50544	0.732459	TMEM204	-	GO:0031224//intrinsic component of membrane;GO:0070161;GO:0031224//intrinsic component of membrane;GO:0070161	-	GO:0042692//muscle cell differentiation;GO:0001944//vasculature development;GO:0009966//regulation of signal transduction;GO:0042692//muscle cell differentiation;GO:0001944//vasculature development;GO:0009966//regulation of signal transduction	gi|112807182|ref|NP_078876.2|/1.12719e-96/transmembrane protein 204 precursor [Homo sapiens]
9708	5503	0	3.27	0.01	0.06	2.58496	Up	0.127735	0.358716	PCDHGA8	K16495|1|0.0|1682|ptr:471673|protocadherin gamma subfamily A	GO:0031224//intrinsic component of membrane;GO:0031224//intrinsic component of membrane	GO:0046872//metal ion binding;GO:0046872//metal ion binding	GO:0016337//single organismal cell-cell adhesion;GO:0016337//single organismal cell-cell adhesion	gi|40788213|dbj|BAA20785.2|/0/KIAA0327 protein [Homo sapiens]
346689	1544	0	1	0.01	0.06	2.58496	Up	0.50544	0.730102	KLRG2	K10072|1|3e-10|68.9|pss:102463843|C-type lectin domain family 2 member D;K10075|3|1e-09|67.0|pss:102447123|killer cell lectin-like receptor subfamily F member 1;K05689|4|1e-08|63.9|fch:102046908|cadherin 1, type 1, E-cadherin;K06736|4|1e-08|63.9|fch:102046908|cadherin 2, type 1, N-cadherin;K06797|4|1e-08|63.9|fch:102046908|cadherin 4, type 1, R-cadherin;K10076|4|1e-08|63.9|fch:102046908|killer ce…	-	-	-	gi|38348332|ref|NP_940910.1|/2.42617e-162/killer cell lectin-like receptor subfamily G member 2 [Homo sapiens]
348303	1704	0	1	0.01	0.06	2.58496	Up	0.50544	0.729822	SELV	-	-	-	-	gi|33186895|ref|NP_874363.1|/2.7205e-93/selenoprotein V [Homo sapiens]
2701	1710	0	1	0.01	0.06	2.58496	Up	0.50544	0.729487	GJA4	K07613|1|2e-170|601|pps:100988667|gap junction protein, alpha 4	GO:0005921//gap junction;GO:0016021//integral component of membrane	-	GO:0034329//cell junction assembly;GO:0070838//divalent metal ion transport;GO:0033555//multicellular organismal response to stress;GO:0001944//vasculature development;GO:0007154//cell communication	gi|4884914|gb|AAD31871.1|AF139102_1/1.05021e-169/connexin 37 [Homo sapiens]
3698	3198	0	2	0.01	0.06	2.58496	Up	0.254092	0.53629	ITIH2	K19015|1|0.0|1868|hsa:3698|inter-alpha-trypsin inhibitor heavy chain H2	-	GO:0004866//endopeptidase inhibitor activity	GO:0010466//negative regulation of peptidase activity;GO:0030203//glycosaminoglycan metabolic process	gi|70778918|ref|NP_002207.2|/0/inter-alpha-trypsin inhibitor heavy chain H2 precursor [Homo sapiens]
10633	1504	0	1	0.01	0.06	2.58496	Up	0.50544	0.728984	RASL10A	K07850|1|1e-105|385|cjc:100386244|Ras-like protein family member 10A	GO:0016020//membrane;GO:0031981//nuclear lumen	GO:0017111//nucleoside-triphosphatase activity;GO:0032550	GO:0035556//intracellular signal transduction	gi|296191596|ref|XP_002743708.1|/5.86143e-105/PREDICTED: ras-like protein family member 10A [Callithrix jacchus]
1428	1559	0	1	0.01	0.06	2.58496	Up	0.50544	0.728427	CRYM	K18258|1|4e-174|613|hsa:1428|thiomorpholine-carboxylate dehydrogenase [EC:1.5.1.25]	GO:0031981//nuclear lumen;GO:0016020//membrane	GO:0000166//nucleotide binding;GO:0003712//transcription cofactor activity;GO:0042562//hormone binding;GO:0042802//identical protein binding;GO:0016646//oxidoreductase activity, acting on the CH-NH group of donors, NAD or NADP as acceptor	GO:0006575//cellular modified amino acid metabolic process;GO:0006366//transcription from RNA polymerase II promoter;GO:0009914//hormone transport;GO:0050954//sensory perception of mechanical stimulus	gi|4503065|ref|NP_001879.1|/1.81503e-173/ketimine reductase mu-crystallin isoform 1 [Homo sapiens]
160364	1492	0	1	0.01	0.06	2.58496	Up	0.50544	0.728204	CLEC12A	K17516|1|1e-132|475|hsa:160364|C-type lectin domain family 12 member A	GO:0031224//intrinsic component of membrane;GO:0031224//intrinsic component of membrane;GO:0031224//intrinsic component of membrane;GO:0031224//intrinsic component of membrane	GO:0005488//binding;GO:0005488//binding;GO:0005488//binding;GO:0005488//binding	-	gi|333609225|ref|NP_001193939.1|/1.90284e-148/C-type lectin domain family 12 member A isoform 3 [Homo sapiens]
84684	3024	0	2	0.01	0.06	2.58496	Up	0.254092	0.53587	INSM2	K09228|1|5e-06|56.2|asn:102378914|KRAB domain-containing zinc finger protein;K09214|2|9e-06|55.5|aga:AgaP_AGAP004331|glass	GO:0043231//intracellular membrane-bounded organelle	GO:0046914//transition metal ion binding;GO:0003676//nucleic acid binding	GO:0006351//transcription, DNA-templated	gi|145309322|ref|NP_115983.3|/0/insulinoma-associated protein 2 [Homo sapiens]
971	1548	0	1	0.01	0.06	2.58496	Up	0.50544	0.72676	CD72	K06504|1|0.0|668|hsa:971|CD72 antigen	GO:0016021//integral component of membrane	GO:0005515//protein binding;GO:0038023//signaling receptor activity	GO:0006935//chemotaxis;GO:0022610	gi|4502683|ref|NP_001773.1|/0/B-cell differentiation antigen CD72 [Homo sapiens]
4778	1697.08	0	1	0.01	0.06	2.58496	Up	0.50544	0.726705	NFE2	K09039|1|3e-155|550|hsa:4778|nuclear factor erythroid 2	GO:0005654//nucleoplasm;GO:0005856//cytoskeleton;GO:0005654//nucleoplasm;GO:0005856//cytoskeleton;GO:0005654//nucleoplasm;GO:0005856//cytoskeleton	GO:0003712//transcription cofactor activity;GO:0019904//protein domain specific binding;GO:0003677//DNA binding;GO:0003712//transcription cofactor activity;GO:0019904//protein domain specific binding;GO:0003677//DNA binding;GO:0003712//transcription cofactor activity;GO:0019904//protein domain specific binding;GO:0003677//DNA binding	GO:0007599//hemostasis;GO:0006366//transcription from RNA polymerase II promoter;GO:0034728//nucleosome organization;GO:0050789;GO:0003013//circulatory system process;GO:0032502//developmental process;GO:0007599//hemostasis;GO:0006366//transcription from RNA polymerase II promoter;GO:0034728//nucleosome organization;GO:0050789;GO:0003013//circulatory system process;GO:0032502//developmental proce…	gi|5453774|ref|NP_006154.1|/1.61249e-154/transcription factor NF-E2 45 kDa subunit [Homo sapiens]
219537	1649	0	1	0.01	0.06	2.58496	Up	0.50544	0.726206	SMTNL1	K10314|1|4e-36|155|bacu:103002192|F-box protein 39;K05699|2|6e-19|98.2|hro:HELRODRAFT_97639|actinin alpha	-	-	-	gi|303304956|ref|NP_001099035.2|/2.90544e-177/smoothelin-like protein 1 [Homo sapiens]
51299	1574	0	1	0.01	0.06	2.58496	Up	0.50544	0.725819	NRN1	-	GO:0008328//ionotropic glutamate receptor complex;GO:0008328//ionotropic glutamate receptor complex;GO:0008328//ionotropic glutamate receptor complex	-	GO:0048731//system development;GO:0048667//cell morphogenesis involved in neuron differentiation;GO:0048667//cell morphogenesis involved in neuron differentiation	gi|525314175|ref|NP_001265640.1|/6.13683e-83/neuritin isoform 2 [Homo sapiens]
79949	3263.14	0	2	0.01	0.06	2.58496	Up	0.254092	0.535032	PLEKHS1	K04397|1|4e-38|162|cmy:102934687|caspase 7 [EC:3.4.22.60];K09593|2|4e-08|62.4|phu:Phum_PHUM009090|GRB2-associated-binding protein 1	-	GO:0008289//lipid binding;GO:0008289//lipid binding;GO:0008289//lipid binding;GO:0008289//lipid binding	-	gi|530394371|ref|XP_005270220.1|/0/PREDICTED: pleckstrin homology domain-containing family S member 1 isoform X2 [Homo sapiens]
22999	4910.75	0	3	0.01	0.06	2.58496	Up	0.127735	0.358236	RIMS1	K15291|1|3e-131|472|myb:102263240|regulating synaptic membrane exocytosis protein 1	GO:0097060//synaptic membrane	GO:0043169//cation binding;GO:0030695//GTPase regulator activity;GO:0017016//Ras GTPase binding	GO:0050953//sensory perception of light stimulus;GO:0006887//exocytosis;GO:0048168//regulation of neuronal synaptic plasticity;GO:0007269//neurotransmitter secretion;GO:0006873//cellular ion homeostasis;GO:0006835//dicarboxylic acid transport;GO:0065003;GO:0015031//protein transport	gi|270288804|ref|NP_001161882.1|/0/regulating synaptic membrane exocytosis protein 1 isoform 5 precursor [Homo sapiens]
2623	1501	0	1	0.01	0.06	2.58496	Up	0.50544	0.724605	GATA1	K09182|1|4e-173|610|hsa:2623|GATA-binding protein 1	-	-	-	gi|4503925|ref|NP_002040.1|/1.90562e-172/erythroid transcription factor [Homo sapiens]
54830	1573	0	1	0.01	0.06	2.58496	Up	0.50544	0.723669	NUP62CL	K14306|1|1e-52|121|ggo:101124019|nuclear pore complex protein Nup62	GO:0005635//nuclear envelope;GO:0005635//nuclear envelope	GO:0005198//structural molecule activity;GO:0005198//structural molecule activity	GO:0045184//establishment of protein localization;GO:0045184//establishment of protein localization	gi|397497859|ref|XP_003819721.1|/4.12321e-52/PREDICTED: nucleoporin-62 C-terminal-like protein [Pan paniscus]
11166	2945	0	2	0.01	0.06	2.58496	Up	0.254092	0.534316	SOX21	K09267|1|2e-82|309|ssc:100517115|transcription factor SOX1/3/14/21 (SOX group B)	-	GO:0003676//nucleic acid binding;GO:0001071//nucleic acid binding transcription factor activity	GO:0042303//molting cycle;GO:0008544//epidermis development;GO:0030154//cell differentiation;GO:0006351//transcription, DNA-templated	gi|586447766|ref|XP_006832065.1|/1.21669e-81/PREDICTED: transcription factor SOX-21 isoform X1 [Chrysochloris asiatica]
100131117	1719	0	1	0.01	0.06	2.58496	Up	0.50544	0.722462	ZBTB20-AS1	-	-	-	-	gi|119600006|gb|EAW79600.1|/2.90859e-26/hCG2045385 [Homo sapiens]
6554	1631	0	1	0.01	0.06	2.58496	Up	0.50544	0.721751	SLC10A1	K14341|1|0.0|700|hsa:6554|solute carrier family 10 (sodium/bile acid cotransporter), member 1	GO:0016021//integral component of membrane;GO:0044459	GO:0005343//organic acid:sodium symporter activity	GO:0015718//monocarboxylic acid transport;GO:0008202//steroid metabolic process;GO:0030001//metal ion transport	gi|4506971|ref|NP_003040.1|/0/sodium/bile acid cotransporter [Homo sapiens]
3860	1693	0	1.01	0.01	0.06	2.58496	Up	0.50544	0.721696	KRT13	K07604|1|2e-175|617|pps:100977112|type I keratin, acidic	GO:0005882//intermediate filament;GO:0031988//membrane-bounded vesicle;GO:0005882//intermediate filament;GO:0031988//membrane-bounded vesicle	-	GO:0009887//organ morphogenesis;GO:0009628//response to abiotic stimulus;GO:0009888//tissue development;GO:0032526//response to retinoic acid;GO:0009887//organ morphogenesis;GO:0009628//response to abiotic stimulus;GO:0009888//tissue development;GO:0032526//response to retinoic acid	gi|131412225|ref|NP_705694.2|/1.09446e-174/keratin, type I cytoskeletal 13 isoform a [Homo sapiens]
22996	1677	0	1	0.01	0.06	2.58496	Up	0.50544	0.721532	TTC39A	-	-	-	-	gi|34191892|gb|AAH28374.1|/0/TTC39A protein [Homo sapiens]
94158	1101	1	6	0.09	0.53	2.558	Up	0.0727188	0.252188	CDRT15P1	-	-	-	-	gi|426349358|ref|XP_004042274.1|/3.42934e-58/PREDICTED: LOW QUALITY PROTEIN: CMT1A duplicated region transcript 15 protein-like protein-like [Gorilla gorilla gorilla]
11045	1382	0.89	5.02	0.06	0.35	2.54432	Up	0.0322812	0.144587	UPK1A	K17347|1|2e-132|474|ggo:101149745|uroplakin-1	GO:0044459;GO:0043231//intracellular membrane-bounded organelle;GO:0031224//intrinsic component of membrane;GO:0044459;GO:0043231//intracellular membrane-bounded organelle;GO:0031224//intrinsic component of membrane	GO:0042802//identical protein binding;GO:0030246//carbohydrate binding;GO:0042802//identical protein binding;GO:0030246//carbohydrate binding	GO:0006461//protein complex assembly;GO:0030154//cell differentiation;GO:0016192//vesicle-mediated transport;GO:0007154//cell communication;GO:0006461//protein complex assembly;GO:0030154//cell differentiation	gi|3550410|gb|AAC34887.1|/4.10547e-133/uroplakin Ia [Homo sapiens]
79998	1993	1	6	0.05	0.29	2.53605	Up	0.0727188	0.251633	ANKRD53	K10380|1|8e-16|88.2|cfo:105248873|ankyrin	-	-	-	gi|169403957|ref|NP_079209.3|/0/ankyrin repeat domain-containing protein 53 isoform b [Homo sapiens]
388906	1256	1	6	0.08	0.46	2.52356	Up	0.0727188	0.25191	OGFRP1	-	-	-	-	gi|397487228|ref|XP_003814707.1|/1.8038e-85/PREDICTED: uncharacterized protein LOC100969966 [Pan paniscus]
7852	1691	2	11	0.11	0.62	2.49476	Up	0.0136806	0.0777063	CXCR4	K04189|1|0.0|679|pps:100968161|C-X-C chemokine receptor type 4	GO:0009986//cell surface;GO:0031224//intrinsic component of membrane;GO:0043005//neuron projection;GO:0031982//vesicle;GO:0043231//intracellular membrane-bounded organelle;GO:0009986//cell surface;GO:0031224//intrinsic component of membrane;GO:0043005//neuron projection;GO:0031982//vesicle;GO:0043231//intracellular membrane-bounded organelle	GO:0017022//myosin binding;GO:0004950//chemokine receptor activity;GO:0032182//ubiquitin-like protein binding;GO:0044389//ubiquitin-like protein ligase binding;GO:0017022//myosin binding;GO:0004950//chemokine receptor activity;GO:0032182//ubiquitin-like protein binding;GO:0044389//ubiquitin-like protein ligase binding	GO:0044409//entry into host;GO:0007411//axon guidance;GO:0003006//developmental process involved in reproduction;GO:0019932//second-messenger-mediated signaling;GO:0045687//positive regulation of glial cell differentiation;GO:0007009//plasma membrane organization;GO:0006952//defense response;GO:0019221//cytokine-mediated signaling pathway;GO:0030595//leukocyte chemotaxis;GO:0002274;GO:0007276//ga…	gi|56790927|ref|NP_001008540.1|/0/C-X-C chemokine receptor type 4 isoform a [Homo sapiens]
57158	3869.75	2	9	0.04	0.22	2.45943	Up	0.0403564	0.168692	JPH2	K19530|1|3e-68|262|ggo:101147963|junctophilin	GO:0033017//sarcoplasmic reticulum membrane;GO:0031674//I band;GO:0031224//intrinsic component of membrane;GO:0033017//sarcoplasmic reticulum membrane	GO:0005262//calcium channel activity;GO:0005488//binding;GO:0005262//calcium channel activity;GO:0005488//binding	GO:0060314//regulation of ryanodine-sensitive calcium-release channel activity;GO:0007204//positive regulation of cytosolic calcium ion concentration;GO:0016202//regulation of striated muscle tissue development;GO:0060314//regulation of ryanodine-sensitive calcium-release channel activity;GO:0007275//multicellular organism development;GO:0007204//positive regulation of cytosolic calcium ion conce…	gi|21704281|ref|NP_065166.2|/0/junctophilin-2 isoform 1 [Homo sapiens]
57611	4569	1.09	5.11	0.02	0.11	2.45943	Up	0.1286	0.358686	ISLR2	K16357|1|8e-27|125|bfo:BRAFLDRAFT_84652|leucine-rich repeat and fibronectin type-III domain-containing protein 4;K06753|2|3e-22|110|mze:101467001|roundabout, axon guidance receptor 1;K06754|2|3e-22|110|mze:101467001|roundabout, axon guidance receptor 2;K06838|2|3e-22|110|mze:101467001|slit 1	GO:0031224//intrinsic component of membrane;GO:0044464;GO:0031224//intrinsic component of membrane;GO:0044464;GO:0031224//intrinsic component of membrane;GO:0044464;GO:0031224//intrinsic component of membrane;GO:0044464	-	GO:0030307//positive regulation of cell growth;GO:0030307//positive regulation of cell growth;GO:0030307//positive regulation of cell growth;GO:0030307//positive regulation of cell growth	gi|20521924|dbj|BAA95989.2|/0/KIAA1465 protein [Homo sapiens]
100294720	1360	1.01	5.3	0.07	0.38	2.44057	Up	0.1286	0.359005	NHEG1	K17776|1|1e-08|63.5|nle:100591060|metaxin;K10408|2|1e-08|42.0|hsa:146754|dynein heavy chain, axonemal;K11447|4|4e-08|61.6|ptr:449579|histone demethylase [EC:1.14.11.-];K14404|5|1e-07|45.1|cjc:103793372|cleavage and polyadenylation specificity factor subunit 4	-	-	-	gi|193506915|gb|ACF19422.1|/1.41943e-22/neuroblastoma highly expressed protein 1 [Homo sapiens]
13	1725	4	21	0.22	1.17	2.41093	Up	0.000589228	0.00620219	AADAC	K13616|1|0.0|813|hsa:13|arylacetamide deacetylase [EC:3.1.1.3]	GO:0031224//intrinsic component of membrane;GO:0031090//organelle membrane	GO:0016298//lipase activity;GO:0052689//carboxylic ester hydrolase activity	GO:0010896//regulation of triglyceride catabolic process	gi|68299767|ref|NP_001077.2|/0/arylacetamide deacetylase [Homo sapiens]
7054	1817	1	5	0.05	0.26	2.37851	Up	0.1286	0.359377	TH	K00501|1|0.0|980|rro:104677105|tyrosine 3-monooxygenase [EC:1.14.16.2]	GO:0033267;GO:0005783//endoplasmic reticulum;GO:0030659//cytoplasmic vesicle membrane;GO:0044459;GO:0030136//clathrin-coated vesicle;GO:0043025//neuronal cell body;GO:0033267;GO:0005783//endoplasmic reticulum;GO:0030659//cytoplasmic vesicle membrane;GO:0044459;GO:0030136//clathrin-coated vesicle;GO:0043025//neuronal cell body;GO:0033267;GO:0005783//endoplasmic reticulum;GO:0030659//cytoplasmic ve…	GO:0005506//iron ion binding;GO:0050662//coenzyme binding;GO:0005515//protein binding;GO:0016714//oxidoreductase activity, acting on paired donors, with incorporation or reduction of molecular oxygen, reduced pteridine as one donor, and incorporation of one atom of oxygen;GO:0031406//carboxylic acid binding;GO:0005506//iron ion binding;GO:0050662//coenzyme binding;GO:0005515//protein binding;GO:0…	GO:0044057;GO:0007631//feeding behavior;GO:0042133//neurotransmitter metabolic process;GO:0014075//response to amine;GO:0042415//norepinephrine metabolic process;GO:0042417//dopamine metabolic process;GO:0001754//eye photoreceptor cell differentiation;GO:0032787//monocarboxylic acid metabolic process;GO:0050954//sensory perception of mechanical stimulus;GO:0051384//response to glucocorticoid;GO:0…	gi|88900503|ref|NP_000351.2|/0/tyrosine 3-monooxygenase isoform b [Homo sapiens]
283375	1985	0	1	0.01	0.05	2.32193	Up	0.50544	0.754857	SLC39A5	K14711|1|2e-151|538|hsa:283375|solute carrier family 39 (zinc transporter), member 5	-	-	GO:0044699;GO:0044699	gi|206597539|ref|NP_775867.2|/7.85666e-151/zinc transporter ZIP5 precursor [Homo sapiens]
338442	2082	0	1	0.01	0.05	2.32193	Up	0.50544	0.754259	HCAR2	K08402|1|0.0|682|rro:104666306|G protein-coupled receptor 109	GO:0016021//integral component of membrane	GO:0001608	GO:0001781//neutrophil apoptotic process;GO:0007166//cell surface receptor signaling pathway;GO:0009895;GO:0046887//positive regulation of hormone secretion	gi|390468308|ref|XP_003733916.1|/0/PREDICTED: LOW QUALITY PROTEIN: hydroxycarboxylic acid receptor 3 [Callithrix jacchus]
8370	396	0.5	2.5	0.13	0.65	2.32193	Up	0.254092	0.544273	HIST2H4A	K11254|1|5e-43|174|ocu:100343399|histone H4	-	-	-	gi|528905903|ref|XP_001249845.2|/3.39885e-42/PREDICTED: LOW QUALITY PROTEIN: histone H4 [Bos taurus]
3859	1992	0	1	0.01	0.05	2.32193	Up	0.50544	0.75271	KRT12	K07604|1|0.0|648|pps:100991477|type I keratin, acidic	GO:0043234//protein complex	-	GO:0050953//sensory perception of light stimulus;GO:0009888//tissue development;GO:0043010//camera-type eye development	gi|4557699|ref|NP_000214.1|/0/keratin, type I cytoskeletal 12 [Homo sapiens]
1572	1826	0	1	0.01	0.05	2.32193	Up	0.50544	0.75265	CYP2F1	K07416|1|0.0|935|hsa:1572|cytochrome P450, family 2, subfamily F [EC:1.14.14.1]	GO:0031090//organelle membrane	GO:0046906//tetrapyrrole binding;GO:0046914//transition metal ion binding;GO:0016712//oxidoreductase activity, acting on paired donors, with incorporation or reduction of molecular oxygen, reduced flavin or flavoprotein as one donor, and incorporation of one atom of oxygen	GO:0090420;GO:0042196	gi|19743565|ref|NP_000765.2|/0/cytochrome P450 2F1 precursor [Homo sapiens]
3680	3962	0	2	0.01	0.05	2.32193	Up	0.254092	0.544149	ITGA9	K06527|1|0.0|1984|hsa:3680|vascular cell adhesion molecule 1;K06585|1|0.0|1984|hsa:3680|integrin alpha 9	GO:0016323//basolateral plasma membrane;GO:0005887//integral component of plasma membrane	GO:0043169//cation binding	GO:0022610;GO:0007166//cell surface receptor signaling pathway;GO:0030595//leukocyte chemotaxis	gi|52485941|ref|NP_002198.2|/0/integrin alpha-9 precursor [Homo sapiens]
285759	2006	0	1	0.01	0.05	2.32193	Up	0.50544	0.752591	FLJ34503	-	-	-	-	gi|21750285|dbj|BAC03756.1|/1.56437e-74/unnamed protein product [Homo sapiens]
80975	1950	0	1	0.01	0.05	2.32193	Up	0.50544	0.751641	TMPRSS5	K09636|1|0.0|664|pps:100981325|transmembrane protease, serine 5 (spinesin) [EC:3.4.21.-]	GO:0044297//cell body;GO:0031224//intrinsic component of membrane;GO:0044297//cell body;GO:0031224//intrinsic component of membrane;GO:0044297//cell body;GO:0031224//intrinsic component of membrane;GO:0044297//cell body;GO:0031224//intrinsic component of membrane;GO:0044297//cell body;GO:0031224//intrinsic component of membrane	GO:0038024//cargo receptor activity;GO:0004175//endopeptidase activity;GO:0038024//cargo receptor activity;GO:0004175//endopeptidase activity;GO:0038024//cargo receptor activity;GO:0004175//endopeptidase activity;GO:0038024//cargo receptor activity;GO:0004175//endopeptidase activity;GO:0038024//cargo receptor activity;GO:0004175//endopeptidase activity	GO:0019538//protein metabolic process;GO:0019538//protein metabolic process;GO:0019538//protein metabolic process;GO:0019538//protein metabolic process;GO:0019538//protein metabolic process	gi|571026694|ref|NP_001275680.1|/0/transmembrane protease serine 5 isoform 4 [Homo sapiens]
389766	1846	0	1	0.01	0.05	2.32193	Up	0.50544	0.750635	C9orf153	-	-	-	-	gi|444741726|ref|NP_001263295.1|/1.61663e-46/uncharacterized protein C9orf153 [Homo sapiens]
117166	1948	0	1	0.01	0.05	2.32193	Up	0.50544	0.749985	WFIKKN1	K03909|1|3e-15|86.3|xma:102235971|tissue factor pathway inhibitor	GO:0044421	GO:0004866//endopeptidase inhibitor activity	GO:0051346//negative regulation of hydrolase activity;GO:0006508//proteolysis	gi|16751923|ref|NP_444514.1|/0/WAP, Kazal, immunoglobulin, Kunitz and NTR domain-containing protein 1 precursor [Homo sapiens]
101927524	2103	0	1	0.01	0.05	2.32193	Up	0.50544	0.749926	MEOX2-AS1	-	-	-	-	-
3235	1902	0	1	0.01	0.05	2.32193	Up	0.50544	0.749867	HOXD9	K09294|1|2e-90|335|hsa:3235|homeobox protein HoxA/B/C/D9	-	-	GO:0048856//anatomical structure development;GO:0044767//single-organism developmental process;GO:0007275//multicellular organism development	gi|397489154|ref|XP_003815599.1|/2.17081e-94/PREDICTED: LOW QUALITY PROTEIN: homeobox protein Hox-D9 [Pan paniscus]
2567	2031	0	1	0.01	0.05	2.32193	Up	0.50544	0.749277	GABRG3	K05186|1|1e-139|498|hsa:2567|gmma-aminobutyric acid receptor subunit gamma	GO:0097060//synaptic membrane;GO:0034702//ion channel complex;GO:0097060//synaptic membrane;GO:0034702//ion channel complex	GO:0005253//anion channel activity;GO:0016917//GABA receptor activity;GO:0015276//ligand-gated ion channel activity;GO:0005253//anion channel activity;GO:0016917//GABA receptor activity;GO:0015276//ligand-gated ion channel activity	GO:0007267//cell-cell signaling;GO:0042221//response to chemical;GO:0015698//inorganic anion transport;GO:0007186//G-protein coupled receptor signaling pathway;GO:0007267//cell-cell signaling;GO:0042221//response to chemical;GO:0015698//inorganic anion transport;GO:0007186//G-protein coupled receptor signaling pathway	gi|635137278|ref|XP_008015527.1|/0/PREDICTED: gamma-aminobutyric acid receptor subunit gamma-3 [Chlorocebus sabaeus]
11136	1789	0	1	0.01	0.05	2.32193	Up	0.50544	0.749159	SLC7A9	K13868|1|0.0|819|hsa:11136|solute carrier family 7 (L-type amino acid transporter), member 9	GO:0016021//integral component of membrane;GO:0016021//integral component of membrane;GO:0016021//integral component of membrane	GO:0000099;GO:0003823//antigen binding;GO:0000099;GO:0003823//antigen binding;GO:0000099;GO:0003823//antigen binding	GO:0019752//carboxylic acid metabolic process;GO:0044763;GO:0000101//sulfur amino acid transport;GO:0002376//immune system process;GO:0007599//hemostasis;GO:0065003;GO:0019752//carboxylic acid metabolic process;GO:0044763;GO:0000101//sulfur amino acid transport;GO:0002376//immune system process;GO:0007599//hemostasis;GO:0065003;GO:0019752//carboxylic acid metabolic process;GO:0044763;GO:0000101//…	gi|390478834|ref|XP_002762033.2|/0/PREDICTED: LOW QUALITY PROTEIN: B(0,+)-type amino acid transporter 1 [Callithrix jacchus]
158584	2039	0	1	0.01	0.05	2.32193	Up	0.50544	0.748453	FAAH2	K19176|1|0.0|1019|hsa:158584|fatty acid amide hydrolase 2 [EC:3.5.1.99]	GO:0031224//intrinsic component of membrane	GO:0016879//ligase activity, forming carbon-nitrogen bonds	-	gi|195972892|ref|NP_777572.2|/0/fatty-acid amide hydrolase 2 [Homo sapiens]
887	1954	0	1	0.01	0.05	2.32193	Up	0.50544	0.748042	CCKBR	K04195|1|2e-136|488|hsa:887|cholecystokinin B receptor	GO:0016021//integral component of membrane;GO:0016021//integral component of membrane	GO:0004629//phospholipase C activity;GO:0004951//cholecystokinin receptor activity;GO:0031739//cholecystokinin receptor binding;GO:0035014//phosphatidylinositol 3-kinase regulator activity;GO:0004629//phospholipase C activity;GO:0004951//cholecystokinin receptor activity;GO:0031739//cholecystokinin receptor binding;GO:0035014//phosphatidylinositol 3-kinase regulator activity	GO:0007610//behavior;GO:0007186//G-protein coupled receptor signaling pathway;GO:0008283//cell proliferation;GO:0050877//neurological system process;GO:0051480//regulation of cytosolic calcium ion concentration;GO:0007610//behavior;GO:0007186//G-protein coupled receptor signaling pathway;GO:0008283//cell proliferation;GO:0050877//neurological system process;GO:0051480//regulation of cytosolic cal…	gi|533130177|ref|XP_005380187.1|/8.99312e-144/PREDICTED: gastrin/cholecystokinin type B receptor isoform X3 [Chinchilla lanigera]
165140	1819	0	1	0.01	0.05	2.32193	Up	0.50544	0.747689	OXER1	K10043|1|0.0|647|pps:100967494|oxoeicosanoid receptor 1	GO:0016020//membrane	GO:0004888//transmembrane signaling receptor activity;GO:0036041//long-chain fatty acid binding	GO:0007166//cell surface receptor signaling pathway;GO:0006171//cAMP biosynthetic process	gi|22507376|ref|NP_683765.1|/0/oxoeicosanoid receptor 1 [Homo sapiens]
339302	1980	0	1	0.01	0.05	2.32193	Up	0.50544	0.747631	CPLX4	K15295|1|3e-65|252|rro:104673011|complexin-3/4	-	GO:0000149//SNARE binding	GO:0007269//neurotransmitter secretion;GO:0016192//vesicle-mediated transport	gi|31795561|ref|NP_857637.1|/1.4424e-64/complexin-4 [Homo sapiens]
7352	2390.37	2	10	0.08	0.4	2.32193	Up	0.0236224	0.1154	UCP3	K15103|1|0.0|549|nle:100606358|solute carrier family 25 (mitochondrial uncoupling protein), member 8/9	GO:0031224//intrinsic component of membrane;GO:0019866//organelle inner membrane;GO:0005740//mitochondrial envelope;GO:0031224//intrinsic component of membrane;GO:0019866//organelle inner membrane;GO:0005740//mitochondrial envelope	GO:0022857//transmembrane transporter activity;GO:0022857//transmembrane transporter activity	GO:0022900//electron transport chain;GO:0006818//hydrogen transport;GO:0044238//primary metabolic process;GO:0000302//response to reactive oxygen species;GO:0031667//response to nutrient levels;GO:0032787//monocarboxylic acid metabolic process;GO:0044767//single-organism developmental process;GO:0043434//response to peptide hormone;GO:0031960//response to corticosteroid;GO:0044707;GO:0022900//ele…	gi|332211333|ref|XP_003254774.1|/0/PREDICTED: LOW QUALITY PROTEIN: mitochondrial uncoupling protein 3 [Nomascus leucogenys]
6490	1902	1	5	0.05	0.25	2.32193	Up	0.1286	0.359324	PMEL	K17304|1|0.0|1149|ggo:101133945|melanocyte protein PMEL	GO:0031224//intrinsic component of membrane;GO:0005771//multivesicular body;GO:0031090//organelle membrane;GO:0048770;GO:0031224//intrinsic component of membrane;GO:0005771//multivesicular body;GO:0031090//organelle membrane;GO:0048770;GO:0031224//intrinsic component of membrane;GO:0005771//multivesicular body;GO:0031090//organelle membrane;GO:0048770;GO:0031224//intrinsic component of membrane;G…	GO:0005488//binding;GO:0005488//binding;GO:0005488//binding;GO:0005488//binding;GO:0005488//binding	GO:0048753//pigment granule organization;GO:0006582//melanin metabolic process;GO:0048753//pigment granule organization;GO:0006582//melanin metabolic process;GO:0048753//pigment granule organization;GO:0006582//melanin metabolic process;GO:0048753//pigment granule organization;GO:0006582//melanin metabolic process;GO:0048753//pigment granule organization;GO:0006582//melanin metabolic process	gi|318037593|ref|NP_001186982.1|/0/melanocyte protein PMEL isoform 2 precursor [Homo sapiens]
29949	1848	0	1	0.01	0.05	2.32193	Up	0.50544	0.746869	IL19	K05444|1|8e-108|392|ptr:744162|interleukin 19/20/24	GO:0044421;GO:0044421	GO:0005102//receptor binding;GO:0005102//receptor binding	GO:0012501//programmed cell death;GO:0007154//cell communication;GO:0002376//immune system process;GO:0012501//programmed cell death;GO:0007154//cell communication;GO:0002376//immune system process	gi|30795210|ref|NP_715639.1|/5.02187e-112/interleukin-19 isoform 1 [Homo sapiens]
64180	1753	0	1	0.01	0.05	2.32193	Up	0.50544	0.746401	DPEP3	K01273|1|0.0|935|ggo:101136975|membrane dipeptidase [EC:3.4.13.19]	GO:0031224//intrinsic component of membrane;GO:0031224//intrinsic component of membrane	GO:0043169//cation binding;GO:0008238//exopeptidase activity;GO:0008237//metallopeptidase activity;GO:0043169//cation binding;GO:0008238//exopeptidase activity;GO:0008237//metallopeptidase activity	GO:0019538//protein metabolic process;GO:0007126//meiotic nuclear division;GO:0019538//protein metabolic process;GO:0007126//meiotic nuclear division	gi|426382617|ref|XP_004057900.1|/0/PREDICTED: dipeptidase 3 [Gorilla gorilla gorilla]
525	1956	0	1	0.01	0.05	2.32193	Up	0.50544	0.745934	ATP6V1B1	K02147|1|0.0|1025|hsa:525|V-type H+-transporting ATPase subunit B	GO:0005774//vacuolar membrane;GO:0033176//proton-transporting V-type ATPase complex;GO:0042995//cell projection;GO:0044459	GO:0032550;GO:0005515//protein binding;GO:0015077//monovalent inorganic cation transmembrane transporter activity	GO:0009150//purine ribonucleotide metabolic process;GO:0015988//energy coupled proton transmembrane transport, against electrochemical gradient;GO:0006885//regulation of pH;GO:0015031//protein transport;GO:0007169//transmembrane receptor protein tyrosine kinase signaling pathway;GO:0050954//sensory perception of mechanical stimulus;GO:0006996//organelle organization;GO:0042471//ear morphogenesis;…	gi|19913426|ref|NP_001683.2|/0/V-type proton ATPase subunit B, kidney isoform [Homo sapiens]
650	3191	1	5	0.03	0.15	2.32193	Up	0.1286	0.359271	BMP2	K04662|1|0.0|764|hsa:650|bone morphogenetic protein 2/4	GO:0044464;GO:0044421	GO:0070696//transmembrane receptor protein serine/threonine kinase binding;GO:0016616//oxidoreductase activity, acting on the CH-OH group of donors, NAD or NADP as acceptor;GO:0008047//enzyme activator activity;GO:0046983//protein dimerization activity	GO:0001935//endothelial cell proliferation;GO:0030177//positive regulation of Wnt signaling pathway;GO:0006915//apoptotic process;GO:0007178//transmembrane receptor protein serine/threonine kinase signaling pathway;GO:0008284//positive regulation of cell proliferation;GO:0001501//skeletal system development;GO:0030282//bone mineralization;GO:0051154//negative regulation of striated muscle cell di…	gi|4557369|ref|NP_001191.1|/0/bone morphogenetic protein 2 preproprotein [Homo sapiens]
1393	1854	0	1	0.01	0.05	2.32193	Up	0.50544	0.745583	CRHBP	-	GO:0030141//secretory granule;GO:0015630//microtubule cytoskeleton;GO:0005764//lysosome;GO:0005770//late endosome;GO:0043025//neuronal cell body;GO:0033267;GO:0044421	GO:0017046//peptide hormone binding	GO:0044703;GO:0007270//neuron-neuron synaptic transmission;GO:0051458//corticotropin secretion;GO:0051592//response to calcium ion;GO:0030534//adult behavior;GO:0006887//exocytosis;GO:1900010;GO:0002118//aggressive behavior;GO:0044060//regulation of endocrine process;GO:0034612//response to tumor necrosis factor;GO:0042493//response to drug;GO:0051591//response to cAMP;GO:0006952//defense respons…	gi|47080099|ref|NP_001873.2|/0/corticotropin-releasing factor-binding protein precursor [Homo sapiens]
7200	1890	0	1	0.01	0.05	2.32193	Up	0.50544	0.745292	TRH	K05253|1|4e-97|358|hsa:7200|thyrotropin-releasing hormone	GO:0043231//intracellular membrane-bounded organelle	GO:0005179//hormone activity	GO:0006865//amino acid transport;GO:0051046//regulation of secretion;GO:0023061//signal release;GO:0015837//amine transport;GO:0010646//regulation of cell communication;GO:0060341//regulation of cellular localization;GO:0007610//behavior;GO:0007165//signal transduction;GO:0023051//regulation of signaling;GO:0097305//response to alcohol;GO:0006950//response to stress;GO:0009725//response to hormon…	gi|6005920|ref|NP_009048.1|/1.75771e-96/thyrotropin releasing hormone preproprotein [Homo sapiens]
6317	1793	0	1	0.01	0.05	2.32193	Up	0.50544	0.744942	SERPINB3	K13963|1|0.0|733|hsa:6317|serpin B	-	-	-	gi|193792580|gb|ACF21012.1|/0/squamous cell carcinoma antigen-1 isoform SCCA-PD [Homo sapiens]
479	3732	0	2	0.01	0.05	2.32193	Up	0.254092	0.541198	ATP12A	K01544|1|0.0|1947|ggo:101142592|non-gastric H+/K+-exchanging ATPase [EC:3.6.3.10]	GO:0005887//integral component of plasma membrane;GO:0005887//integral component of plasma membrane	GO:0032550;GO:0008556//potassium-transporting ATPase activity;GO:0043169//cation binding;GO:0032550;GO:0008556//potassium-transporting ATPase activity;GO:0043169//cation binding	GO:0044763;GO:0055065//metal ion homeostasis;GO:0009152//purine ribonucleotide biosynthetic process;GO:0055067;GO:0006811//ion transport;GO:0044763;GO:0055065//metal ion homeostasis;GO:0009152//purine ribonucleotide biosynthetic process;GO:0055067;GO:0006811//ion transport	gi|83700225|ref|NP_001667.4|/0/potassium-transporting ATPase alpha chain 2 isoform 2 [Homo sapiens]
4901	1974	0	1	0.01	0.05	2.32193	Up	0.50544	0.74407	NRL	K09038|1|1e-103|379|ggo:101127335|neural retina-specific leucine zipper protein	GO:0043231//intracellular membrane-bounded organelle	GO:0030275//LRR domain binding;GO:0001071//nucleic acid binding transcription factor activity;GO:0003677//DNA binding	GO:0007468//regulation of rhodopsin gene expression;GO:0050953//sensory perception of light stimulus;GO:0042462//eye photoreceptor cell development;GO:0006366//transcription from RNA polymerase II promoter	gi|426376558|ref|XP_004055064.1|/5.96695e-103/PREDICTED: neural retina-specific leucine zipper protein [Gorilla gorilla gorilla]
8538	1767	0	1	0.01	0.05	2.32193	Up	0.50544	0.743721	BARX2	K09361|1|3e-146|521|pps:100968144|BarH-like homeobox	GO:0043231//intracellular membrane-bounded organelle;GO:0043234//protein complex	GO:0001071//nucleic acid binding transcription factor activity;GO:0044212//transcription regulatory region DNA binding	GO:0006366//transcription from RNA polymerase II promoter;GO:0016337//single organismal cell-cell adhesion;GO:0035914//skeletal muscle cell differentiation;GO:0022405//hair cycle process	gi|6633798|ref|NP_003649.2|/1.4428e-145/homeobox protein BarH-like 2 [Homo sapiens]
341019	1747	0	0.99	0.01	0.05	2.32193	Up	0.994574	0.998759	DCDC1	-	-	-	GO:0007165//signal transduction	gi|119588654|gb|EAW68248.1|/0/doublecortin domain containing 1, partial [Homo sapiens]
344657	1825	0	1	0.01	0.05	2.32193	Up	0.50544	0.743025	LRRIQ4	K19613|1|2e-43|179|bfo:BRAFLDRAFT_214464|leucine-rich repeat protein SHOC2;K05917|4|5e-43|178|apla:101791330|sterol 14-demethylase [EC:1.14.13.70]	-	-	-	gi|122937315|ref|NP_001073929.1|/0/leucine-rich repeat and IQ domain-containing protein 4 [Homo sapiens]
161253	1885	0	1	0.01	0.05	2.32193	Up	0.50544	0.742736	REM2	K07848|1|1e-159|565|hsa:161253|Rad and Gem related GTP binding protein 2	GO:0016020//membrane	GO:0017111//nucleoside-triphosphatase activity;GO:0032550	GO:0035556//intracellular signal transduction	gi|23272767|gb|AAH35663.1|/5.52753e-159/RAS (RAD and GEM)-like GTP binding 2 [Homo sapiens]
170692	5930	0	3	0.01	0.05	2.32193	Up	0.127735	0.359573	ADAMTS18	K08632|1|0.0|2525|hsa:170692|a disintegrin and metalloproteinase with thrombospondin motifs 18 [EC:3.4.24.-]	GO:0031012//extracellular matrix	GO:0004175//endopeptidase activity;GO:0046914//transition metal ion binding	GO:0019538//protein metabolic process;GO:0007166//cell surface receptor signaling pathway	gi|40806187|ref|NP_955387.1|/0/A disintegrin and metalloproteinase with thrombospondin motifs 18 preproprotein [Homo sapiens]
285154	1776	0	1	0.01	0.05	2.32193	Up	0.50544	0.741637	CYP1B1-AS1	-	-	-	-	gi|74728459|sp|Q8N0T5.1|CB058_HUMAN/1.43323e-76/RecName: Full=Putative uncharacterized protein C2orf58
174	2057	0	1	0.01	0.05	2.32193	Up	0.50544	0.74083	AFP	K16144|1|0.0|1236|hsa:174|alpha-fetoprotein	GO:0044424;GO:0044421	GO:0043169//cation binding	GO:0008585//female gonad development;GO:0051234//establishment of localization;GO:0007165//signal transduction;GO:0008207//C21-steroid hormone metabolic process	gi|4501989|ref|NP_001125.1|/0/alpha-fetoprotein precursor [Homo sapiens]
57758	4058	0	2	0.01	0.05	2.32193	Up	0.254092	0.540343	SCUBE2	K17307|1|2e-84|317|aqu:100635497|fibulin 1/2	-	-	-	gi|283046665|ref|NP_001164161.1|/0/signal peptide, CUB and EGF-like domain-containing protein 2 isoform 2 precursor [Homo sapiens]
317719	2009	0	1	0.01	0.05	2.32193	Up	0.50544	0.7406	KLHL10	K10448|1|0.0|1258|pps:100980729|kelch-like protein 10	GO:0044424	-	GO:0030539//male genitalia development;GO:0007281//germ cell development;GO:0001894//tissue homeostasis;GO:0032989;GO:0008406//gonad development	gi|16552831|dbj|BAB71387.1|/0/unnamed protein product [Homo sapiens]
1262	1911	0	1	0.01	0.05	2.32193	Up	0.50544	0.740542	CNGA4	K04951|1|0.0|1057|cjc:100410249|cyclic nucleotide gated channel alpha 4	GO:0031224//intrinsic component of membrane	GO:0015075//ion transmembrane transporter activity;GO:0030551//cyclic nucleotide binding	GO:0007606//sensory perception of chemical stimulus	gi|530395072|ref|XP_005252850.1|/0/PREDICTED: cyclic nucleotide-gated cation channel alpha-4 isoform X1 [Homo sapiens]
100287102	1652	0	0.86	0.01	0.05	2.32193	Up	0.994574	0.99844	DDX11L1	K11273|1|3e-38|162|hsa:1663|chromosome transmission fidelity protein 1 [EC:3.6.4.13]	GO:0031981//nuclear lumen;GO:0000785//chromatin;GO:0005819//spindle	GO:0004386//helicase activity;GO:0042623//ATPase activity, coupled;GO:0005488//binding	GO:0000278//mitotic cell cycle;GO:0007059//chromosome segregation;GO:0022402//cell cycle process;GO:0050794//regulation of cellular process	gi|220675805|emb|CAQ52932.1|/6.67712e-63/DEAD/H box polypeptide 11 like 2 [Homo sapiens]
100874375	1807	0	1	0.01	0.05	2.32193	Up	0.50544	0.739278	FAM155A-IT1	-	-	-	-	-
56000	1915	0	1	0.01	0.05	2.32193	Up	0.50544	0.739106	NXF3	K14284|1|0.0|1092|hsa:56000|nuclear RNA export factor	GO:0043234//protein complex;GO:0043231//intracellular membrane-bounded organelle	GO:0036094//small molecule binding;GO:0003723//RNA binding	GO:0006406//mRNA export from nucleus	gi|11545757|ref|NP_071335.1|/0/nuclear RNA export factor 3 [Homo sapiens]
283212	1952	0	1	0.01	0.05	2.32193	Up	0.50544	0.738648	KLHL35	K10461|1|0.0|951|hsa:283212|kelch-like protein 24/35	-	-	-	gi|259013520|ref|NP_001034637.2|/0/kelch-like protein 35 [Homo sapiens]
2301	2000	0	1	0.01	0.05	2.32193	Up	0.50544	0.738018	FOXE3	K09398|1|3e-77|292|hsa:2301|forkhead box protein E	-	-	-	gi|11386197|ref|NP_036318.1|/1.27485e-76/forkhead box protein E3 [Homo sapiens]
56751	1907	0	1	0.01	0.05	2.32193	Up	0.50544	0.737219	BARHL1	K09360|1|2e-175|617|pps:100968385|BarH-like	GO:0043231//intracellular membrane-bounded organelle	GO:0000982//transcription factor activity, RNA polymerase II core promoter proximal region sequence-specific binding;GO:0003677//DNA binding	GO:0016477//cell migration;GO:0050954//sensory perception of mechanical stimulus;GO:0007420//brain development;GO:0043066//negative regulation of apoptotic process	gi|14149728|ref|NP_064448.1|/8.66901e-160/barH-like 1 homeobox protein [Homo sapiens]
165	4102	0	2	0.01	0.05	2.32193	Up	0.254092	0.538945	AEBP1	K08639|1|0.0|785|lcm:102359684|carboxypeptidase X2	GO:0044421	GO:0005488//binding;GO:0008238//exopeptidase activity;GO:0001071//nucleic acid binding transcription factor activity	GO:0048513//animal organ development	gi|53692189|ref|NP_001120.3|/0/adipocyte enhancer-binding protein 1 precursor [Homo sapiens]
723809	1911	0	1	0.01	0.05	2.32193	Up	0.50544	0.736307	LHFPL3-AS2	-	-	-	-	gi|426357436|ref|XP_004046047.1|/7.09353e-53/PREDICTED: uncharacterized protein LOC101142525 [Gorilla gorilla gorilla]
4110	1892	0	1	0.01	0.05	2.32193	Up	0.50544	0.735739	MAGEA11	K12464|1|4e-40|168|hgl:101702796|melanoma-associated antigen D1	GO:0043231//intracellular membrane-bounded organelle;GO:0043231//intracellular membrane-bounded organelle	GO:0005488//binding;GO:0005488//binding	-	gi|65507078|ref|NP_005357.2|/0/melanoma-associated antigen 11 isoform a [Homo sapiens]
7288	1791	0	1	0.01	0.05	2.32193	Up	0.50544	0.735001	TULP2	K19600|1|4e-88|328|cmk:103183893|tubby-related protein 1	GO:0044424	-	GO:0050953//sensory perception of light stimulus	gi|238859545|ref|NP_003314.2|/0/tubby-related protein 2 [Homo sapiens]
761	1753	0	1	0.01	0.05	2.32193	Up	0.50544	0.734774	CA3	K01672|1|4e-161|570|pps:100969503|carbonic anhydrase [EC:4.2.1.1]	GO:0044444//cytoplasmic part	GO:0046914//transition metal ion binding;GO:0016836//hydro-lyase activity	GO:0006950//response to stress;GO:0044237//cellular metabolic process;GO:0015711//organic anion transport;GO:0044710	gi|4885099|ref|NP_005172.1|/3.61939e-157/carbonic anhydrase 3 [Homo sapiens]
554313	396	0.5	2.5	0.13	0.65	2.32193	Up	0.254092	0.537735	HIST2H4B	K11254|1|5e-43|174|ocu:100343399|histone H4	-	-	-	gi|528905903|ref|XP_001249845.2|/3.39885e-42/PREDICTED: LOW QUALITY PROTEIN: histone H4 [Bos taurus]
8785	2001	0	1	0.01	0.05	2.32193	Up	0.50544	0.733361	MATN4	K05719|1|2e-56|223|lcm:102347619|integrin beta 1;K06238|1|2e-56|223|lcm:102347619|collagen, type VI, alpha	-	GO:0046872//metal ion binding;GO:0046872//metal ion binding;GO:0005488//binding	GO:0009611//response to wounding;GO:0009611//response to wounding;GO:0009611//response to wounding	gi|13699836|ref|NP_085095.1|/0/matrilin-4 isoform 3 precursor [Homo sapiens]
136991	1753	0	1	0.01	0.05	2.32193	Up	0.50544	0.733135	ASZ1	K18410|1|0.0|578|ggo:101131130|ankyrin repeat, SAM and basic leucine zipper domain-containing protein 1	GO:0043186//P granule;GO:0043186//P granule;GO:0043186//P granule	GO:0060089;GO:0060089;GO:0060089	GO:0048869//cellular developmental process;GO:0007126//meiotic nuclear division;GO:0016458//gene silencing;GO:0048232//male gamete generation;GO:0034660//ncRNA metabolic process;GO:0007154//cell communication;GO:0006306//DNA methylation;GO:0048869//cellular developmental process;GO:0007126//meiotic nuclear division;GO:0016458//gene silencing;GO:0048232//male gamete generation;GO:0034660//ncRNA me…	gi|18640738|ref|NP_570124.1|/0/ankyrin repeat, SAM and basic leucine zipper domain-containing protein 1 [Homo sapiens]
106780802	2772	0	1.36	0.01	0.05	2.32193	Up	0.50544	0.73229	KCNK4-TEX40	K04915|1|1e-155|553|cjc:100401168|potassium channel subfamily K member 4	GO:0031224//intrinsic component of membrane	GO:0005261//cation channel activity	GO:0007267//cell-cell signaling;GO:0030001//metal ion transport	gi|7576935|gb|AAF64062.1|AF247042_1/2.39991e-156/tandem pore domain potassium channel TRAAK [Homo sapiens]
65997	1979	0	1	0.01	0.05	2.32193	Up	0.50544	0.732234	RASL11B	K07853|1|1e-125|452|ggo:101150924|Ras-like protein family member 11B	-	GO:0017111//nucleoside-triphosphatase activity;GO:0032550	GO:0035556//intracellular signal transduction	gi|13027612|ref|NP_076429.1|/5.56779e-125/ras-like protein family member 11B [Homo sapiens]
54346	2006	0	1	0.01	0.05	2.32193	Up	0.50544	0.731784	UNC93A	K02835|1|6e-10|68.6|cin:100181435|peptide chain release factor 1	GO:0031224//intrinsic component of membrane;GO:0031224//intrinsic component of membrane	-	-	gi|29336077|ref|NP_061847.2|/0/protein unc-93 homolog A isoform 1 [Homo sapiens]
5652	1889	0	1	0.01	0.05	2.32193	Up	0.50544	0.731166	PRSS8	K08664|1|0.0|661|hsa:5652|protease, serine, 8 (prostasin) [EC:3.4.21.-]	GO:0044421;GO:0031224//intrinsic component of membrane	GO:0004175//endopeptidase activity;GO:0005488//binding	GO:0019538//protein metabolic process;GO:0002028//regulation of sodium ion transport	gi|4506153|ref|NP_002764.1|/0/prostasin preproprotein [Homo sapiens]
55679	1759	0	1	0.01	0.05	2.32193	Up	0.50544	0.730605	LIMS2	K05760|1|3e-37|159|api:100168156|paxillin	GO:0005924//cell-substrate adherens junction;GO:0043231//intracellular membrane-bounded organelle;GO:0044444//cytoplasmic part;GO:0016020//membrane;GO:0005924//cell-substrate adherens junction;GO:0043231//intracellular membrane-bounded organelle;GO:0044444//cytoplasmic part;GO:0016020//membrane;GO:0005924//cell-substrate adherens junction;GO:0043231//intracellular membrane-bounded organelle;GO:00…	GO:0046914//transition metal ion binding;GO:0046914//transition metal ion binding;GO:0046914//transition metal ion binding;GO:0046914//transition metal ion binding	GO:0022607//cellular component assembly;GO:0022607//cellular component assembly;GO:0022607//cellular component assembly;GO:0022607//cellular component assembly;GO:0022607//cellular component assembly	gi|40804748|ref|NP_060450.2|/0/LIM and senescent cell antigen-like-containing domain protein 2 isoform 2 [Homo sapiens]
3083	2113	0	1	0.01	0.05	2.32193	Up	0.50544	0.730213	HGFAC	K09631|1|0.0|1288|hsa:3083|hepatocyte growth factor activator [EC:3.4.21.-]	GO:0005783//endoplasmic reticulum;GO:0044421;GO:0005783//endoplasmic reticulum;GO:0044421	GO:0004175//endopeptidase activity;GO:0004175//endopeptidase activity	GO:0019538//protein metabolic process;GO:0019538//protein metabolic process	gi|530376064|ref|XP_005248023.1|/0/PREDICTED: hepatocyte growth factor activator isoform X1 [Homo sapiens]
79983	3949	0	2	0.01	0.05	2.32193	Up	0.254092	0.53641	POF1B	K04514|1|4e-09|65.9|dre:321070|Rho-associated protein kinase 1 [EC:2.7.11.1];K16469|2|7e-09|65.1|loa:LOAG_05405|rootletin;K11499|3|4e-08|62.4|ngi:103727068|centromere protein F;K18806|4|6e-08|62.0|rro:104674349|kinesin family member 7	-	GO:0008092//cytoskeletal protein binding;GO:0008092//cytoskeletal protein binding	-	gi|193794853|ref|NP_079197.3|/0/protein POF1B [Homo sapiens]
29999	1911	0	1	0.01	0.05	2.32193	Up	0.50544	0.729152	FSCN3	K17456|1|0.0|853|mcf:101925183|fascin 3	GO:0005856//cytoskeleton	GO:0003779//actin binding	-	gi|544422608|ref|XP_005550737.1|/0/PREDICTED: fascin-3 isoform X1 [Macaca fascicularis]
217	1935	1	5	0.05	0.25	2.32193	Up	0.1286	0.35858	ALDH2	K00128|1|0.0|919|pps:100970208|aldehyde dehydrogenase (NAD+) [EC:1.2.1.3]	GO:0044429;GO:0044429	GO:0016620//oxidoreductase activity, acting on the aldehyde or oxo group of donors, NAD or NADP as acceptor;GO:0016620//oxidoreductase activity, acting on the aldehyde or oxo group of donors, NAD or NADP as acceptor	GO:0044238//primary metabolic process;GO:0042133//neurotransmitter metabolic process;GO:0006067//ethanol metabolic process;GO:0044238//primary metabolic process;GO:0042133//neurotransmitter metabolic process;GO:0006067//ethanol metabolic process	gi|397525087|ref|XP_003832509.1|/0/PREDICTED: aldehyde dehydrogenase, mitochondrial isoform 2 [Pan paniscus]
6954	1788	0	1	0.01	0.05	2.32193	Up	0.50544	0.728149	TCP11	-	GO:0031224//intrinsic component of membrane;GO:0031224//intrinsic component of membrane;GO:0031224//intrinsic component of membrane;GO:0031224//intrinsic component of membrane;GO:0031224//intrinsic component of membrane;GO:0031224//intrinsic component of membrane;GO:0031224//intrinsic component of membrane	-	GO:0048869//cellular developmental process;GO:0048232//male gamete generation;GO:0048869//cellular developmental process;GO:0048869//cellular developmental process;GO:0048869//cellular developmental process;GO:0048869//cellular developmental process;GO:0048232//male gamete generation;GO:0048869//cellular developmental process;GO:0048869//cellular developmental process	gi|387849267|ref|NP_001248747.1|/0/T-complex protein 11 homolog isoform 4 [Homo sapiens]
146861	1874	0	1	0.01	0.05	2.32193	Up	0.50544	0.727871	SLC35G3	-	-	-	-	gi|22748975|ref|NP_689675.1|/1.36563e-125/solute carrier family 35 member G3 [Homo sapiens]
8641	2412	0	1.23	0.01	0.05	2.32193	Up	0.50544	0.727537	PCDHGB4	K16496|1|0.0|1729|hsa:8641|protocadherin gamma subfamily B;K16497|4|0.0|1521|aml:100466380|protocadherin gamma subfamily C	GO:0031224//intrinsic component of membrane;GO:0031224//intrinsic component of membrane	GO:0046872//metal ion binding;GO:0046872//metal ion binding	GO:0016337//single organismal cell-cell adhesion;GO:0016337//single organismal cell-cell adhesion	gi|13470082|ref|NP_003727.1|/0/protocadherin gamma-B4 isoform 1 precursor [Homo sapiens]
84913	5873	0	3	0.01	0.05	2.32193	Up	0.127735	0.358396	ATOH8	K09084|1|3e-116|423|hsa:84913|atonal protein 8	-	-	GO:0009987//cellular process	gi|578803229|ref|XP_006712185.1|/1.61053e-115/PREDICTED: protein atonal homolog 8 isoform X4 [Homo sapiens]
7102	1816	0	1	0.01	0.05	2.32193	Up	0.50544	0.726816	TSPAN7	K06571|1|2e-143|511|ggo:101150476|tetraspanin-7	-	-	-	gi|21265104|ref|NP_004606.2|/9.04092e-143/tetraspanin-7 [Homo sapiens]
23766	1889	0	1.06	0.01	0.05	2.32193	Up	0.50544	0.72593	GABARAPL3	K08341|1|8e-72|228|ggo:101126737|GABA(A) receptor-associated protein	GO:0005773//vacuole;GO:0030425//dendrite;GO:0012506//vesicle membrane;GO:0032589//neuron projection membrane;GO:0015630//microtubule cytoskeleton	GO:0015631//tubulin binding;GO:0005102//receptor binding	GO:0044248	gi|426380308|ref|XP_004056815.1|/3.89414e-71/PREDICTED: gamma-aminobutyric acid receptor-associated protein-like 3-like isoform 1 [Gorilla gorilla gorilla]
84958	1946	0	1	0.01	0.05	2.32193	Up	0.50544	0.725598	SYTL1	K17598|1|0.0|975|hsa:84958|synaptotagmin-like protein	GO:0019898//extrinsic component of membrane;GO:0030136//clathrin-coated vesicle;GO:0048770;GO:0019898//extrinsic component of membrane;GO:0030136//clathrin-coated vesicle;GO:0048770	GO:0017016//Ras GTPase binding;GO:0017016//Ras GTPase binding	GO:0016192//vesicle-mediated transport;GO:0015031//protein transport;GO:0016192//vesicle-mediated transport;GO:0015031//protein transport	gi|578799979|ref|XP_006711053.1|/0/PREDICTED: synaptotagmin-like protein 1 isoform X6 [Homo sapiens]
55258	1985	0	1	0.01	0.05	2.32193	Up	0.50544	0.725488	THNSL2	-	GO:0044421;GO:0044421	GO:0005102//receptor binding;GO:0016838;GO:0016597//amino acid binding;GO:0005102//receptor binding;GO:0016838;GO:0016597//amino acid binding;GO:0016597//amino acid binding;GO:0003824//catalytic activity	GO:0006566//threonine metabolic process;GO:0046361;GO:0006796//phosphate-containing compound metabolic process;GO:0009063//cellular amino acid catabolic process;GO:0006566//threonine metabolic process;GO:0046361;GO:0006796//phosphate-containing compound metabolic process;GO:0009063//cellular amino acid catabolic process;GO:0046361;GO:0006566//threonine metabolic process;GO:0006796//phosphate-cont…	gi|62914019|gb|AAH47758.2|/1.45924e-138/THNSL2 protein [Homo sapiens]
84332	1752	0	1	0.01	0.05	2.32193	Up	0.50544	0.724936	DYDC2	K03681|1|5e-17|92.0|asn:102378729|exosome complex component RRP40	-	-	-	gi|297686543|ref|XP_002820809.1|/5.62995e-112/PREDICTED: DPY30 domain-containing protein 2 [Pongo abelii]
4810	8181	1	4	0.01	0.05	2.32193	Up	0.223878	0.512638	NHS	-	GO:0043231//intracellular membrane-bounded organelle;GO:0043231//intracellular membrane-bounded organelle;GO:0043231//intracellular membrane-bounded organelle;GO:0043231//intracellular membrane-bounded organelle	-	GO:0043010//camera-type eye development;GO:0048869//cellular developmental process;GO:0043010//camera-type eye development;GO:0048869//cellular developmental process;GO:0043010//camera-type eye development;GO:0048869//cellular developmental process;GO:0043010//camera-type eye development;GO:0048869//cellular developmental process	gi|630044883|ref|NP_001278797.1|/0/Nance-Horan syndrome protein isoform 4 [Homo sapiens]
7151	2431	0	1.15	0.01	0.05	2.32193	Up	0.50544	0.723889	TOP1P1	K03163|1|7e-99|364|ssc:100518587|DNA topoisomerase I [EC:5.99.1.2]	GO:0031981//nuclear lumen;GO:0035770//ribonucleoprotein granule;GO:0043025//neuronal cell body;GO:0005694//chromosome	GO:0032550;GO:0008094//DNA-dependent ATPase activity;GO:0003916//DNA topoisomerase activity	GO:0008219//cell death;GO:0042221//response to chemical;GO:0006796//phosphate-containing compound metabolic process;GO:0009790//embryo development	gi|339806|gb|AAA61207.1|/3.33789e-98/topoisomerase I [Homo sapiens]
129807	2053.01	0	1	0.01	0.05	2.32193	Up	0.50544	0.723505	NEU4	K12357|1|0.0|957|hsa:129807|sialidase-2/3/4 [EC:3.2.1.18]	GO:0005764//lysosome;GO:0031090//organelle membrane;GO:0005764//lysosome;GO:0031090//organelle membrane;GO:0005764//lysosome;GO:0031090//organelle membrane;GO:0005764//lysosome;GO:0031090//organelle membrane;GO:0005764//lysosome;GO:0031090//organelle membrane	GO:0004308//exo-alpha-sialidase activity;GO:0005488//binding;GO:0004308//exo-alpha-sialidase activity;GO:0005488//binding;GO:0004308//exo-alpha-sialidase activity;GO:0005488//binding;GO:0004308//exo-alpha-sialidase activity;GO:0005488//binding;GO:0004308//exo-alpha-sialidase activity;GO:0005488//binding	GO:0006796//phosphate-containing compound metabolic process;GO:0006664//glycolipid metabolic process;GO:0006796//phosphate-containing compound metabolic process;GO:0006664//glycolipid metabolic process;GO:0006796//phosphate-containing compound metabolic process;GO:0006664//glycolipid metabolic process;GO:0006796//phosphate-containing compound metabolic process;GO:0006664//glycolipid metabolic pro…	gi|262527263|ref|NP_001161071.1|/0/sialidase-4 isoform 2 [Homo sapiens]
64850	2014	0	1	0.01	0.05	2.32193	Up	0.50544	0.72345	ETNPPL	K14286|1|0.0|887|pps:100969957|ethanolamine-phosphate phospho-lyase [EC:4.2.3.2]	GO:0043231//intracellular membrane-bounded organelle;GO:0043231//intracellular membrane-bounded organelle;GO:0043231//intracellular membrane-bounded organelle;GO:0043231//intracellular membrane-bounded organelle;GO:0043231//intracellular membrane-bounded organelle	GO:0016838;GO:0008483//transaminase activity;GO:0043168//anion binding;GO:0016838;GO:0008483//transaminase activity;GO:0043168//anion binding;GO:0016838;GO:0008483//transaminase activity;GO:0043168//anion binding;GO:0016838;GO:0008483//transaminase activity;GO:0043168//anion binding;GO:0016838;GO:0008483//transaminase activity;GO:0043168//anion binding	GO:0019752//carboxylic acid metabolic process;GO:0019752//carboxylic acid metabolic process;GO:0019752//carboxylic acid metabolic process;GO:0019752//carboxylic acid metabolic process;GO:0019752//carboxylic acid metabolic process	gi|37574042|ref|NP_112569.2|/0/ethanolamine-phosphate phospho-lyase isoform 1 [Homo sapiens]
4585	3958	1	4	0.02	0.1	2.32193	Up	0.223878	0.512576	MUC4	K13908|1|9e-172|609|bta:789503|mucin-5B	GO:0044431//Golgi apparatus part;GO:0031012//extracellular matrix;GO:0016021//integral component of membrane;GO:0044431//Golgi apparatus part;GO:0031012//extracellular matrix;GO:0016021//integral component of membrane;GO:0044431//Golgi apparatus part;GO:0031012//extracellular matrix;GO:0016021//integral component of membrane	GO:0005201//extracellular matrix structural constituent;GO:0005102//receptor binding;GO:0005201//extracellular matrix structural constituent;GO:0005102//receptor binding;GO:0005201//extracellular matrix structural constituent;GO:0005102//receptor binding	GO:0006493//protein O-linked glycosylation;GO:0006493//protein O-linked glycosylation;GO:0006493//protein O-linked glycosylation	gi|112382233|ref|NP_004523.3|/0/mucin-4 isoform d precursor [Homo sapiens]
173	1997	0	1	0.01	0.05	2.32193	Up	0.50544	0.722134	AFM	K16144|1|8e-132|473|pale:102892280|alpha-fetoprotein	GO:0044421	GO:0019842//vitamin binding	GO:0044765//single-organism transport	gi|4501987|ref|NP_001124.1|/0/afamin precursor [Homo sapiens]
131578	5883	0	3	0.01	0.05	2.32193	Up	0.127735	0.357969	LRRC15	K13023|1|0.0|991|mcc:707574|carboxypeptidase N regulatory subunit	GO:0031224//intrinsic component of membrane;GO:0031224//intrinsic component of membrane	-	-	gi|288541295|ref|NP_001128529.2|/0/leucine-rich repeat-containing protein 15 isoform a precursor [Homo sapiens]
100642175	703	2.24	11.09	0.32	1.56	2.2854	Up	0.0136806	0.0776595	SPRY4-IT1	K12606|1|3e-06|54.3|rro:104660024|CCR4-NOT transcription complex subunit 9;K09228|2|3e-06|53.9|mcf:102117748|KRAB domain-containing zinc finger protein;K17985|3|7e-06|52.8|hsa:55626|activating molecule in BECN1-regulated autophagy protein 1	-	-	-	gi|119605635|gb|EAW85229.1|/1.12834e-08/family with sequence similarity 86, member A, isoform CRA_a [Homo sapiens]
171484	1255	2	10	0.16	0.77	2.26679	Up	0.0236224	0.11537	FAM9C	K19528|1|5e-25|117|ggo:101138850|synaptonemal complex protein 3	GO:0043231//intracellular membrane-bounded organelle	-	-	gi|397468097|ref|XP_003805732.1|/2.8932e-67/PREDICTED: protein FAM9C [Pan paniscus]
100125288	1997	4	19	0.19	0.91	2.25987	Up	0.00168707	0.0148481	ZGLP1	K09182|1|5e-07|58.9|ecb:100062174|GATA-binding protein 1;K17896|4|4e-06|55.8|ptr:458389|GATA-binding protein 5	GO:0043231//intracellular membrane-bounded organelle	GO:0046914//transition metal ion binding;GO:0001071//nucleic acid binding transcription factor activity;GO:0003677//DNA binding	GO:0001934//positive regulation of protein phosphorylation;GO:0006366//transcription from RNA polymerase II promoter;GO:0043393//regulation of protein binding;GO:0006915//apoptotic process;GO:0007281//germ cell development;GO:0048232//male gamete generation;GO:0043410//positive regulation of MAPK cascade	gi|157266269|ref|NP_001096637.1|/6.80607e-163/GATA-type zinc finger protein 1 [Homo sapiens]
245	2768	1	4	0.03	0.14	2.22239	Up	0.223878	0.514262	ALOX12P2	K00458|1|0.0|618|ggo:101138809|arachidonate 12-lipoxygenase [EC:1.13.11.31]	-	GO:0046914//transition metal ion binding;GO:0016702//oxidoreductase activity, acting on single donors with incorporation of molecular oxygen, incorporation of two atoms of oxygen	GO:0006690//icosanoid metabolic process	gi|397477639|ref|XP_003810177.1|/0/PREDICTED: LOW QUALITY PROTEIN: arachidonate 12-lipoxygenase, epidermal-type-like [Pan paniscus]
647288	2664	0.89	3.93	0.03	0.14	2.22239	Up	0.127735	0.359788	CTAGE11P	K11849|1|1e-20|93.2|ecb:100147361|ubiquitin carboxyl-terminal hydrolase 25/28 [EC:3.4.19.12]	-	-	-	gi|395745430|ref|XP_002824382.2|/0/PREDICTED: LOW QUALITY PROTEIN: putative protein cTAGE-6 [Pongo abelii]
219736	3396	1	5	0.03	0.14	2.22239	Up	0.1286	0.359111	STOX1	-	GO:0031981//nuclear lumen;GO:0031981//nuclear lumen;GO:0031981//nuclear lumen;GO:0031981//nuclear lumen	GO:0003676//nucleic acid binding;GO:0003676//nucleic acid binding	-	gi|63025200|ref|NP_689922.3|/0/storkhead-box protein 1 isoform a [Homo sapiens]
221060	1785	1.69	7.81	0.09	0.42	2.22239	Up	0.0406136	0.169129	C10orf111	K17985|1|2e-20|73.9|hsa:55626|activating molecule in BECN1-regulated autophagy protein 1;K15696|3|2e-14|65.9|nle:100581015|RING finger protein 113B;K02927|5|2e-13|54.3|nle:100604619|large subunit ribosomal protein L40e	GO:0031224//intrinsic component of membrane	-	-	gi|119606648|gb|EAW86242.1|/5.8578e-78/hCG2017590 [Homo sapiens]
3769	3376	1	5	0.03	0.14	2.22239	Up	0.1286	0.358421	KCNJ13	K05006|1|0.0|697|ggo:101136696|potassium inwardly-rectifying channel subfamily J member 13	GO:0005887//integral component of plasma membrane;GO:0005887//integral component of plasma membrane;GO:0005887//integral component of plasma membrane	GO:0005249//voltage-gated potassium channel activity;GO:0005249//voltage-gated potassium channel activity;GO:0005249//voltage-gated potassium channel activity	GO:0030001//metal ion transport;GO:0030001//metal ion transport;GO:0030001//metal ion transport	gi|156119627|ref|NP_002233.2|/2.14739e-154/inward rectifier potassium channel 13 isoform 1 [Homo sapiens]
401251	917	3.25	15.19	0.35	1.62	2.21057	Up	0.0047566	0.0339407	SAPCD1	-	-	-	-	gi|89001111|ref|NP_001034740.1|/7.84447e-100/suppressor APC domain-containing protein 1 [Homo sapiens]
221584	4066	0.99	3.89	0.02	0.09	2.16993	Up	0.127735	0.360758	ZSCAN12P1	K09230|1|8e-31|139|cfr:102520874|SCAN domain-containing zinc finger protein	-	GO:0005488//binding	GO:0009987//cellular process	gi|119623537|gb|EAX03132.1|/1.35197e-49/hCG2038473 [Homo sapiens]
728643	542	1.31	6.03	0.25	1.12	2.1635	Up	0.0727188	0.252003	HNRNPA1P33	K12741|1|5e-12|72.4|nle:100579891|heterogeneous nuclear ribonucleoprotein A1/A3	-	-	-	gi|441657392|ref|XP_004091176.1|/2.16397e-11/PREDICTED: putative heterogeneous nuclear ribonucleoprotein A1-like 3-like isoform 1 [Nomascus leucogenys]
64170	2147	1	5	0.05	0.22	2.1375	Up	0.1286	0.359164	CARD9	K12794|1|0.0|985|mcf:102144092|caspase recruitment domain-containing protein 9	GO:0044424;GO:0044424	GO:0019904//protein domain specific binding;GO:0042802//identical protein binding;GO:0019904//protein domain specific binding;GO:0042802//identical protein binding	GO:0032872//regulation of stress-activated MAPK cascade;GO:0032675//regulation of interleukin-6 production;GO:0002753;GO:0042742//defense response to bacterium;GO:1901652//response to peptide;GO:0006915//apoptotic process;GO:0032663;GO:0007254//JNK cascade;GO:0001819//positive regulation of cytokine production;GO:0002252;GO:0007249//I-kappaB kinase/NF-kappaB signaling;GO:0043331//response to dsRN…	gi|544491514|ref|XP_005580485.1|/0/PREDICTED: caspase recruitment domain-containing protein 9-like isoform X1 [Macaca fascicularis]
347736	2133	1	5	0.05	0.22	2.1375	Up	0.1286	0.358633	NME9	K00940|1|1e-18|97.4|nve:NEMVE_v1g244029|nucleoside-diphosphate kinase [EC:2.7.4.6]	GO:0043232	GO:0032550;GO:0016776//phosphotransferase activity, phosphate group as acceptor	GO:0009209;GO:0009152//purine ribonucleotide biosynthetic process;GO:0019725//cellular homeostasis;GO:0009132//nucleoside diphosphate metabolic process	gi|530374563|ref|XP_005247486.1|/1.13303e-150/PREDICTED: thioredoxin domain-containing protein 6 isoform X1 [Homo sapiens]
5896	6582	2	9	0.03	0.13	2.11548	Up	0.0403564	0.168579	RAG1	K10628|1|0.0|2058|hsa:5896|V(D)J recombination-activating protein 1 [EC:2.3.2.27]	-	-	-	gi|4557841|ref|NP_000439.1|/0/V(D)J recombination-activating protein 1 [Homo sapiens]
339512	1552	2	9	0.13	0.56	2.10692	Up	0.0403564	0.168617	CCDC190	-	-	-	-	gi|119611132|gb|EAW90726.1|/1.92891e-175/chromosome 1 open reading frame 110, partial [Homo sapiens]
414196	2573	2	8	0.07	0.3	2.09954	Up	0.0680956	0.240626	CELF2-AS1	-	-	-	-	gi|215273955|sp|Q8N7Q2.2|CEAS1_HUMAN/4.66907e-82/RecName: Full=Putative uncharacterized protein CELF2-AS1; AltName: Full=CELF2 antisense RNA 1; AltName: Full=CELF2 antisense gene protein 1; Flags: Precursor
554	1658	4	17	0.23	0.98	2.09115	Up	0.00469644	0.0336132	AVPR2	K04228|1|1e-167|505|ggo:101128967|arginine vasopressin receptor 2	GO:0043231//intracellular membrane-bounded organelle;GO:0016021//integral component of membrane;GO:0043231//intracellular membrane-bounded organelle;GO:0016021//integral component of membrane;GO:0043231//intracellular membrane-bounded organelle;GO:0016021//integral component of membrane	GO:0008528//G-protein coupled peptide receptor activity;GO:0008528//G-protein coupled peptide receptor activity;GO:0008528//G-protein coupled peptide receptor activity	GO:0007187//G-protein coupled receptor signaling pathway, coupled to cyclic nucleotide second messenger;GO:0010467//gene expression;GO:0003073//regulation of systemic arterial blood pressure;GO:0010033//response to organic substance;GO:0045762//positive regulation of adenylate cyclase activity;GO:0008283//cell proliferation;GO:0030900//forebrain development;GO:0001816//cytokine production;GO:0016…	gi|447224|prf||1913493A/2.15176e-87/vasopressin receptor:ISOTYPE=V2
100271874	1050	1.46	6.42	0.14	0.59	2.07529	Up	0.0727188	0.251725	ZNRF2P2	K10694|1|1e-82|308|mcf:102118573|E3 ubiquitin-protein ligase ZNRF1/2 [EC:2.3.2.27]	-	-	-	gi|544424006|ref|XP_005551366.1|/5.41541e-82/PREDICTED: LOW QUALITY PROTEIN: E3 ubiquitin-protein ligase ZNRF2, partial [Macaca fascicularis]
79935	1817	1	4	0.05	0.21	2.07039	Up	0.223878	0.512762	CNTD2	K05868|1|2e-14|83.2|tru:101068442|cyclin B;K10861|2|2e-13|79.7|tup:102501234|uracil-DNA glycosylase 2 [EC:3.2.2.-]	-	-	-	gi|242247025|ref|NP_079153.2|/9.37761e-132/cyclin N-terminal domain-containing protein 2 [Homo sapiens]
400087	2020	1.19	5.19	0.06	0.25	2.05889	Up	0.1286	0.359484	FLJ37505	-	-	-	-	gi|119618896|gb|EAW98490.1|/3.10297e-30/hCG2015460, partial [Homo sapiens]
653427	3109	2.3	9.63	0.07	0.29	2.05063	Up	0.0403564	0.168654	FOXD4L5	K09397|1|0.0|541|ptr:100613179|forkhead box protein D	-	-	-	gi|34596581|gb|AAQ76878.1|/0/FOXD4 [Homo sapiens]
947	2621	2	8	0.07	0.29	2.05063	Up	0.0680956	0.240536	CD34	K06474|1|3e-148|528|ggo:101142929|CD34 antigen;K06495|1|3e-148|528|ggo:101142929|selectin, lymphocyte	GO:0009986//cell surface;GO:0000323//lytic vacuole;GO:0046930//pore complex;GO:0016323//basolateral plasma membrane;GO:0044421;GO:0009986//cell surface;GO:0000323//lytic vacuole;GO:0046930//pore complex;GO:0016323//basolateral plasma membrane;GO:0044421	GO:0005515//protein binding;GO:0043168//anion binding;GO:0005515//protein binding;GO:0043168//anion binding	GO:0097205//renal filtration;GO:0010467//gene expression;GO:0072008;GO:0048534//hematopoietic or lymphoid organ development;GO:0048871//multicellular organismal homeostasis;GO:0007160//cell-matrix adhesion;GO:0050673//epithelial cell proliferation;GO:0006809//nitric oxide biosynthetic process;GO:0002682//regulation of immune system process;GO:0050710//negative regulation of cytokine secretion;GO:…	gi|68342038|ref|NP_001020280.1|/1.14899e-160/hematopoietic progenitor cell antigen CD34 isoform a precursor [Homo sapiens]
3775	2161	0	1	0.01	0.04	2	Up	0.50544	0.754797	KCNK1	K04912|1|2e-159|565|rro:104678314|potassium channel subfamily K member 1	GO:0043231//intracellular membrane-bounded organelle;GO:0005903//brush border;GO:0005887//integral component of plasma membrane	GO:0005249//voltage-gated potassium channel activity	GO:0007267//cell-cell signaling;GO:0014070//response to organic cyclic compound;GO:0034220//ion transmembrane transport;GO:0030001//metal ion transport	gi|4504847|ref|NP_002236.1|/1.1191e-158/potassium channel subfamily K member 1 [Homo sapiens]
735	2693	0	1	0.01	0.04	2	Up	0.50544	0.754617	C9	K04000|1|0.0|1104|hsa:735|complement component 9	GO:0044424;GO:0005887//integral component of plasma membrane	-	GO:0006952//defense response;GO:0001897;GO:0006956//complement activation;GO:0008219//cell death;GO:0002455//humoral immune response mediated by circulating immunoglobulin	gi|4502511|ref|NP_001728.1|/0/complement component C9 precursor [Homo sapiens]
2242	2422	0	1	0.01	0.04	2	Up	0.50544	0.75408	FES	K07527|1|0.0|1158|ptr:453654|tyrosine-protein kinase Fes/Fps [EC:2.7.10.2]	GO:0043231//intracellular membrane-bounded organelle;GO:0031982//vesicle;GO:0005924//cell-substrate adherens junction;GO:0005856//cytoskeleton;GO:0044444//cytoplasmic part;GO:0009898//cytoplasmic side of plasma membrane;GO:0043231//intracellular membrane-bounded organelle;GO:0031982//vesicle;GO:0005924//cell-substrate adherens junction;GO:0005856//cytoskeleton;GO:0044444//cytoplasmic part;GO:0009…	GO:0005102//receptor binding;GO:0032550;GO:0004713//protein tyrosine kinase activity;GO:0005543//phospholipid binding;GO:0005102//receptor binding;GO:0032550;GO:0004713//protein tyrosine kinase activity;GO:0005543//phospholipid binding	GO:0022604//regulation of cell morphogenesis;GO:0007155//cell adhesion;GO:0008283//cell proliferation;GO:0002886;GO:0010975//regulation of neuron projection development;GO:0016192//vesicle-mediated transport;GO:0031112;GO:0006468//protein phosphorylation;GO:0030099//myeloid cell differentiation;GO:0006935//chemotaxis;GO:0031532//actin cytoskeleton reorganization;GO:0040012//regulation of locomoti…	gi|4503687|ref|NP_001996.1|/0/tyrosine-protein kinase Fes/Fps isoform 1 [Homo sapiens]
2001	2039	0	0.92	0.01	0.04	2	Up	0.994574	1.00025	ELF5	K17101|1|5e-154|547|rno:100910896|E74-like factor 5	GO:0043231//intracellular membrane-bounded organelle;GO:0043231//intracellular membrane-bounded organelle;GO:0043231//intracellular membrane-bounded organelle;GO:0043231//intracellular membrane-bounded organelle	GO:0001071//nucleic acid binding transcription factor activity;GO:0003677//DNA binding;GO:0001071//nucleic acid binding transcription factor activity;GO:0003677//DNA binding;GO:0001071//nucleic acid binding transcription factor activity;GO:0003677//DNA binding;GO:0001071//nucleic acid binding transcription factor activity;GO:0003677//DNA binding	GO:0030855//epithelial cell differentiation;GO:0006351//transcription, DNA-templated;GO:0030855//epithelial cell differentiation;GO:0006351//transcription, DNA-templated;GO:0030855//epithelial cell differentiation;GO:0006351//transcription, DNA-templated;GO:0030855//epithelial cell differentiation;GO:0006351//transcription, DNA-templated	gi|38201717|ref|NP_938195.1|/9.07067e-160/ETS-related transcription factor Elf-5 isoform 1 [Homo sapiens]
9162	4780	0	2	0.01	0.04	2	Up	0.254092	0.544458	DGKI	K00901|1|0.0|1921|hsa:9162|diacylglycerol kinase (ATP) [EC:2.7.1.107]	GO:0016020//membrane;GO:0043231//intracellular membrane-bounded organelle;GO:0043234//protein complex;GO:0044444//cytoplasmic part	GO:0016301//kinase activity;GO:0032550;GO:0031267//small GTPase binding;GO:0043169//cation binding;GO:0004857//enzyme inhibitor activity	GO:0007186//G-protein coupled receptor signaling pathway;GO:0007599//hemostasis;GO:0032318;GO:0001775//cell activation	gi|4758156|ref|NP_004708.1|/0/diacylglycerol kinase iota [Homo sapiens]
10803	2518	0	1	0.01	0.04	2	Up	0.50544	0.753126	CCR9	K04184|1|0.0|714|ggo:101145517|C-C chemokine receptor type 9	GO:0016021//integral component of membrane;GO:0016021//integral component of membrane;GO:0016021//integral component of membrane	GO:0004950//chemokine receptor activity;GO:0004950//chemokine receptor activity;GO:0004950//chemokine receptor activity	GO:0006952//defense response;GO:0019221//cytokine-mediated signaling pathway;GO:0002376//immune system process;GO:0051480//regulation of cytosolic calcium ion concentration;GO:0006952//defense response;GO:0019221//cytokine-mediated signaling pathway;GO:0002376//immune system process;GO:0051480//regulation of cytosolic calcium ion concentration;GO:0006952//defense response;GO:0019221//cytokine-med…	gi|14043042|ref|NP_112477.1|/0/C-C chemokine receptor type 9 isoform A [Homo sapiens]
10251	8963	1	4	0.01	0.04	2	Up	0.223878	0.514827	SPRY3	K17384|1|4e-163|551|tup:102488719|protein sprouty homolog 3	GO:0044424;GO:0044424	-	GO:0007165//signal transduction;GO:0032502//developmental process;GO:0007165//signal transduction;GO:0032502//developmental process	gi|562889442|ref|XP_006172053.1|/1.79764e-162/PREDICTED: protein sprouty homolog 3-like isoform X1 [Tupaia chinensis]
3768	5230	0	2	0.01	0.04	2	Up	0.254092	0.544087	KCNJ12	K05005|1|0.0|817|mcf:102117907|potassium inwardly-rectifying channel subfamily J member 12	GO:0031224//intrinsic component of membrane	GO:0005249//voltage-gated potassium channel activity;GO:0016248//channel inhibitor activity	GO:0007267//cell-cell signaling;GO:0003012//muscle system process;GO:0003013//circulatory system process;GO:0034220//ion transmembrane transport;GO:0030001//metal ion transport;GO:0044057	gi|640807872|ref|XP_008060444.1|/0/PREDICTED: ATP-sensitive inward rectifier potassium channel 12 isoform X1 [Tarsius syrichta]
83483	2319	0	1	0.01	0.04	2	Up	0.50544	0.752472	PLVAP	K17309|1|0.0|800|hsa:83483|plasmalemma vesicle-associated protein	GO:0044459;GO:0044444//cytoplasmic part;GO:0031224//intrinsic component of membrane	GO:0042802//identical protein binding	-	gi|13775238|ref|NP_112600.1|/0/plasmalemma vesicle-associated protein [Homo sapiens]
441151	4637	0	2	0.01	0.04	2	Up	0.254092	0.542608	TMEM151B	K05872|1|2e-07|61.2|ptg:102956483|NF-kappa-B inhibitor epsilon	GO:0031224//intrinsic component of membrane	-	-	gi|635094737|ref|XP_007970575.1|/0/PREDICTED: transmembrane protein 151B isoform X2 [Chlorocebus sabaeus]
10800	2693	0	1	0.01	0.04	2	Up	0.50544	0.747807	CYSLTR1	K04322|1|4e-176|621|hsa:10800|cysteinyl leukotriene receptor 1	GO:0016021//integral component of membrane;GO:0016021//integral component of membrane;GO:0016021//integral component of membrane;GO:0016021//integral component of membrane	GO:0004930//G-protein coupled receptor activity;GO:0004930//G-protein coupled receptor activity;GO:0004930//G-protein coupled receptor activity;GO:0004930//G-protein coupled receptor activity	GO:0006952//defense response;GO:0001525//angiogenesis;GO:0019229//regulation of vasoconstriction;GO:0042221//response to chemical;GO:0070838//divalent metal ion transport;GO:0051480//regulation of cytosolic calcium ion concentration;GO:0006952//defense response;GO:0001525//angiogenesis;GO:0019229//regulation of vasoconstriction;GO:0042221//response to chemical;GO:0070838//divalent metal ion trans…	gi|5729798|ref|NP_006630.1|/1.70605e-175/cysteinyl leukotriene receptor 1 [Homo sapiens]
25787	2434	1	4	0.04	0.16	2	Up	0.223878	0.514199	DGCR9	K14316|1|7e-56|221|pale:102893144|nuclear pore complex protein Nup121	-	-	-	gi|578810772|ref|XP_006714809.1|/1.64509e-121/PREDICTED: LOW QUALITY PROTEIN: putative POM121-like protein 1-like [Homo sapiens]
85445	4327	0	2	0.01	0.04	2	Up	0.254092	0.542178	CNTNAP4	K07380|1|0.0|1206|bacu:103012617|contactin associated protein-like 2	GO:0031224//intrinsic component of membrane;GO:0031224//intrinsic component of membrane	-	GO:0022610;GO:0022610	gi|29421210|dbj|BAB21854.2|/0/KIAA1763 protein [Homo sapiens]
3694	4372	0	2	0.01	0.04	2	Up	0.254092	0.542117	ITGB6	K06589|1|0.0|1325|pon:100171913|integrin beta 6	GO:0005887//integral component of plasma membrane;GO:0005887//integral component of plasma membrane;GO:0005887//integral component of plasma membrane;GO:0005887//integral component of plasma membrane;GO:0005887//integral component of plasma membrane;GO:0005887//integral component of plasma membrane;GO:0005887//integral component of plasma membrane	GO:0005102//receptor binding;GO:0005102//receptor binding;GO:0005102//receptor binding;GO:0005102//receptor binding;GO:0005102//receptor binding;GO:0005102//receptor binding;GO:0005102//receptor binding	GO:0032502//developmental process;GO:0006952//defense response;GO:0007166//cell surface receptor signaling pathway;GO:0031589//cell-substrate adhesion;GO:0032502//developmental process;GO:0006952//defense response;GO:0007166//cell surface receptor signaling pathway;GO:0031589//cell-substrate adhesion;GO:0032502//developmental process;GO:0006952//defense response;GO:0007166//cell surface receptor …	gi|538916893|ref|NP_001269283.1|/0/integrin beta-6 isoform b precursor [Homo sapiens]
171019	5089	0	2	0.01	0.04	2	Up	0.254092	0.541994	ADAMTS19	K08633|1|0.0|2248|hsa:171019|a disintegrin and metalloproteinase with thrombospondin motifs 19 [EC:3.4.24.-]	GO:0031012//extracellular matrix	GO:0046914//transition metal ion binding;GO:0004175//endopeptidase activity	GO:0019538//protein metabolic process	gi|112789555|ref|NP_598377.3|/0/A disintegrin and metalloproteinase with thrombospondin motifs 19 preproprotein [Homo sapiens]
84070	3106	1	4	0.03	0.12	2	Up	0.223878	0.514011	FAM186B	-	GO:0032991//macromolecular complex;GO:0032991//macromolecular complex	-	-	gi|14149789|ref|NP_115506.1|/0/protein FAM186B [Homo sapiens]
51176	2660	0	1	0.01	0.04	2	Up	0.50544	0.744418	LEF1	K04492|1|0.0|755|ggo:101140253|lymphoid enhancer-binding factor 1	GO:0043234//protein complex;GO:0043231//intracellular membrane-bounded organelle;GO:0043234//protein complex;GO:0043231//intracellular membrane-bounded organelle;GO:0043234//protein complex;GO:0043231//intracellular membrane-bounded organelle	GO:0004869//cysteine-type endopeptidase inhibitor activity;GO:0035258//steroid hormone receptor binding;GO:0003707//steroid hormone receptor activity;GO:0019904//protein domain specific binding;GO:0000981//RNA polymerase II transcription factor activity, sequence-specific DNA binding;GO:0000976//transcription regulatory region sequence-specific DNA binding;GO:0004869//cysteine-type endopeptidase …	GO:0021766//hippocampus development;GO:0070670//response to interleukin-4;GO:0007178//transmembrane receptor protein serine/threonine kinase signaling pathway;GO:0030851//granulocyte differentiation;GO:0008284//positive regulation of cell proliferation;GO:0048732//gland development;GO:0007162//negative regulation of cell adhesion;GO:0042113//B cell activation;GO:0009952//anterior/posterior patter…	gi|7705917|ref|NP_057353.1|/0/lymphoid enhancer-binding factor 1 isoform 1 [Homo sapiens]
4588	8003	1	3	0.01	0.04	2	Up	0.38182	0.676256	MUC6	K13908|1|0.0|859|cge:100769428|mucin-5B;K10955|5|0.0|858|hsa:4583|intestinal mucin-2	GO:0044431//Golgi apparatus part	GO:0005198//structural molecule activity	GO:0010669//epithelial structure maintenance;GO:0006493//protein O-linked glycosylation	gi|151301154|ref|NP_005952.2|/0/mucin-6 precursor [Homo sapiens]
5268	2633	0	1	0.01	0.04	2	Up	0.50544	0.743315	SERPINB5	K10139|1|0.0|749|hsa:5268|serpin B5	-	-	-	gi|167860126|ref|NP_002630.2|/0/serpin B5 [Homo sapiens]
55138	2370	0	1	0.01	0.04	2	Up	0.50544	0.743199	FAM90A1	K11845|1|6e-12|75.5|fca:102899634|ubiquitin carboxyl-terminal hydrolase 17 [EC:3.4.19.12]	-	GO:0097159//organic cyclic compound binding;GO:0046914//transition metal ion binding;GO:0097159//organic cyclic compound binding;GO:0046914//transition metal ion binding	-	gi|144953905|ref|NP_060558.3|/0/protein FAM90A1 [Homo sapiens]
7101	2631	0	1.01	0.01	0.04	2	Up	0.50544	0.742562	NR2E1	K08545|1|0.0|711|rro:104677468|nuclear receptor subfamily 2 group E member 1	GO:0031981//nuclear lumen;GO:0031981//nuclear lumen	GO:0038023//signaling receptor activity;GO:0003677//DNA binding;GO:0000982//transcription factor activity, RNA polymerase II core promoter proximal region sequence-specific binding;GO:0046914//transition metal ion binding;GO:0019899//enzyme binding;GO:0038023//signaling receptor activity;GO:0003677//DNA binding;GO:0000982//transcription factor activity, RNA polymerase II core promoter proximal re…	GO:0021766//hippocampus development;GO:0006915//apoptotic process;GO:0008284//positive regulation of cell proliferation;GO:0021988//olfactory lobe development;GO:0048167//regulation of synaptic plasticity;GO:0043062//extracellular structure organization;GO:0002209//behavioral defense response;GO:0051726//regulation of cell cycle;GO:0051705;GO:0045686//negative regulation of glial cell differentia…	gi|554790375|ref|NP_001273031.1|/0/nuclear receptor subfamily 2 group E member 1 isoform a [Homo sapiens]
100873165	2504	0	1	0.01	0.04	2	Up	0.50544	0.741579	SRGAP2-AS1	-	-	-	-	-
146	2666	0	1	0.01	0.04	2	Up	0.50544	0.740485	ADRA1D	K04137|1|0.0|766|hsa:146|adrenergic receptor alpha-1D	GO:0016021//integral component of membrane	-	GO:0044260;GO:0007187//G-protein coupled receptor signaling pathway, coupled to cyclic nucleotide second messenger;GO:0008283//cell proliferation;GO:0032502//developmental process;GO:0044707	gi|4501957|ref|NP_000669.1|/0/alpha-1D adrenergic receptor [Homo sapiens]
51440	4454	0	2	0.01	0.04	2	Up	0.254092	0.54016	HPCAL4	K19695|1|1e-13|82.4|lcm:102359888|neurocalcin delta	GO:0044464;GO:0044464	GO:0046872//metal ion binding;GO:0016247//channel regulator activity;GO:0005515//protein binding;GO:0046872//metal ion binding;GO:0016247//channel regulator activity;GO:0005515//protein binding	GO:0007399//nervous system development;GO:0007399//nervous system development	gi|344287243|ref|XP_003415363.1|/1.92244e-119/PREDICTED: hypothetical protein LOC100669967 [Loxodonta africana]
57822	2232	0	1	0.01	0.04	2	Up	0.50544	0.738991	GRHL3	K09275|1|0.0|1181|mcf:102114920|transcription factor CP2 and related proteins	GO:0043231//intracellular membrane-bounded organelle;GO:0043231//intracellular membrane-bounded organelle;GO:0043231//intracellular membrane-bounded organelle;GO:0043231//intracellular membrane-bounded organelle	GO:0003676//nucleic acid binding;GO:0003676//nucleic acid binding;GO:0003676//nucleic acid binding;GO:0003700//transcription factor activity, sequence-specific DNA binding;GO:0003676//nucleic acid binding	GO:0009611//response to wounding;GO:0006366//transcription from RNA polymerase II promoter;GO:0043010//camera-type eye development;GO:0060071//Wnt signaling pathway, planar cell polarity pathway;GO:0030036//actin cytoskeleton organization;GO:0007399//nervous system development;GO:0048598//embryonic morphogenesis;GO:0032319;GO:0009611//response to wounding;GO:0006366//transcription from RNA polyme…	gi|38049009|ref|NP_937816.1|/0/grainyhead-like protein 3 homolog isoform 2 [Homo sapiens]
10630	2646	0	1.07	0.01	0.04	2	Up	0.50544	0.738705	PDPN	K16778|1|9e-92|340|ptr:456453|podoplanin	GO:0030027//lamellipodium;GO:0030175//filopodium;GO:0005902//microvillus;GO:0016021//integral component of membrane;GO:0001726//ruffle;GO:0044459;GO:0030027//lamellipodium;GO:0030175//filopodium;GO:0005902//microvillus;GO:0016021//integral component of membrane;GO:0001726//ruffle;GO:0044459;GO:0030027//lamellipodium;GO:0030175//filopodium;GO:0005902//microvillus;GO:0016021//integral component of …	GO:0005372//water transmembrane transporter activity;GO:0046943//carboxylic acid transmembrane transporter activity;GO:0051183//vitamin transporter activity;GO:0005372//water transmembrane transporter activity;GO:0046943//carboxylic acid transmembrane transporter activity;GO:0051183//vitamin transporter activity;GO:0005372//water transmembrane transporter activity;GO:0046943//carboxylic acid tran…	GO:0030324//lung development;GO:0022604//regulation of cell morphogenesis;GO:0010543//regulation of platelet activation;GO:0007155//cell adhesion;GO:0006835//dicarboxylic acid transport;GO:0006692;GO:0007154//cell communication;GO:0006952//defense response;GO:0016477//cell migration;GO:0042044//fluid transport;GO:0030324//lung development;GO:0022604//regulation of cell morphogenesis;GO:0010543//r…	gi|119572076|gb|EAW51691.1|/1.46282e-92/podoplanin, isoform CRA_a [Homo sapiens]
9333	2531	0	1	0.01	0.04	2	Up	0.50544	0.737733	TGM5	K05622|1|0.0|1467|ggo:101149000|transglutaminase 5 [EC:2.3.2.13]	GO:0044424;GO:0044424	GO:0043169//cation binding;GO:0016755//transferase activity, transferring amino-acyl groups;GO:0043169//cation binding;GO:0016755//transferase activity, transferring amino-acyl groups	GO:0009888//tissue development;GO:0006464//cellular protein modification process;GO:0009888//tissue development;GO:0006464//cellular protein modification process	gi|94981556|ref|NP_963925.2|/0/protein-glutamine gamma-glutamyltransferase 5 isoform 1 [Homo sapiens]
151790	2672	0	1	0.01	0.04	2	Up	0.50544	0.737676	WDR49	K02988|1|1e-31|140|hmg:100211326|small subunit ribosomal protein S5;K10260|2|1e-11|74.7|crg:105319937|F-box and WD-40 domain protein 7;K12857|4|1e-10|71.6|bfo:BRAFLDRAFT_276603|Prp8 binding protein;K18643|5|1e-10|71.6|dre:406291|katanin p80 WD40 repeat-containing subunit B1	-	-	-	gi|114590223|ref|XP_516859.2|/0/PREDICTED: WD repeat-containing protein 49 [Pan troglodytes]
81025	2340	0.5	2	0.02	0.08	2	Up	0.254092	0.539127	GJA9	K07618|1|0.0|1062|hsa:81025|gap junction alpha-9 protein	GO:0005921//gap junction;GO:0031224//intrinsic component of membrane	GO:0003712//transcription cofactor activity	GO:0044763;GO:0006351//transcription, DNA-templated	gi|31542845|ref|NP_110399.2|/0/gap junction alpha-9 protein precursor [Homo sapiens]
146325	2245	0	1	0.01	0.04	2	Up	0.50544	0.73682	PRR35	K02184|1|4e-06|40.0|tgu:100220308|formin 2	-	-	-	gi|21687188|ref|NP_660313.1|/0/uncharacterized protein C16orf11 [Homo sapiens]
100507203	2522	0	1	0.01	0.04	2	Up	0.50544	0.736706	SMLR1	-	GO:0031224//intrinsic component of membrane	-	-	gi|307219218|ref|NP_001182526.1|/7.89922e-42/small leucine-rich protein 1 [Homo sapiens]
7134	705	1	4	0.14	0.56	2	Up	0.223878	0.513574	TNNC1	K05865|1|1e-80|301|pale:102897540|troponin C, slow skeletal and cardiac muscles	GO:0005865//striated muscle thin filament	GO:0003779//actin binding;GO:0046872//metal ion binding;GO:0042802//identical protein binding	GO:0006941//striated muscle contraction;GO:0032971//regulation of muscle filament sliding;GO:0003208//cardiac ventricle morphogenesis;GO:0009118//regulation of nucleoside metabolic process;GO:0010035//response to inorganic substance	gi|4507615|ref|NP_003271.1|/5.48419e-80/troponin C, slow skeletal and cardiac muscles [Homo sapiens]
220980	3300	0	1.42	0.01	0.04	2	Up	0.50544	0.735909	TMEM72-AS1	K17045|1|1e-09|68.2|lve:103068983|high-mobility group nucleosome-binding domain-containing protein 5	GO:0043231//intracellular membrane-bounded organelle	GO:0003676//nucleic acid binding	-	gi|119607029|gb|EAW86623.1|/5.30589e-49/hCG2006598, partial [Homo sapiens]
399697	2695	0	1	0.01	0.04	2	Up	0.50544	0.735455	CTXN2	-	-	-	-	gi|397522992|ref|XP_003831530.1|/1.66489e-29/PREDICTED: uncharacterized protein LOC100989117 [Pan paniscus]
79152	2450	0	1	0.01	0.04	2	Up	0.50544	0.735171	FA2H	K08849|1|2e-119|432|bacu:103000454|mixed lineage kinase domain-like [EC:2.7.11.1]	GO:0043231//intracellular membrane-bounded organelle;GO:0031224//intrinsic component of membrane;GO:0031090//organelle membrane	GO:0046914//transition metal ion binding;GO:0016491//oxidoreductase activity;GO:0046906//tetrapyrrole binding	GO:0042633//hair cycle;GO:0022011//myelination in peripheral nervous system;GO:0008283//cell proliferation;GO:0009913//epidermal cell differentiation;GO:0006091//generation of precursor metabolites and energy;GO:0006631//fatty acid metabolic process;GO:0006643//membrane lipid metabolic process;GO:0016265;GO:0022010//central nervous system myelination	gi|205360949|ref|NP_077282.3|/0/fatty acid 2-hydroxylase [Homo sapiens]
1636	4969	0	2	0.01	0.04	2	Up	0.254092	0.538158	ACE	K01283|1|0.0|1384|ggo:101145787|peptidyl-dipeptidase A [EC:3.4.15.1]	GO:0043231//intracellular membrane-bounded organelle;GO:0009986//cell surface;GO:0031224//intrinsic component of membrane;GO:0044421;GO:0043231//intracellular membrane-bounded organelle;GO:0009986//cell surface;GO:0031224//intrinsic component of membrane;GO:0044421;GO:0043231//intracellular membrane-bounded organelle;GO:0009986//cell surface;GO:0031224//intrinsic component of membrane;GO:0044421	GO:0046914//transition metal ion binding;GO:0008238//exopeptidase activity;GO:0008092//cytoskeletal protein binding;GO:0043168//anion binding;GO:0001664//G-protein coupled receptor binding;GO:0046914//transition metal ion binding;GO:0008238//exopeptidase activity;GO:0008092//cytoskeletal protein binding;GO:0043168//anion binding;GO:0001664//G-protein coupled receptor binding;GO:0046914//transitio…	GO:0030097//hemopoiesis;GO:0014909//smooth muscle cell migration;GO:0048771//tissue remodeling;GO:0015909//long-chain fatty acid transport;GO:0006518//peptide metabolic process;GO:0002016//regulation of blood volume by renin-angiotensin;GO:0042311//vasodilation;GO:0042310//vasoconstriction;GO:0002444;GO:0009056//catabolic process;GO:0048232//male gamete generation;GO:0003015//heart process;GO:007…	gi|4503273|ref|NP_000780.1|/0/angiotensin-converting enzyme isoform 1 precursor [Homo sapiens]
81706	2211	0	1	0.01	0.04	2	Up	0.50544	0.734321	PPP1R14C	K17556|1|2e-30|137|hgl:101722824|protein phosphatase 1 regulatory subunit 14C	GO:0044464	GO:0004864//protein phosphatase inhibitor activity	GO:0008152//metabolic process;GO:0044092//negative regulation of molecular function;GO:0007154//cell communication	gi|444733089|emb|CCQ43741.1|/4.51516e-46/alternative protein PPP1R14C [Homo sapiens]
84448	2595	0	1	0.01	0.04	2	Up	0.50544	0.734095	ABLIM2	K07520|1|0.0|1019|pps:100975096|actin-binding LIM protein	GO:0005856//cytoskeleton;GO:0031981//nuclear lumen;GO:0043292//contractile fiber;GO:0005856//cytoskeleton;GO:0031981//nuclear lumen;GO:0043292//contractile fiber;GO:0005856//cytoskeleton;GO:0031981//nuclear lumen;GO:0043292//contractile fiber;GO:0005856//cytoskeleton;GO:0031981//nuclear lumen;GO:0043292//contractile fiber;GO:0005856//cytoskeleton;GO:0031981//nuclear lumen;GO:0043292//contractile …	GO:0046914//transition metal ion binding;GO:0008092//cytoskeletal protein binding;GO:0046914//transition metal ion binding;GO:0008092//cytoskeletal protein binding;GO:0046914//transition metal ion binding;GO:0008092//cytoskeletal protein binding;GO:0046914//transition metal ion binding;GO:0008092//cytoskeletal protein binding;GO:0046914//transition metal ion binding;GO:0046914//transition metal i…	GO:0006996//organelle organization;GO:0006935//chemotaxis;GO:0006366//transcription from RNA polymerase II promoter;GO:0006996//organelle organization;GO:0006935//chemotaxis;GO:0006366//transcription from RNA polymerase II promoter;GO:0006996//organelle organization;GO:0006935//chemotaxis;GO:0006366//transcription from RNA polymerase II promoter;GO:0006996//organelle organization;GO:0006935//chem…	gi|194272204|ref|NP_001123559.1|/0/actin-binding LIM protein 2 isoform 5 [Homo sapiens]
56142	4638	0	2	0.01	0.04	2	Up	0.254092	0.537856	PCDHA6	K05719|1|0.0|1741|hsa:56142|integrin beta 1;K16493|1|0.0|1741|hsa:56142|protocadherin alpha	GO:0016021//integral component of membrane;GO:0016021//integral component of membrane;GO:0016021//integral component of membrane	GO:0046872//metal ion binding;GO:0046872//metal ion binding	GO:0048731//system development;GO:0016337//single organismal cell-cell adhesion;GO:0048731//system development;GO:0016337//single organismal cell-cell adhesion;GO:0048731//system development;GO:0016337//single organismal cell-cell adhesion	gi|9622244|gb|AAF89691.1|AF169694_1/0/protocadherin alpha 6 alternate isoform [Homo sapiens]
9796	3232	1	4	0.03	0.12	2	Up	0.223878	0.513324	PHYHIP	-	-	-	-	gi|40788934|dbj|BAA13402.2|/0/KIAA0273 [Homo sapiens]
5742	4901.13	0	2	0.01	0.04	2	Up	0.254092	0.537494	PTGS1	K00509|1|0.0|1060|hsa:5742|prostaglandin-endoperoxide synthase 1 [EC:1.14.99.1]	GO:0031090//organelle membrane;GO:0005737//cytoplasm;GO:0031513//nonmotile primary cilium;GO:0031090//organelle membrane;GO:0005737//cytoplasm;GO:0031513//nonmotile primary cilium;GO:0031090//organelle membrane;GO:0005737//cytoplasm;GO:0031513//nonmotile primary cilium;GO:0031090//organelle membrane;GO:0005737//cytoplasm;GO:0031513//nonmotile primary cilium	GO:0043169//cation binding;GO:0046906//tetrapyrrole binding;GO:0016705//oxidoreductase activity, acting on paired donors, with incorporation or reduction of molecular oxygen;GO:0016701//oxidoreductase activity, acting on single donors with incorporation of molecular oxygen;GO:0016209//antioxidant activity;GO:0043169//cation binding;GO:0046906//tetrapyrrole binding;GO:0016705//oxidoreductase activ…	GO:0001516//prostaglandin biosynthetic process;GO:0008283//cell proliferation;GO:0008015//blood circulation;GO:0006950//response to stress;GO:0001516//prostaglandin biosynthetic process;GO:0008283//cell proliferation;GO:0008015//blood circulation;GO:0006950//response to stress;GO:0001516//prostaglandin biosynthetic process;GO:0008283//cell proliferation;GO:0008015//blood circulation;GO:0006950//r…	gi|76885914|gb|ABA60098.1|/0/cyclooxygenase 1b2 [Homo sapiens]
117153	2351	0	1	0.01	0.04	2	Up	0.50544	0.732966	MIA2	K05719|1|2e-10|70.5|ecb:100064799|integrin beta 1;K06799|1|2e-10|70.5|ecb:100064799|cadherin 7, type 2;K16655|1|2e-10|70.5|ecb:100064799|melanoma inhibitory activity protein;K16668|1|2e-10|70.5|ecb:100064799|transmembrane and immunoglobulin domain-containing protein 2	-	-	-	gi|46094009|ref|NP_473365.3|/0/melanoma inhibitory activity protein 2 precursor [Homo sapiens]
4284	2608	0	1	0.01	0.04	2	Up	0.50544	0.732402	MIP	K09863|1|4e-133|478|ggo:101149684|aquaporin-0	GO:0016021//integral component of membrane;GO:0043227//membrane-bounded organelle;GO:0005911//cell-cell junction;GO:0016324//apical plasma membrane	GO:0005372//water transmembrane transporter activity;GO:0005198//structural molecule activity	GO:0015721//bile acid and bile salt transport;GO:0043010//camera-type eye development;GO:0044763;GO:0050953//sensory perception of light stimulus;GO:0042044//fluid transport	gi|6912506|ref|NP_036196.1|/2.24249e-132/lens fiber major intrinsic protein [Homo sapiens]
340252	3050	0	1.36	0.01	0.04	2	Up	0.50544	0.729375	ZNF680	K09228|1|0.0|1109|nle:100603397|KRAB domain-containing zinc finger protein	GO:0031981//nuclear lumen;GO:0031981//nuclear lumen	GO:0003676//nucleic acid binding;GO:0046914//transition metal ion binding;GO:0003676//nucleic acid binding;GO:0046914//transition metal ion binding	GO:0006351//transcription, DNA-templated;GO:0006351//transcription, DNA-templated	gi|635112943|ref|XP_007979429.1|/0/PREDICTED: LOW QUALITY PROTEIN: zinc finger protein 680 [Chlorocebus sabaeus]
56265	2187	0	1	0.01	0.04	2	Up	0.50544	0.72865	CPXM1	K08638|1|0.0|1373|pps:100975685|carboxypeptidase X1 [EC:3.4.17.-]	GO:0044421	GO:0046914//transition metal ion binding;GO:0008235//metalloexopeptidase activity	GO:0022610;GO:0019538//protein metabolic process	gi|296040431|ref|NP_001171628.1|/0/probable carboxypeptidase X1 isoform 2 precursor [Homo sapiens]
6545	2323	0	1	0.01	0.04	2	Up	0.50544	0.727926	SLC7A4	K13866|1|0.0|942|hsa:6545|solute carrier family 7 (cationic amino acid transporter), member 4	-	GO:0015171//amino acid transmembrane transporter activity	GO:0006865//amino acid transport;GO:0019752//carboxylic acid metabolic process	gi|110347453|ref|NP_004164.2|/0/cationic amino acid transporter 4 [Homo sapiens]
23569	2265	0	1	0.01	0.04	2	Up	0.50544	0.727704	PADI4	K01481|1|0.0|1313|hsa:23569|protein-arginine deiminase [EC:3.5.3.15]	GO:0043231//intracellular membrane-bounded organelle	GO:0016813//hydrolase activity, acting on carbon-nitrogen (but not peptide) bonds, in linear amidines;GO:0046872//metal ion binding	GO:0018195//peptidyl-arginine modification;GO:0006351//transcription, DNA-templated;GO:0006325//chromatin organization	gi|320089743|pdb|3APM|A/0/Chain A, Crystal Structure Of The Human Snp Pad4 Protein
10100	3143	1	4	0.03	0.12	2	Up	0.223878	0.512825	TSPAN2	K17354|1|3e-110|402|rro:104669071|tetraspanin-2	GO:0044464;GO:0031224//intrinsic component of membrane;GO:0044464;GO:0031224//intrinsic component of membrane;GO:0044464;GO:0031224//intrinsic component of membrane	-	GO:0007417//central nervous system development;GO:0007417//central nervous system development;GO:0007417//central nervous system development	gi|21264580|ref|NP_005716.2|/1.53485e-109/tetraspanin-2 [Homo sapiens]
9103	2488	0	0.99	0.01	0.04	2	Up	0.994574	0.996954	FCGR2C	K16824|1|1e-178|629|hsa:9103|low affinity immunoglobulin gamma Fc region receptor II-c;K06472|3|9e-144|513|pon:100455333|low affinity immunoglobulin gamma Fc region receptor II-a	GO:0031224//intrinsic component of membrane;GO:0044424;GO:0031224//intrinsic component of membrane;GO:0044424	GO:0019865//immunoglobulin binding;GO:0038023//signaling receptor activity;GO:0019865//immunoglobulin binding;GO:0038023//signaling receptor activity	GO:0002682//regulation of immune system process;GO:0007154//cell communication;GO:0002682//regulation of immune system process;GO:0007154//cell communication	gi|126116592|ref|NP_963857.3|/5.72224e-178/low affinity immunoglobulin gamma Fc region receptor II-c precursor [Homo sapiens]
3232	2319	0	0.94	0.01	0.04	2	Up	0.994574	0.996901	HOXD3	K09303|1|0.0|766|hsa:3232|homeobox protein HoxA/B/D3	GO:0043231//intracellular membrane-bounded organelle	GO:0001071//nucleic acid binding transcription factor activity;GO:0003677//DNA binding	GO:0035270//endocrine system development;GO:0003002//regionalization;GO:0021563//glossopharyngeal nerve development;GO:0001501//skeletal system development;GO:0048562//embryonic organ morphogenesis;GO:0007166//cell surface receptor signaling pathway;GO:0006351//transcription, DNA-templated;GO:0030182//neuron differentiation;GO:0031589//cell-substrate adhesion	gi|19923391|ref|NP_008829.3|/0/homeobox protein Hox-D3 [Homo sapiens]
101929215	2716	0	1	0.01	0.04	2	Up	0.50544	0.726649	CTD-2201I18.1	K04659|1|3e-16|90.1|lcm:102345222|thrombospondin 2/3/4/5;K05719|1|3e-16|90.1|lcm:102345222|integrin beta 1;K06493|1|3e-16|90.1|lcm:102345222|integrin beta 3;K16338|1|3e-16|90.1|lcm:102345222|syndecan 4	GO:0005578//proteinaceous extracellular matrix	GO:0005102//receptor binding;GO:0046872//metal ion binding;GO:0005539//glycosaminoglycan binding	GO:0001934//positive regulation of protein phosphorylation;GO:0001525//angiogenesis;GO:0001935//endothelial cell proliferation;GO:0002690//positive regulation of leukocyte chemotaxis;GO:0090136//epithelial cell-cell adhesion;GO:0014812//muscle cell migration	gi|119616248|gb|EAW95842.1|/1.3733e-39/hCG2016139 [Homo sapiens]
645811	2191	0	1	0.01	0.04	2	Up	0.50544	0.726483	CCDC154	K16469|1|2e-11|73.9|pon:100439418|rootletin	-	-	-	gi|221136814|ref|NP_001137452.1|/0/coiled-coil domain-containing protein 154 [Homo sapiens]
2982	2690	0	1	0.01	0.04	2	Up	0.50544	0.726317	GUCY1A3	K12318|1|0.0|1352|mcf:101866366|guanylate cyclase soluble subunit alpha [EC:4.6.1.2]	GO:0044424;GO:0043234//protein complex;GO:0044424;GO:0043234//protein complex;GO:0044424;GO:0043234//protein complex;GO:0044424;GO:0043234//protein complex;GO:0044424;GO:0043234//protein complex;GO:0044424;GO:0043234//protein complex;GO:0043234//protein complex	GO:0032550;GO:0046906//tetrapyrrole binding;GO:0016829//lyase activity;GO:0009975//cyclase activity;GO:0032550;GO:0046906//tetrapyrrole binding;GO:0016829//lyase activity;GO:0009975//cyclase activity;GO:0032550;GO:0046906//tetrapyrrole binding;GO:0016829//lyase activity;GO:0009975//cyclase activity;GO:0032550;GO:0046906//tetrapyrrole binding;GO:0016829//lyase activity;GO:0009975//cyclase activity…	GO:0007599//hemostasis;GO:0042311//vasodilation;GO:0006182//cGMP biosynthetic process;GO:0052551;GO:0019932//second-messenger-mediated signaling;GO:0007599//hemostasis;GO:0042311//vasodilation;GO:0006182//cGMP biosynthetic process;GO:0052551;GO:0019932//second-messenger-mediated signaling;GO:0007599//hemostasis;GO:0042311//vasodilation;GO:0006182//cGMP biosynthetic process;GO:0052551;GO:0019932//…	gi|544435242|ref|XP_005556203.1|/0/PREDICTED: guanylate cyclase soluble subunit alpha-3 isoform X1 [Macaca fascicularis]
81551	2234	0	1	0.01	0.04	2	Up	0.50544	0.725985	STMN4	K04381|1|8e-49|197|cmy:102930305|stathmin	GO:0043005//neuron projection;GO:0043231//intracellular membrane-bounded organelle;GO:0043005//neuron projection;GO:0043231//intracellular membrane-bounded organelle;GO:0043005//neuron projection;GO:0043231//intracellular membrane-bounded organelle;GO:0043005//neuron projection;GO:0043231//intracellular membrane-bounded organelle	-	GO:0031109//microtubule polymerization or depolymerization;GO:0031109//microtubule polymerization or depolymerization;GO:0031109//microtubule polymerization or depolymerization;GO:0031109//microtubule polymerization or depolymerization	gi|148704049|gb|EDL35996.1|/6.9465e-103/stathmin-like 4, isoform CRA_d [Mus musculus]
283726	3146	1	3.85	0.03	0.12	2	Up	0.38182	0.673977	SAXO2	K12581|1|6e-08|62.8|nle:100584332|CCR4-NOT transcription complex subunit 7/8;K18047|2|1e-06|58.2|pps:103784513|serine/threonine/tyrosine-interacting-like protein 1	-	-	-	gi|60223083|ref|NP_001008227.1|/0/protein FAM154B [Homo sapiens]
123591	2414	0	1	0.01	0.04	2	Up	0.50544	0.72466	TMEM266	-	GO:0031224//intrinsic component of membrane	-	-	gi|119619630|gb|EAW99224.1|/0/chromosome 15 open reading frame 27, isoform CRA_a [Homo sapiens]
229	2426	0	1	0.01	0.04	2	Up	0.50544	0.724109	ALDOB	K01623|1|0.0|700|hsa:229|fructose-bisphosphate aldolase, class I [EC:4.1.2.13]	GO:0005813//centrosome;GO:0044444//cytoplasmic part	GO:0016832//aldehyde-lyase activity;GO:0048029//monosaccharide binding;GO:0019899//enzyme binding	GO:0043462//regulation of ATPase activity;GO:0006007//glucose catabolic process;GO:0070070//proton-transporting V-type ATPase complex assembly;GO:0006000//fructose metabolic process;GO:0055114//oxidation-reduction process	gi|40354205|ref|NP_000026.2|/0/fructose-bisphosphate aldolase B [Homo sapiens]
56122	3973	2.06	8.26	0.05	0.2	2	Up	0.0680956	0.240445	PCDHB14	K16494|1|0.0|1488|nle:100588394|protocadherin beta	GO:0031224//intrinsic component of membrane	GO:0046872//metal ion binding	GO:0016337//single organismal cell-cell adhesion;GO:0007399//nervous system development;GO:0007267//cell-cell signaling	gi|332234736|ref|XP_003266560.1|/0/PREDICTED: protocadherin beta-14 isoform 1 [Nomascus leucogenys]
213	2264	0	1	0.01	0.04	2	Up	0.50544	0.723724	ALB	K16141|1|0.0|1246|hsa:213|serum albumin	GO:0032991//macromolecular complex;GO:0031091//platelet alpha granule;GO:0005578//proteinaceous extracellular matrix	GO:0046914//transition metal ion binding;GO:0005515//protein binding;GO:0003676//nucleic acid binding;GO:0043168//anion binding;GO:0008289//lipid binding	GO:0007599//hemostasis;GO:0008202//steroid metabolic process;GO:0042748//circadian sleep/wake cycle, non-REM sleep;GO:0015718//monocarboxylic acid transport;GO:0051646//mitochondrion localization;GO:0006915//apoptotic process;GO:0006887//exocytosis;GO:0001897;GO:0010038//response to metal ion;GO:0033554//cellular response to stress;GO:0001775//cell activation;GO:0031667//response to nutrient leve…	gi|4502027|ref|NP_000468.1|/0/serum albumin preproprotein [Homo sapiens]
282890	2333	0	1	0.01	0.04	2	Up	0.50544	0.723175	ZNF311	K09228|1|0.0|1243|ptr:462524|KRAB domain-containing zinc finger protein	GO:0043231//intracellular membrane-bounded organelle;GO:0043231//intracellular membrane-bounded organelle;GO:0043231//intracellular membrane-bounded organelle	GO:0046914//transition metal ion binding;GO:0003676//nucleic acid binding;GO:0046914//transition metal ion binding;GO:0003676//nucleic acid binding;GO:0046914//transition metal ion binding;GO:0003676//nucleic acid binding	GO:0006351//transcription, DNA-templated;GO:0006351//transcription, DNA-templated;GO:0006351//transcription, DNA-templated	gi|578811616|ref|XP_006715132.1|/0/PREDICTED: zinc finger protein 311 isoform X7 [Homo sapiens]
3792	2562	0	1	0.01	0.04	2	Up	0.50544	0.722627	KEL	K06577|1|0.0|1454|hsa:3792|Kell blood group glycoprotein [EC:3.4.24.-]	GO:0031224//intrinsic component of membrane	GO:0004175//endopeptidase activity;GO:0043169//cation binding	GO:0019538//protein metabolic process;GO:0050880//regulation of blood vessel size	gi|4557691|ref|NP_000411.1|/0/kell blood group glycoprotein [Homo sapiens]
9971	2492	0	1.02	0.01	0.04	2	Up	0.50544	0.722407	NR1H4	K08537|1|3e-176|355|ola:101166124|farnesoid X receptor	GO:0000790//nuclear chromatin;GO:0000790//nuclear chromatin;GO:0000790//nuclear chromatin;GO:0000790//nuclear chromatin;GO:0000790//nuclear chromatin;GO:0000790//nuclear chromatin	GO:0046914//transition metal ion binding;GO:0033218//amide binding;GO:0000977//RNA polymerase II regulatory region sequence-specific DNA binding;GO:0003712//transcription cofactor activity;GO:0001076//transcription factor activity, RNA polymerase II transcription factor binding;GO:0004879//RNA polymerase II transcription factor activity, ligand-activated sequence-specific DNA binding;GO:0042974//…	GO:0019218//regulation of steroid metabolic process;GO:0005975//carbohydrate metabolic process;GO:0001079//nitrogen catabolite regulation of transcription from RNA polymerase II promoter;GO:0006699//bile acid biosynthetic process;GO:0001101//response to acid chemical;GO:0007165//signal transduction;GO:0019627//urea metabolic process;GO:0009746;GO:2000213//positive regulation of glutamate metaboli…	gi|332801017|ref|NP_001193907.1|/0/bile acid receptor isoform 5 [Homo sapiens]
101927547	1069	1.24	4.81	0.11	0.44	2	Up	0.223878	0.512265	ANKRD44-IT1	K17776|1|2e-07|59.3|nle:100591060|metaxin;K14404|2|5e-07|57.8|cjc:103793372|cleavage and polyadenylation specificity factor subunit 4	-	-	-	gi|426381711|ref|XP_004057478.1|/2.64166e-07/PREDICTED: uncharacterized protein LOC101142735 [Gorilla gorilla gorilla]
642843	647	2	8	0.31	1.23	1.98832	Up	0.0680956	0.24049	CPSF4L	K14404|1|2e-91|336|fca:101092311|cleavage and polyadenylation specificity factor subunit 4	-	GO:0097159//organic cyclic compound binding;GO:0046914//transition metal ion binding	-	gi|544501369|ref|XP_005584871.1|/1.2195e-109/PREDICTED: putative cleavage and polyadenylation specificity factor subunit 4-like protein isoform X1 [Macaca fascicularis]
105376843	119	1	4	1.15	4.55	1.98423	Up	0.223878	0.514701	SNHG25	-	-	-	-	-
83886	1322	2	7	0.13	0.51	1.97199	Up	0.113242	0.33924	PRSS27	K09628|1|8e-176|619|ggo:101144935|protease, serine 27 [EC:3.4.21.-]	GO:0016020//membrane;GO:0016020//membrane	GO:0004175//endopeptidase activity;GO:0004175//endopeptidase activity	GO:0019538//protein metabolic process;GO:0019538//protein metabolic process	gi|426380838|ref|XP_004057067.1|/1.97407e-130/PREDICTED: serine protease 27 [Gorilla gorilla gorilla]
9468	5239	4.5	17.04	0.08	0.31	1.9542	Up	0.00469644	0.033626	PCYT1B	K00968|1|0.0|664|nle:100598661|choline-phosphate cytidylyltransferase [EC:2.7.7.15]	GO:0031090//organelle membrane;GO:0044424;GO:0043231//intracellular membrane-bounded organelle;GO:0031090//organelle membrane;GO:0043231//intracellular membrane-bounded organelle;GO:0031090//organelle membrane	GO:0070567;GO:0070567;GO:0070567	GO:0006656//phosphatidylcholine biosynthetic process;GO:0008585//female gonad development;GO:0048232//male gamete generation;GO:0006656//phosphatidylcholine biosynthetic process;GO:0008585//female gonad development;GO:0048232//male gamete generation;GO:0006656//phosphatidylcholine biosynthetic process;GO:0008585//female gonad development;GO:0048232//male gamete generation	gi|544519931|ref|XP_005593252.1|/0/PREDICTED: choline-phosphate cytidylyltransferase B isoform X4 [Macaca fascicularis]
284186	3335	2.67	10.95	0.08	0.31	1.9542	Up	0.0236224	0.11534	TMEM105	K12581|1|9e-31|138|nle:100584332|CCR4-NOT transcription complex subunit 7/8;K17985|2|7e-26|106|hsa:55626|activating molecule in BECN1-regulated autophagy protein 1;K15289|4|6e-21|105|ggo:101143670|solute carrier family 35, member F5;K15696|5|2e-19|86.3|nle:100581015|RING finger protein 113B	-	-	-	gi|119610053|gb|EAW89647.1|/3.67796e-90/transmembrane protein 105, partial [Homo sapiens]
92745	1993	1	4.05	0.05	0.19	1.926	Up	0.223878	0.514074	SLC38A5	K14992|1|0.0|756|hsa:92745|solute carrier family 38 (sodium-coupled neutral amino acid transporter), member 5	GO:0031224//intrinsic component of membrane	GO:0008324//cation transmembrane transporter activity	GO:0044763;GO:0046942//carboxylic acid transport	gi|530421634|ref|XP_005272752.1|/0/PREDICTED: sodium-coupled neutral amino acid transporter 5 isoform X2 [Homo sapiens]
8521	2780	3.01	11.11	0.1	0.38	1.926	Up	0.0370042	0.159234	GCM1	K17985|1|6e-24|115|hsa:55626|activating molecule in BECN1-regulated autophagy protein 1;K15696|2|3e-22|109|nle:100581015|RING finger protein 113B;K12581|3|1e-21|89.4|nle:100584332|CCR4-NOT transcription complex subunit 7/8;K10408|5|2e-21|107|hsa:146754|dynein heavy chain, axonemal	GO:0043231//intracellular membrane-bounded organelle;GO:0043234//protein complex	GO:0003676//nucleic acid binding;GO:0046914//transition metal ion binding;GO:0001071//nucleic acid binding transcription factor activity;GO:0005515//protein binding	GO:0021781//glial cell fate commitment;GO:0048598//embryonic morphogenesis;GO:0001892//embryonic placenta development;GO:0006351//transcription, DNA-templated	gi|45269133|ref|NP_003634.2|/0/chorion-specific transcription factor GCMa [Homo sapiens]
3384	1153	1	4	0.09	0.34	1.91754	Up	0.223878	0.514764	ICAM2	K06464|1|1e-144|514|hsa:3384|integrin beta 2;K06523|1|1e-144|514|hsa:3384|intercellular adhesion molecule 2;K06563|1|1e-144|514|hsa:3384|CD209 antigen	GO:0031254//cell trailing edge;GO:0016021//integral component of membrane;GO:0031254//cell trailing edge;GO:0016021//integral component of membrane;GO:0031254//cell trailing edge;GO:0016021//integral component of membrane;GO:0031254//cell trailing edge;GO:0016021//integral component of membrane;GO:0031254//cell trailing edge;GO:0016021//integral component of membrane	GO:0005102//receptor binding;GO:0005102//receptor binding;GO:0005102//receptor binding;GO:0005102//receptor binding;GO:0005102//receptor binding	GO:0002682//regulation of immune system process;GO:0007155//cell adhesion;GO:0002682//regulation of immune system process;GO:0007155//cell adhesion;GO:0002682//regulation of immune system process;GO:0007155//cell adhesion;GO:0002682//regulation of immune system process;GO:0007155//cell adhesion;GO:0002682//regulation of immune system process;GO:0007155//cell adhesion	gi|62089342|dbj|BAD93115.1|/6.5298e-172/intercellular adhesion molecule 2 precursor variant [Homo sapiens]
349149	1131	1	4	0.09	0.34	1.91754	Up	0.223878	0.513199	GJC3	K07628|1|7e-128|459|hsa:349149|gap junction protein, epsilon 1	GO:0005921//gap junction;GO:0031224//intrinsic component of membrane;GO:0044464	GO:0042802//identical protein binding	GO:0008366//axon ensheathment;GO:0050954//sensory perception of mechanical stimulus	gi|31559821|ref|NP_853516.1|/3.64392e-127/gap junction gamma-3 protein [Homo sapiens]
286046	3761	3	12	0.08	0.3	1.90689	Up	0.022506	0.11186	XKR6	K01128|1|1e-34|151|clv:102091645|sphingomyelin phosphodiesterase acid-like 3 [EC:3.1.4.-];K19522|2|3e-15|87.0|ola:101155309|membrane transport protein XK	GO:0031224//intrinsic component of membrane	-	-	gi|89886484|ref|NP_775954.2|/0/XK-related protein 6 [Homo sapiens]
606	548	0.98	3.62	0.18	0.67	1.89616	Up	0.127735	0.360057	NBEAP1	-	-	-	-	gi|170652954|sp|P0C6P0.1|BCL8_HUMAN/9.75843e-52/RecName: Full=Putative protein BCL8; AltName: Full=Neurobeachin pseudogene 1
683	1497	1	4	0.07	0.26	1.89308	Up	0.223878	0.514387	BST1	K18152|1|9e-167|588|hsa:683|ADP-ribosyl cyclase 2 [EC:3.2.2.6 2.4.99.20]	GO:0031224//intrinsic component of membrane	GO:0016799//hydrolase activity, hydrolyzing N-glycosyl compounds;GO:0036094//small molecule binding	GO:0006955//immune response;GO:0032502//developmental process	gi|168229159|ref|NP_004325.2|/4.53351e-166/ADP-ribosyl cyclase/cyclic ADP-ribose hydrolase 2 precursor [Homo sapiens]
55762	5538	1.52	6.31	0.03	0.11	1.87447	Up	0.0727188	0.251771	ZNF701	K09228|1|0.0|996|rro:104672660|KRAB domain-containing zinc finger protein	-	GO:0005488//binding;GO:0005488//binding	-	gi|635041172|ref|XP_007996123.1|/0/PREDICTED: LOW QUALITY PROTEIN: zinc finger protein 701 [Chlorocebus sabaeus]
347442	2013	1.25	4.68	0.06	0.22	1.87447	Up	0.223878	0.512513	DCAF8L2	K11804|1|0.0|1140|pps:100971017|WD repeat-containing protein 42A	-	-	-	gi|211904182|ref|NP_001130005.1|/0/DDB1- and CUL4-associated factor 8-like protein 2 [Homo sapiens]
441116	2143	1	4.01	0.05	0.18	1.848	Up	0.223878	0.514325	FLJ16171	-	-	-	-	-
4923	4158	2	8	0.05	0.18	1.848	Up	0.0680956	0.240716	NTSR1	K04211|1|0.0|734|hsa:4923|neurotensin receptor 1	GO:0043231//intracellular membrane-bounded organelle;GO:0016021//integral component of membrane	GO:0008188//neuropeptide receptor activity	GO:0007166//cell surface receptor signaling pathway;GO:0007267//cell-cell signaling;GO:0007626//locomotory behavior	gi|35021|emb|CAA49675.1|/0/neurotensin receptor [Homo sapiens]
1943	2143	1	4	0.05	0.18	1.848	Up	0.223878	0.513699	EFNA2	K05102|1|9e-116|420|hsa:1943|Eph receptor A1 [EC:2.7.10.1];K05103|1|9e-116|420|hsa:1943|Eph receptor A2 [EC:2.7.10.1];K05104|1|9e-116|420|hsa:1943|Eph receptor A3 [EC:2.7.10.1];K05105|1|9e-116|420|hsa:1943|Eph receptor A4 [EC:2.7.10.1];K05106|1|9e-116|420|hsa:1943|Eph receptor A5 [EC:2.7.10.1];K05107|1|9e-116|420|hsa:1943|Eph receptor A6 [EC:2.7.10.1];K05108|1|9e-116|420|hsa:1943|EphA7 [EC:2.7.10…	GO:0031224//intrinsic component of membrane	GO:0005102//receptor binding	GO:0048771//tissue remodeling;GO:0007169//transmembrane receptor protein tyrosine kinase signaling pathway;GO:0002573//myeloid leukocyte differentiation	gi|27894381|ref|NP_001396.2|/4.4056e-115/ephrin-A2 precursor [Homo sapiens]
619518	2621	2	7	0.07	0.25	1.8365	Up	0.113242	0.338917	SSBP3-AS1	-	-	-	-	gi|33338080|gb|AAQ13662.1|AF176918_1/1.83114e-49/MSTP128 [Homo sapiens]
100506462	943	1.74	6.19	0.18	0.64	1.83007	Up	0.0727188	0.252095	SRD5A3-AS1	-	-	-	-	gi|119625871|gb|EAX05466.1|/6.01365e-26/hCG1746715 [Homo sapiens]
127670	2500	2.39	8.48	0.09	0.32	1.83007	Up	0.0680956	0.240761	TEDDM1	K07994|1|2e-10|70.9|rro:104674670|matrix metalloproteinase-13 (collagenase 3) [EC:3.4.24.-];K09228|3|4e-07|59.7|pon:100938707|KRAB domain-containing zinc finger protein;K07560|4|4e-07|59.7|pon:100459622|D-tyrosyl-tRNA(Tyr) deacylase [EC:3.1.-.-];K18047|5|6e-07|58.9|pps:103784513|serine/threonine/tyrosine-interacting-like protein 1	GO:0031224//intrinsic component of membrane	-	-	gi|395729320|ref|XP_003775525.1|/1.05718e-147/PREDICTED: transmembrane epididymal protein 1-like [Pongo abelii]
3690	4894	2	7	0.04	0.14	1.80735	Up	0.113242	0.339186	ITGB3	K03161|1|0.0|1550|hsa:3690|tumor necrosis factor ligand superfamily member 5;K06257|1|0.0|1550|hsa:3690|syndecan 1;K06471|1|0.0|1550|hsa:3690|platelet/endothelial cell adhesion molecule;K06493|1|0.0|1550|hsa:3690|integrin beta 3;K06514|1|0.0|1550|hsa:3690|Thy-1 cell surface antigen;K06550|1|0.0|1550|hsa:3690|L1 cell adhesion molecule;K06581|1|0.0|1550|hsa:3690|intercellular adhesion molecule 4;K0…	GO:0043234//protein complex;GO:0005887//integral component of plasma membrane;GO:0048770;GO:0030667//secretory granule membrane	GO:0005172//vascular endothelial growth factor receptor binding;GO:0016862//intramolecular oxidoreductase activity, interconverting keto- and enol-groups	GO:0001935//endothelial cell proliferation;GO:0010883//regulation of lipid storage;GO:0006869//lipid transport;GO:0006887//exocytosis;GO:0032844//regulation of homeostatic process;GO:0009967//positive regulation of signal transduction;GO:0010742//macrophage derived foam cell differentiation;GO:0014812//muscle cell migration;GO:0030168//platelet activation;GO:0010871//negative regulation of recept…	gi|47078292|ref|NP_000203.2|/0/integrin beta-3 precursor [Homo sapiens]
101927983	557	2	7	0.36	1.26	1.80735	Up	0.113242	0.339078	EDRF1-AS1	-	GO:0043231//intracellular membrane-bounded organelle	-	GO:0006351//transcription, DNA-templated	gi|119569622|gb|EAW49237.1|/8.49366e-30/hCG2044965 [Homo sapiens]
10288	2646	1.04	3.8	0.04	0.14	1.80735	Up	0.38182	0.674798	LILRB2	K06512|1|0.0|889|hsa:10288|leukocyte immunoglobulin-like receptor	GO:0016021//integral component of membrane;GO:0044424;GO:0044421;GO:0016021//integral component of membrane;GO:0044424;GO:0044421;GO:0016021//integral component of membrane;GO:0044424;GO:0044421;GO:0016021//integral component of membrane;GO:0044424;GO:0044421;GO:0016021//integral component of membrane;GO:0044424;GO:0044421;GO:0016021//integral component of membrane;GO:0044424;GO:0044421	GO:0042287//MHC protein binding;GO:0019903//protein phosphatase binding;GO:0032393//MHC class I receptor activity;GO:0042287//MHC protein binding;GO:0019903//protein phosphatase binding;GO:0032393//MHC class I receptor activity;GO:0042287//MHC protein binding;GO:0019903//protein phosphatase binding;GO:0032393//MHC class I receptor activity;GO:0042287//MHC protein binding;GO:0019903//protein phosp…	GO:0002577//regulation of antigen processing and presentation;GO:0032496//response to lipopolysaccharide;GO:0002767//immune response-inhibiting cell surface receptor signaling pathway;GO:0006816//calcium ion transport;GO:0045066//regulatory T cell differentiation;GO:0016337//single organismal cell-cell adhesion;GO:0002517//T cell tolerance induction;GO:0001819//positive regulation of cytokine pro…	gi|578847314|ref|XP_006726202.1|/0/PREDICTED: leukocyte immunoglobulin-like receptor subfamily B member 2 isoform X1 [Homo sapiens]
4879	708	2	7	0.28	0.98	1.80735	Up	0.113242	0.338648	NPPB	K12335|1|7e-63|242|hsa:4879|natriuretic peptide B	GO:0043231//intracellular membrane-bounded organelle;GO:0044421;GO:0044444//cytoplasmic part	GO:0051427//hormone receptor binding;GO:0005179//hormone activity	GO:0001525//angiogenesis;GO:0009612//response to mechanical stimulus;GO:0009152//purine ribonucleotide biosynthetic process;GO:0042311//vasodilation;GO:0008285//negative regulation of cell proliferation;GO:0007167//enzyme linked receptor protein signaling pathway;GO:0010038//response to metal ion;GO:0035809;GO:0035813//regulation of renal sodium excretion;GO:0016049//cell growth;GO:0002237//respo…	gi|4505433|ref|NP_002512.1|/3.08313e-62/natriuretic peptides B preproprotein [Homo sapiens]
79149	1938	4	14	0.2	0.69	1.7866	Up	0.0204474	0.105321	ZSCAN5A	K09230|1|0.0|1022|hsa:79149|SCAN domain-containing zinc finger protein	GO:0043231//intracellular membrane-bounded organelle	GO:0003676//nucleic acid binding;GO:0046914//transition metal ion binding;GO:0003700//transcription factor activity, sequence-specific DNA binding	GO:0044764;GO:0006366//transcription from RNA polymerase II promoter	gi|578834882|ref|XP_006723439.1|/0/PREDICTED: zinc finger and SCAN domain-containing protein 5A isoform X2 [Homo sapiens]
441908	1004	1.83	6.44	0.18	0.62	1.78427	Up	0.0727188	0.251586	NBPF18P	K16549|1|4e-09|64.3|bacu:103011685|myomegalin	-	-	-	gi|426328020|ref|XP_004065437.1|/5.39954e-68/PREDICTED: LOW QUALITY PROTEIN: neuroblastoma breakpoint family member 1 [Gorilla gorilla gorilla]
50840	954	2	6.94	0.21	0.71	1.75743	Up	0.185087	0.457788	TAS2R14	K08474|1|2e-149|530|hsa:50840|taste receptor type 2	GO:0031224//intrinsic component of membrane	GO:0008527//taste receptor activity	GO:0050912//detection of chemical stimulus involved in sensory perception of taste;GO:0007166//cell surface receptor signaling pathway	gi|12965182|ref|NP_076411.1|/9.84547e-149/taste receptor type 2 member 14 [Homo sapiens]
57172	2507	2	7	0.08	0.27	1.75489	Up	0.113242	0.339294	CAMK1G	K08794|1|0.0|972|ggo:101146568|calcium/calmodulin-dependent protein kinase I [EC:2.7.11.17]	GO:0043234//protein complex;GO:0042995//cell projection;GO:0012505//endomembrane system;GO:0016020//membrane	GO:0032550;GO:0004674//protein serine/threonine kinase activity;GO:0005515//protein binding	GO:0006464//cellular protein modification process;GO:0006796//phosphate-containing compound metabolic process	gi|4678722|emb|CAB41259.1|/0/hypothetical protein [Homo sapiens]
7274	2633	3.09	10.36	0.11	0.37	1.75002	Up	0.0600758	0.224489	TTPA	K19625|1|7e-28|128|xla:380078|retinaldehyde-binding protein 1	-	-	-	gi|4507723|ref|NP_000361.1|/7.3039e-131/alpha-tocopherol transfer protein [Homo sapiens]
23563	3250	3.79	12.78	0.11	0.37	1.75002	Up	0.022506	0.111801	CHST5	K09670|1|0.0|803|hsa:23563|carbohydrate 6-sulfotransferase 5 [EC:2.8.2.-]	GO:0000139//Golgi membrane;GO:0031224//intrinsic component of membrane	GO:0008146//sulfotransferase activity	GO:0006790//sulfur compound metabolic process;GO:1901071;GO:0006464//cellular protein modification process;GO:0006024//glycosaminoglycan biosynthetic process	gi|21362052|ref|NP_078809.2|/0/carbohydrate sulfotransferase 5 [Homo sapiens]
2262	2966	1	3	0.03	0.1	1.73697	Up	0.38182	0.677529	GPC5	K08111|1|0.0|1122|hsa:2262|glypican 5	GO:0005764//lysosome;GO:0016021//integral component of membrane;GO:0031012//extracellular matrix;GO:0044431//Golgi apparatus part;GO:0044421	GO:0043168//anion binding	GO:0044238//primary metabolic process;GO:0006026;GO:0006790//sulfur compound metabolic process;GO:0006023	gi|4758464|ref|NP_004457.1|/0/glypican-5 precursor [Homo sapiens]
23205	2998	1	3	0.03	0.1	1.73697	Up	0.38182	0.677274	ACSBG1	K15013|1|0.0|1464|pps:100987318|long-chain-fatty-acid--CoA ligase ACSBG [EC:6.2.1.3]	GO:0043231//intracellular membrane-bounded organelle;GO:0043231//intracellular membrane-bounded organelle	GO:0032550;GO:0015645//fatty acid ligase activity;GO:0032550;GO:0015645//fatty acid ligase activity	GO:0008366//axon ensheathment;GO:0006631//fatty acid metabolic process;GO:0008585//female gonad development;GO:0031960//response to corticosteroid;GO:0008366//axon ensheathment;GO:0006631//fatty acid metabolic process;GO:0008585//female gonad development;GO:0031960//response to corticosteroid	gi|20521111|dbj|BAA31606.2|/0/KIAA0631 protein [Homo sapiens]
100131208	2959	1	3	0.03	0.1	1.73697	Up	0.38182	0.676765	SNAP25-AS1	-	-	-	-	gi|119630759|gb|EAX10354.1|/1.60782e-57/hCG2045825 [Homo sapiens]
6583	2214	2	7	0.09	0.3	1.73697	Up	0.113242	0.338971	SLC22A4	K08202|1|0.0|1099|hsa:6583|MFS transporter, OCT family, solute carrier family 22 (organic cation transporter), member 4/5	GO:0043231//intracellular membrane-bounded organelle;GO:0016021//integral component of membrane;GO:0044459	GO:0032550;GO:0019904//protein domain specific binding;GO:0015101//organic cation transmembrane transporter activity;GO:0008028//monocarboxylic acid transmembrane transporter activity;GO:0015298//solute:cation antiporter activity	GO:0044763;GO:0046903//secretion;GO:0006639//acylglycerol metabolic process;GO:0006577//amino-acid betaine metabolic process;GO:0030001//metal ion transport	gi|24497490|ref|NP_003050.2|/0/solute carrier family 22 member 4 [Homo sapiens]
8120	3675	1	4	0.03	0.1	1.73697	Up	0.223878	0.513511	AP3B2	K12397|1|0.0|1778|ggo:101138680|AP-3 complex subunit beta	GO:0031981//nuclear lumen;GO:0030136//clathrin-coated vesicle;GO:0030119//AP-type membrane coat adaptor complex;GO:0005798//Golgi-associated vesicle;GO:0031981//nuclear lumen;GO:0030136//clathrin-coated vesicle;GO:0030119//AP-type membrane coat adaptor complex;GO:0005798//Golgi-associated vesicle;GO:0031981//nuclear lumen;GO:0030136//clathrin-coated vesicle;GO:0030119//AP-type membrane coat adapt…	-	GO:0008088//axo-dendritic transport;GO:0048489//synaptic vesicle transport;GO:0048193//Golgi vesicle transport;GO:0015031//protein transport;GO:0008088//axo-dendritic transport;GO:0048489//synaptic vesicle transport;GO:0048193//Golgi vesicle transport;GO:0015031//protein transport;GO:0008088//axo-dendritic transport;GO:0048489//synaptic vesicle transport;GO:0048193//Golgi vesicle transport;GO:001…	gi|511772994|ref|NP_001265440.1|/0/AP-3 complex subunit beta-2 isoform 3 [Homo sapiens]
162461	2782	1	3.03	0.03	0.1	1.73697	Up	0.38182	0.674419	TMEM92	-	GO:0031224//intrinsic component of membrane;GO:0031224//intrinsic component of membrane	-	-	gi|269954664|ref|NP_694961.2|/3.876e-74/transmembrane protein 92 precursor [Homo sapiens]
83473	2850	1	3	0.03	0.1	1.73697	Up	0.38182	0.674103	KATNAL2	K07767|1|0.0|979|pps:100979314|katanin p60 ATPase-containing subunit A1 [EC:3.6.4.3]	GO:0015630//microtubule cytoskeleton	GO:0042623//ATPase activity, coupled;GO:0032550	-	gi|530413973|ref|XP_005258414.1|/0/PREDICTED: katanin p60 ATPase-containing subunit A-like 2 isoform X1 [Homo sapiens]
65987	1688	3.68	12.23	0.21	0.7	1.73697	Up	0.022506	0.11183	KCTD14	K03849|1|2e-13|79.7|cmk:103177229|alpha-1,3-glucosyltransferase [EC:2.4.1.265];K15074|2|2e-12|76.3|hmg:100213269|BTB/POZ domain-containing adapter for CUL3-mediated RhoA degradation protein	-	-	GO:0051259//protein oligomerization;GO:0051259//protein oligomerization	gi|426369898|ref|XP_004051918.1|/1.99714e-126/PREDICTED: BTB/POZ domain-containing protein KCTD14 [Gorilla gorilla gorilla]
128346	1041.25	3	11	0.31	1.03	1.7323	Up	0.0370042	0.159197	C1orf162	-	GO:0031224//intrinsic component of membrane;GO:0031224//intrinsic component of membrane	-	-	gi|530361813|ref|XP_005270532.1|/2.72291e-53/PREDICTED: transmembrane protein C1orf162 isoform X1 [Homo sapiens]
542767	825	2	8	0.29	0.95	1.71187	Up	0.0680956	0.240671	C1QTNF9B-AS1	K07296|1|3e-19|97.4|acs:100568236|adiponectin	GO:0005578//proteinaceous extracellular matrix;GO:0005576//extracellular region	-	-	gi|635024555|ref|XP_008019925.1|/1.94022e-61/PREDICTED: LOW QUALITY PROTEIN: complement C1q and tumor necrosis factor-related protein 9A-like [Chlorocebus sabaeus]
1775	1342	3	10	0.22	0.72	1.71049	Up	0.0600758	0.224578	DNASE1L2	K11995|1|1e-168|595|pps:100975250|deoxyribonuclease-1-like protein [EC:3.1.21.-]	-	GO:0046872//metal ion binding;GO:0003676//nucleic acid binding;GO:0004520//endodeoxyribonuclease activity;GO:0046872//metal ion binding;GO:0003676//nucleic acid binding;GO:0004520//endodeoxyribonuclease activity	GO:0006259//DNA metabolic process;GO:0006259//DNA metabolic process	gi|4503347|ref|NP_001365.1|/5.45842e-144/deoxyribonuclease-1-like 2 precursor [Homo sapiens]
83444	1266	36.89	122.05	2.85	9.32	1.70937	Up	4.01748e-12	2.54153e-10	INO80B	K11666|1|9e-125|449|rro:104674815|INO80 complex subunit B	GO:0000790//nuclear chromatin;GO:0016020//membrane	GO:0005488//binding	GO:0044260;GO:0090304	gi|402891301|ref|XP_003908888.1|/5.79762e-124/PREDICTED: INO80 complex subunit B isoform 1 [Papio anubis]
100874366	1408	6	20	0.42	1.37	1.70571	Up	0.00644672	0.0435604	HOXC13-AS	K09298|1|3e-28|128|pale:102890454|homeobox protein HoxA/C/D13	GO:0043231//intracellular membrane-bounded organelle	GO:0001071//nucleic acid binding transcription factor activity;GO:0003677//DNA binding	GO:0003002//regionalization;GO:0008544//epidermis development;GO:0009887//organ morphogenesis;GO:0006366//transcription from RNA polymerase II promoter	gi|635065761|ref|XP_008001671.1|/1.54088e-27/PREDICTED: homeobox protein Hox-C13 [Chlorocebus sabaeus]
825	2165.83	2	6	0.08	0.26	1.70044	Up	0.185087	0.458268	CAPN3	K08573|1|2e-98|362|pps:100984344|calpain-3 [EC:3.4.22.54]	GO:0032991//macromolecular complex;GO:0043231//intracellular membrane-bounded organelle;GO:0042383//sarcolemma;GO:0031674//I band;GO:0032991//macromolecular complex;GO:0043231//intracellular membrane-bounded organelle;GO:0042383//sarcolemma;GO:0031674//I band;GO:0032991//macromolecular complex;GO:0043231//intracellular membrane-bounded organelle;GO:0042383//sarcolemma;GO:0031674//I band;GO:003299…	GO:0030234//enzyme regulator activity;GO:0060089;GO:0005198//structural molecule activity;GO:0004197//cysteine-type endopeptidase activity;GO:0031420;GO:0008092//cytoskeletal protein binding;GO:0030234//enzyme regulator activity;GO:0060089;GO:0005198//structural molecule activity;GO:0004197//cysteine-type endopeptidase activity;GO:0031420;GO:0008092//cytoskeletal protein binding;GO:0030234//enzym…	GO:0010524//positive regulation of calcium ion transport into cytosol;GO:0016925//protein sumoylation;GO:0045445//myoblast differentiation;GO:0006915//apoptotic process;GO:0030239//myofibril assembly;GO:0051091//positive regulation of sequence-specific DNA binding transcription factor activity;GO:0009651//response to salt stress;GO:0006508//proteolysis;GO:0048513//animal organ development;GO:0014…	gi|4557405|ref|NP_000061.1|/0/calpain-3 isoform a [Homo sapiens]
643827	5085	4.12	13.75	0.08	0.26	1.70044	Up	0.032701	0.145878	CNTNAP3P2	K07380|1|0.0|1158|dre:559157|contactin associated protein-like 2	GO:0031224//intrinsic component of membrane	-	GO:0022610;GO:0044707	gi|597955308|ref|NP_001188309.2|/0/contactin-associated protein-like 3B precursor [Homo sapiens]
5125	9538	8.66	29.2	0.09	0.29	1.68806	Up	0.000533322	0.00573215	PCSK5	K08654|1|0.0|1022|nle:100589851|proprotein convertase subtilisin/kexin type 5 [EC:3.4.21.-]	GO:0016023//cytoplasmic, membrane-bounded vesicle;GO:0044431//Golgi apparatus part;GO:0031224//intrinsic component of membrane;GO:0016023//cytoplasmic, membrane-bounded vesicle;GO:0044431//Golgi apparatus part;GO:0031224//intrinsic component of membrane;GO:0016023//cytoplasmic, membrane-bounded vesicle;GO:0044431//Golgi apparatus part;GO:0031224//intrinsic component of membrane	GO:0004175//endopeptidase activity;GO:0033218//amide binding;GO:0004175//endopeptidase activity;GO:0033218//amide binding;GO:0004175//endopeptidase activity;GO:0033218//amide binding	GO:0001501//skeletal system development;GO:0035107//appendage morphogenesis;GO:0006518//peptide metabolic process;GO:0001999//renal response to blood flow involved in circulatory renin-angiotensin regulation of systemic arterial blood pressure;GO:0001816//cytokine production;GO:0007169//transmembrane receptor protein tyrosine kinase signaling pathway;GO:0003002//regionalization;GO:0019058//viral …	gi|332236576|ref|XP_003267476.1|/0/PREDICTED: proprotein convertase subtilisin/kexin type 5 isoform 1 [Nomascus leucogenys]
4046	1578	1.45	4.83	0.09	0.29	1.68806	Up	0.223878	0.514137	LSP1	K14957|1|1e-164|582|pps:100971803|lymphocyte-specific protein 1	GO:0005856//cytoskeleton;GO:0016020//membrane;GO:0005856//cytoskeleton;GO:0016020//membrane;GO:0005856//cytoskeleton;GO:0016020//membrane;GO:0005856//cytoskeleton;GO:0016020//membrane;GO:0005856//cytoskeleton;GO:0016020//membrane	GO:0008092//cytoskeletal protein binding;GO:0060089;GO:0008092//cytoskeletal protein binding;GO:0060089;GO:0008092//cytoskeletal protein binding;GO:0060089;GO:0008092//cytoskeletal protein binding;GO:0060089;GO:0008092//cytoskeletal protein binding;GO:0060089	GO:0006952//defense response;GO:0044763;GO:0006952//defense response;GO:0044763;GO:0006952//defense response;GO:0044763;GO:0006952//defense response;GO:0044763;GO:0006952//defense response;GO:0044763	gi|339409180|ref|NP_001229861.1|/0/lymphocyte-specific protein 1 isoform 3 [Homo sapiens]
50856	1167	2	7	0.18	0.58	1.68806	Up	0.113242	0.338809	CLEC4A	K10057|1|1e-100|369|hsa:50856|C-type lectin domain family 4 member A	GO:0016021//integral component of membrane;GO:0016021//integral component of membrane;GO:0016021//integral component of membrane;GO:0016021//integral component of membrane	GO:0038023//signaling receptor activity;GO:0005488//binding;GO:0038023//signaling receptor activity;GO:0005488//binding;GO:0038023//signaling receptor activity;GO:0005488//binding;GO:0038023//signaling receptor activity	GO:0006952//defense response;GO:0007165//signal transduction;GO:0022610;GO:0006952//defense response;GO:0007165//signal transduction;GO:0022610;GO:0006952//defense response;GO:0007165//signal transduction;GO:0022610;GO:0006952//defense response;GO:0007165//signal transduction;GO:0022610	gi|37577117|ref|NP_919430.1|/4.69296e-97/C-type lectin domain family 4 member A isoform 4 [Homo sapiens]
100505839	2023	1.09	3.3	0.05	0.16	1.67807	Up	0.38182	0.673724	SH3PXD2A-AS1	K04460|1|1e-07|60.8|pps:103785929|serine/threonine-protein phosphatase 5 [EC:3.1.3.16];K11504|3|3e-07|59.7|mcf:101925952|centromere protein L;K08857|4|4e-07|59.3|nle:100586441|NIMA (never in mitosis gene a)-related kinase [EC:2.7.11.1]	-	-	-	gi|545686822|ref|NP_001270831.1|/1.22588e-10/uncharacterized protein LOC101925229 precursor [Macaca fascicularis]
100873990	802	4	13	0.5	1.59	1.66903	Up	0.032701	0.145912	HCFC1-AS1	-	-	-	-	gi|441676064|ref|XP_003279404.2|/5.75209e-13/PREDICTED: host cell factor 1 [Nomascus leucogenys]
643382	1526	1	3	0.06	0.19	1.66297	Up	0.38182	0.673157	TMEM253	-	-	-	-	gi|635141665|ref|XP_007988912.1|/6.1839e-102/PREDICTED: transmembrane protein 253 isoform X1 [Chlorocebus sabaeus]
147906	2581	2	6	0.07	0.22	1.65208	Up	0.185087	0.458389	DACT3	K06070|1|5e-07|59.3|myd:102753805|protein kinase D [EC:2.7.11.13]	-	GO:0005515//protein binding	GO:0016055//Wnt signaling pathway	gi|182507165|ref|NP_659493.2|/8.71493e-170/dapper homolog 3 [Homo sapiens]
389932	1408	1.03	3.2	0.07	0.22	1.65208	Up	0.38182	0.676701	AKR1C6P	K04119|1|4e-104|216|myd:102751586|aldo-keto reductase family 1 member C3 [EC:1.1.1.64 1.1.1.188 1.1.1.213]	-	-	-	gi|119606865|gb|EAW86459.1|/2.77687e-129/hCG2017793, isoform CRA_a [Homo sapiens]
55237	3464	3.4	10.1	0.09	0.28	1.63743	Up	0.0600758	0.224534	VRTN	-	-	GO:0003676//nucleic acid binding;GO:0003824//catalytic activity	GO:0006310//DNA recombination	gi|153791244|ref|NP_060698.2|/0/vertnin [Homo sapiens]
728	2342	8.8	27.49	0.36	1.12	1.63743	Up	0.00133416	0.0122392	C5AR1	K04010|1|0.0|639|hsa:728|C5a anaphylatoxin chemotactic receptor	GO:0016021//integral component of membrane;GO:0044459	GO:0001847//opsonin receptor activity;GO:0004942//anaphylatoxin receptor activity;GO:0001848//complement binding	GO:0006366//transcription from RNA polymerase II promoter;GO:0043066//negative regulation of apoptotic process;GO:0030902//hindbrain development;GO:0042742//defense response to bacterium;GO:0010863//positive regulation of phospholipase C activity;GO:0051480//regulation of cytosolic calcium ion concentration;GO:0008284//positive regulation of cell proliferation;GO:0006468//protein phosphorylation;…	gi|4502509|ref|NP_001727.1|/0/C5a anaphylatoxin chemotactic receptor 1 [Homo sapiens]
100128750	941	1	3	0.1	0.31	1.63227	Up	0.38182	0.673787	RBPMS-AS1	-	-	-	-	gi|441621187|ref|XP_003269586.2|/1.2687e-31/PREDICTED: uncharacterized protein LOC100583178 [Nomascus leucogenys]
284194	1243	1.59	4.74	0.12	0.37	1.62449	Up	0.223878	0.514575	LGALS9B	K10093|1|0.0|660|hsa:284194|galectin-9	GO:0044424	GO:0060089;GO:0048029//monosaccharide binding	GO:0007249//I-kappaB kinase/NF-kappaB signaling	gi|111494237|ref|NP_001036150.1|/0/galectin-9B [Homo sapiens]
26206	2010	3	9	0.14	0.43	1.61891	Up	0.0961358	0.304392	SPAG8	-	GO:0030141//secretory granule	GO:0015631//tubulin binding	GO:0043393//regulation of protein binding;GO:0006366//transcription from RNA polymerase II promoter	gi|27502373|ref|NP_758516.1|/0/sperm-associated antigen 8 isoform 2 [Homo sapiens]
90589	1707.05	5.66	17.35	0.32	0.98	1.61471	Up	0.0114315	0.0677269	ZNF625	K09228|1|0.0|680|pon:100434997|KRAB domain-containing zinc finger protein	GO:0043231//intracellular membrane-bounded organelle;GO:0043231//intracellular membrane-bounded organelle	GO:0046914//transition metal ion binding;GO:0003676//nucleic acid binding;GO:0046914//transition metal ion binding;GO:0003676//nucleic acid binding	GO:0006351//transcription, DNA-templated;GO:0006351//transcription, DNA-templated	gi|441628911|ref|XP_003275828.2|/0/PREDICTED: LOW QUALITY PROTEIN: zinc finger protein 625 [Nomascus leucogenys]
50624	2186.1	11.69	37	0.53	1.62	1.61193	Up	0.000164886	0.00211027	CUZD1	K13912|1|1e-169|599|gga:423943|deleted in malignant brain tumors 1 protein	GO:0030667//secretory granule membrane;GO:0031224//intrinsic component of membrane;GO:0030133//transport vesicle;GO:0030667//secretory granule membrane;GO:0031224//intrinsic component of membrane;GO:0030133//transport vesicle	-	GO:0006929//substrate-dependent cell migration;GO:0031638//zymogen activation;GO:0006929//substrate-dependent cell migration;GO:0031638//zymogen activation	gi|30520377|ref|NP_071317.2|/0/CUB and zona pellucida-like domain-containing protein 1 precursor [Homo sapiens]
139135	3250	0	1	0.01	0.03	1.58496	Up	0.50544	0.755216	PASD1	K09026|1|6e-27|125|fab:101806593|neuronal PAS domain-containing protein 2	GO:0043231//intracellular membrane-bounded organelle	GO:0060089	-	gi|33242861|gb|AAQ01136.1|/0/PAS domain containing protein 1 [Homo sapiens]
4640	3621	0	1	0.01	0.03	1.58496	Up	0.50544	0.754976	MYO1A	K10356|1|0.0|2011|hsa:4640|myosin I	GO:0042995//cell projection;GO:0005884//actin filament;GO:0016323//basolateral plasma membrane;GO:0042995//cell projection;GO:0005884//actin filament;GO:0016323//basolateral plasma membrane	GO:0008092//cytoskeletal protein binding;GO:0017111//nucleoside-triphosphatase activity;GO:0032550;GO:0008092//cytoskeletal protein binding;GO:0017111//nucleoside-triphosphatase activity;GO:0032550	GO:0051640//organelle localization;GO:0050954//sensory perception of mechanical stimulus;GO:0030031//cell projection assembly;GO:0051640//organelle localization;GO:0050954//sensory perception of mechanical stimulus;GO:0030031//cell projection assembly	gi|635066245|ref|XP_008001916.1|/0/PREDICTED: unconventional myosin-Ia isoform X1 [Chlorocebus sabaeus]
317761	2779	0	1	0.01	0.03	1.58496	Up	0.50544	0.754319	C14orf39	-	-	-	-	gi|190610010|ref|NP_777638.2|/0/protein SIX6OS1 [Homo sapiens]
124590	3512	0	1	0.01	0.03	1.58496	Up	0.50544	0.754199	USH1G	K12460|1|1e-13|81.6|mdo:100032130|ankyrin repeat-rich membrane spanning protein;K15502|4|7e-13|79.3|spu:755512|serine/threonine-protein phosphatase 6 regulatory ankyrin repeat subunit A	GO:0005856//cytoskeleton;GO:0044444//cytoplasmic part;GO:0016020//membrane;GO:0005856//cytoskeleton;GO:0044444//cytoplasmic part;GO:0016020//membrane	GO:0042802//identical protein binding;GO:0042802//identical protein binding	GO:0042471//ear morphogenesis;GO:0050954//sensory perception of mechanical stimulus;GO:0007601//visual perception;GO:0042490//mechanoreceptor differentiation;GO:0042471//ear morphogenesis;GO:0050954//sensory perception of mechanical stimulus;GO:0007601//visual perception;GO:0042490//mechanoreceptor differentiation	gi|34304383|ref|NP_775748.2|/0/Usher syndrome type-1G protein isoform 1 [Homo sapiens]
114897	2860	0	1	0.01	0.03	1.58496	Up	0.50544	0.753901	C1QTNF1	K19470|1|4e-80|302|amj:102568174|complement C1q tumor necrosis factor-related protein 6	GO:0005578//proteinaceous extracellular matrix;GO:0005578//proteinaceous extracellular matrix;GO:0005578//proteinaceous extracellular matrix;GO:0005578//proteinaceous extracellular matrix;GO:0005578//proteinaceous extracellular matrix	-	GO:0051291//protein heterooligomerization;GO:0006006//glucose metabolic process;GO:0000165//MAPK cascade;GO:0051291//protein heterooligomerization;GO:0006006//glucose metabolic process;GO:0000165//MAPK cascade;GO:0051291//protein heterooligomerization;GO:0006006//glucose metabolic process;GO:0000165//MAPK cascade;GO:0051291//protein heterooligomerization;GO:0006006//glucose metabolic process;GO:0…	gi|544502112|ref|XP_005585207.1|/1.80734e-164/PREDICTED: complement C1q tumor necrosis factor-related protein 1 isoform X1 [Macaca fascicularis]
10457	2739	0	1	0.01	0.03	1.58496	Up	0.50544	0.753841	GPNMB	K17304|1|6e-51|205|lcm:102365525|melanocyte protein PMEL	GO:0048770;GO:0016021//integral component of membrane;GO:0048770;GO:0016021//integral component of membrane	GO:0005539//glycosaminoglycan binding;GO:0005102//receptor binding;GO:0005539//glycosaminoglycan binding;GO:0005102//receptor binding	GO:0008283//cell proliferation;GO:0001503//ossification;GO:0022610;GO:0008283//cell proliferation;GO:0001503//ossification;GO:0022610	gi|194388124|dbj|BAG65446.1|/0/unnamed protein product [Homo sapiens]
345651	2812	0	1	0.01	0.03	1.58496	Up	0.50544	0.753662	ACTBL2	K05692|1|0.0|716|xma:102218394|actin beta/gamma 1	GO:0043232	GO:0032550	-	gi|63055057|ref|NP_001017992.1|/0/beta-actin-like protein 2 [Homo sapiens]
6505	3757	0	1	0.01	0.03	1.58496	Up	0.50544	0.752353	SLC1A1	K05612|1|0.0|894|hsa:6505|solute carrier family 1 (neuronal/epithelial high affinity glutamate transporter), member 1	GO:0016021//integral component of membrane	GO:0005283//sodium:amino acid symporter activity;GO:0005310//dicarboxylic acid transmembrane transporter activity;GO:0016597//amino acid binding	GO:0007267//cell-cell signaling;GO:0051259//protein oligomerization;GO:0043090//amino acid import;GO:0015813//L-glutamate transport	gi|66773030|ref|NP_004161.4|/0/excitatory amino acid transporter 3 [Homo sapiens]
22895	4593	0	1.36	0.01	0.03	1.58496	Up	0.50544	0.752294	RPH3A	K18665|1|1e-90|337|fca:101082437|nudix motif 8 [EC:3.6.1.-];K15290|2|2e-40|171|bfo:BRAFLDRAFT_214382|synaptotagmin-1	GO:0030136//clathrin-coated vesicle;GO:0030136//clathrin-coated vesicle	GO:0046914//transition metal ion binding;GO:0017016//Ras GTPase binding;GO:0005543//phospholipid binding;GO:0046914//transition metal ion binding;GO:0017016//Ras GTPase binding;GO:0005543//phospholipid binding	GO:0015031//protein transport;GO:0015031//protein transport	gi|40789010|dbj|BAA76829.2|/0/KIAA0985 protein [Homo sapiens]
1837	5655	0	2	0.01	0.03	1.58496	Up	0.254092	0.543778	DTNA	-	GO:0016020//membrane;GO:0032991//macromolecular complex;GO:0044424;GO:0016020//membrane;GO:0032991//macromolecular complex;GO:0044424;GO:0016020//membrane;GO:0032991//macromolecular complex;GO:0044424;GO:0016020//membrane;GO:0032991//macromolecular complex;GO:0044424;GO:0016020//membrane;GO:0032991//macromolecular complex;GO:0044424;GO:0016020//membrane;GO:0032991//macromolecular complex;GO:00444…	GO:0046914//transition metal ion binding;GO:0046914//transition metal ion binding;GO:0046914//transition metal ion binding;GO:0046914//transition metal ion binding;GO:0046914//transition metal ion binding;GO:0046914//transition metal ion binding;GO:0046914//transition metal ion binding;GO:0046914//transition metal ion binding;GO:0046914//transition metal ion binding;GO:0046914//transition metal i…	GO:0007268//chemical synaptic transmission;GO:0006936//muscle contraction;GO:0007268//chemical synaptic transmission;GO:0006936//muscle contraction;GO:0007268//chemical synaptic transmission;GO:0006936//muscle contraction;GO:0007268//chemical synaptic transmission;GO:0006936//muscle contraction;GO:0007268//chemical synaptic transmission;GO:0006936//muscle contraction;GO:0007268//chemical synaptic…	gi|42717994|ref|NP_001383.2|/0/dystrobrevin alpha isoform 7 [Homo sapiens]
138724	3208	0	1	0.01	0.03	1.58496	Up	0.50544	0.751404	C9orf131	-	-	-	-	gi|565671687|ref|NP_001274320.1|/0/uncharacterized protein C9orf131 isoform E [Homo sapiens]
5017	3039	0	1	0.01	0.03	1.58496	Up	0.50544	0.751286	OVOL1	K09216|1|1e-160|570|hsa:5017|ovo	GO:0043231//intracellular membrane-bounded organelle	GO:0003676//nucleic acid binding;GO:0046914//transition metal ion binding;GO:0000982//transcription factor activity, RNA polymerase II core promoter proximal region sequence-specific binding	GO:0008544//epidermis development;GO:0051728;GO:1901988;GO:0044767//single-organism developmental process;GO:0048232//male gamete generation;GO:0006351//transcription, DNA-templated	gi|37590309|gb|AAH59408.1|/5.18046e-160/Ovo-like 1(Drosophila) [Homo sapiens]
283571	3197	0	1	0.01	0.03	1.58496	Up	0.50544	0.750694	PROX2	-	GO:0043231//intracellular membrane-bounded organelle	-	GO:0006351//transcription, DNA-templated;GO:0032502//developmental process	gi|339895886|ref|NP_001073877.2|/0/prospero homeobox protein 2 isoform 2 [Homo sapiens]
862	7237	0	2.03	0.01	0.03	1.58496	Up	0.254092	0.5431	RUNX1T1	K10053|1|0.0|999|myb:102243741|runt-related transcription factor 1; translocated to, 1	GO:0034399//nuclear periphery;GO:0034399//nuclear periphery;GO:0034399//nuclear periphery;GO:0034399//nuclear periphery;GO:0034399//nuclear periphery;GO:0034399//nuclear periphery;GO:0034399//nuclear periphery;GO:0034399//nuclear periphery;GO:0034399//nuclear periphery;GO:0034399//nuclear periphery;GO:0034399//nuclear periphery;GO:0034399//nuclear periphery;GO:0034399//nuclear periphery	GO:0003676//nucleic acid binding;GO:0046914//transition metal ion binding;GO:0042802//identical protein binding;GO:0001071//nucleic acid binding transcription factor activity;GO:0003676//nucleic acid binding;GO:0046914//transition metal ion binding;GO:0042802//identical protein binding;GO:0001071//nucleic acid binding transcription factor activity;GO:0003676//nucleic acid binding;GO:0046914//tran…	GO:0030154//cell differentiation;GO:0006351//transcription, DNA-templated;GO:0051098//regulation of binding;GO:0030154//cell differentiation;GO:0006351//transcription, DNA-templated;GO:0051098//regulation of binding;GO:0030154//cell differentiation;GO:0006351//transcription, DNA-templated;GO:0051098//regulation of binding;GO:0030154//cell differentiation;GO:0006351//transcription, DNA-templated;G…	gi|537233084|gb|ERE84490.1|/0/protein CBFA2T1-like protein [Cricetulus griseus]
1124	3218	0	1	0.01	0.03	1.58496	Up	0.50544	0.749454	CHN2	K13736|1|1e-09|68.2|cmk:103185494|Rho GTPase-activating protein 10	GO:0044444//cytoplasmic part;GO:0044444//cytoplasmic part;GO:0044444//cytoplasmic part;GO:0044444//cytoplasmic part;GO:0044444//cytoplasmic part;GO:0044464;GO:0044444//cytoplasmic part;GO:0044444//cytoplasmic part;GO:0044444//cytoplasmic part;GO:0044444//cytoplasmic part;GO:0044444//cytoplasmic part;GO:0044444//cytoplasmic part;GO:0044444//cytoplasmic part;GO:0044444//cytoplasmic part;GO:0044444/…	GO:0043169//cation binding;GO:0030674//protein binding, bridging;GO:0008047//enzyme activator activity;GO:0043169//cation binding;GO:0030674//protein binding, bridging;GO:0008047//enzyme activator activity;GO:0043169//cation binding;GO:0030674//protein binding, bridging;GO:0008047//enzyme activator activity;GO:0043169//cation binding;GO:0030674//protein binding, bridging;GO:0008047//enzyme activa…	GO:0043087//regulation of GTPase activity;GO:0007264//small GTPase mediated signal transduction;GO:0043087//regulation of GTPase activity;GO:0007264//small GTPase mediated signal transduction;GO:0043087//regulation of GTPase activity;GO:0007264//small GTPase mediated signal transduction;GO:0043087//regulation of GTPase activity;GO:0007264//small GTPase mediated signal transduction;GO:0043087//reg…	gi|355560726|gb|EHH17412.1|/7.03611e-165/hypothetical protein EGK_13814 [Macaca mulatta]
51702	3189	1	3	0.03	0.09	1.58496	Up	0.38182	0.676956	PADI3	K01481|1|0.0|1382|hsa:51702|protein-arginine deiminase [EC:3.5.3.15]	GO:0031981//nuclear lumen	GO:0016813//hydrolase activity, acting on carbon-nitrogen (but not peptide) bonds, in linear amidines;GO:0046872//metal ion binding	GO:0018195//peptidyl-arginine modification	gi|122939161|ref|NP_057317.2|/0/protein-arginine deiminase type-3 [Homo sapiens]
387597	8127	0	3	0.01	0.03	1.58496	Up	0.127735	0.36038	ILDR2	K10408|1|4e-06|46.2|hsa:146754|dynein heavy chain, axonemal	GO:0031224//intrinsic component of membrane	-	GO:0030072//peptide hormone secretion;GO:0001894//tissue homeostasis;GO:0009746;GO:0044767//single-organism developmental process;GO:0048869//cellular developmental process	gi|40786420|ref|NP_955383.1|/0/immunoglobulin-like domain-containing receptor 2 precursor [Homo sapiens]
2974	3025	0	1	0.01	0.03	1.58496	Up	0.50544	0.748277	GUCY1B2	K12319|1|0.0|1194|ptr:452727|guanylate cyclase soluble subunit beta [EC:4.6.1.2]	-	-	-	gi|14916977|sp|O75343.2|GCYB2_HUMAN/0/RecName: Full=Guanylate cyclase soluble subunit beta-2; Short=GCS-beta-2
387357	3983	0	1.34	0.01	0.03	1.58496	Up	0.50544	0.747748	THEMIS	-	GO:0043234//protein complex;GO:0043231//intracellular membrane-bounded organelle;GO:0043234//protein complex;GO:0043231//intracellular membrane-bounded organelle;GO:0043234//protein complex;GO:0043231//intracellular membrane-bounded organelle;GO:0043234//protein complex;GO:0043231//intracellular membrane-bounded organelle	-	GO:0050851//antigen receptor-mediated signaling pathway;GO:0045058//T cell selection;GO:0050851//antigen receptor-mediated signaling pathway;GO:0045058//T cell selection;GO:0050851//antigen receptor-mediated signaling pathway;GO:0045058//T cell selection;GO:0050851//antigen receptor-mediated signaling pathway;GO:0045058//T cell selection	gi|58218986|ref|NP_001010923.1|/0/protein THEMIS isoform 2 [Homo sapiens]
2252	3936	0	1.1	0.01	0.03	1.58496	Up	0.50544	0.747572	FGF7	K04358|1|7e-112|408|mcf:102131922|fibroblast growth factor;K04362|1|7e-112|408|mcf:102131922|fibroblast growth factor receptor 1 [EC:2.7.10.1];K05093|1|7e-112|408|mcf:102131922|fibroblast growth factor receptor 2 [EC:2.7.10.1];K05094|1|7e-112|408|mcf:102131922|fibroblast growth factor receptor 3 [EC:2.7.10.1];K05095|1|7e-112|408|mcf:102131922|fibroblast growth factor receptor 4 [EC:2.7.10.1];K068…	GO:0043231//intracellular membrane-bounded organelle	GO:0005102//receptor binding;GO:0032550;GO:0016773//phosphotransferase activity, alcohol group as acceptor;GO:0005539//glycosaminoglycan binding	GO:0001934//positive regulation of protein phosphorylation;GO:0034613//cellular protein localization;GO:0001942//hair follicle development;GO:0007169//transmembrane receptor protein tyrosine kinase signaling pathway;GO:0030036//actin cytoskeleton organization;GO:0019318//hexose metabolic process;GO:0006935//chemotaxis;GO:0050679//positive regulation of epithelial cell proliferation;GO:0006950//re…	gi|537151192|gb|ERE71530.1|/2.87211e-119/keratinocyte growth factor-like protein [Cricetulus griseus]
51703	3233	1	3	0.03	0.09	1.58496	Up	0.38182	0.676828	ACSL5	K01897|1|0.0|1407|hsa:51703|long-chain acyl-CoA synthetase [EC:6.2.1.3]	GO:0031224//intrinsic component of membrane;GO:0031966//mitochondrial membrane;GO:0019866//organelle inner membrane;GO:0031224//intrinsic component of membrane;GO:0031966//mitochondrial membrane;GO:0019866//organelle inner membrane;GO:0031224//intrinsic component of membrane;GO:0031966//mitochondrial membrane;GO:0019866//organelle inner membrane	GO:0032550;GO:0015645//fatty acid ligase activity;GO:0032550;GO:0015645//fatty acid ligase activity;GO:0032550;GO:0015645//fatty acid ligase activity	GO:0006631//fatty acid metabolic process;GO:0035336//long-chain fatty-acyl-CoA metabolic process;GO:0006915//apoptotic process;GO:0006641//triglyceride metabolic process;GO:0006631//fatty acid metabolic process;GO:0035336//long-chain fatty-acyl-CoA metabolic process;GO:0006915//apoptotic process;GO:0006641//triglyceride metabolic process;GO:0006631//fatty acid metabolic process;GO:0035336//long-c…	gi|42794756|ref|NP_057318.2|/0/long-chain-fatty-acid--CoA ligase 5 isoform a [Homo sapiens]
100507533	2986	0	1	0.01	0.03	1.58496	Up	0.50544	0.747396	SOX21-AS1	-	-	-	-	gi|119629352|gb|EAX08947.1|/1.51402e-71/hCG2038429, partial [Homo sapiens]
11005	2915	0	1	0.01	0.03	1.58496	Up	0.50544	0.746518	SPINK5	K06254|1|1e-16|91.7|lgi:LOTGIDRAFT_210962|agrin;K06491|1|1e-16|91.7|lgi:LOTGIDRAFT_210962|neural cell adhesion molecule;K06778|1|1e-16|91.7|lgi:LOTGIDRAFT_210962|receptor-type tyrosine-protein phosphatase S [EC:3.1.3.48];K06788|1|1e-16|91.7|lgi:LOTGIDRAFT_210962|coxsackievirus and adenovirus receptor	GO:0042599//lamellar body;GO:0031090//organelle membrane;GO:0042599//lamellar body;GO:0031090//organelle membrane;GO:0042599//lamellar body;GO:0031090//organelle membrane	GO:0004866//endopeptidase inhibitor activity;GO:0004866//endopeptidase inhibitor activity;GO:0004866//endopeptidase inhibitor activity	GO:0048519;GO:0009913//epidermal cell differentiation;GO:0044767//single-organism developmental process;GO:0002682//regulation of immune system process;GO:0001525//angiogenesis;GO:0002683//negative regulation of immune system process;GO:0030217//T cell differentiation;GO:0007155//cell adhesion;GO:0009913//epidermal cell differentiation;GO:0006508//proteolysis;GO:0043062//extracellular structure o…	gi|74027261|ref|NP_006837.2|/0/serine protease inhibitor Kazal-type 5 isoform b precursor [Homo sapiens]
28316	2855	0	1	0.01	0.03	1.58496	Up	0.50544	0.745408	CDH20	K06807|1|0.0|1461|ggo:101128348|cadherin 20, type 2	GO:0031224//intrinsic component of membrane	GO:0046872//metal ion binding	GO:0016337//single organismal cell-cell adhesion	gi|16306537|ref|NP_114097.2|/0/cadherin-20 preproprotein [Homo sapiens]
941	2757	0	1	0.01	0.03	1.58496	Up	0.50544	0.744767	CD80	K05412|1|3e-157|558|hsa:941|CD80 antigen;K06470|1|3e-157|558|hsa:941|CD28 antigen;K06538|1|3e-157|558|hsa:941|cytotoxic T-lymphocyte-associated protein 4;K06745|1|3e-157|558|hsa:941|programmed cell death 1 ligand 1	GO:0009986//cell surface;GO:0031224//intrinsic component of membrane	GO:0038023//signaling receptor activity;GO:0005488//binding	GO:0001934//positive regulation of protein phosphorylation;GO:0006351//transcription, DNA-templated;GO:0045063//T-helper 1 cell differentiation;GO:0042102//positive regulation of T cell proliferation;GO:0042094//interleukin-2 biosynthetic process;GO:0031294//lymphocyte costimulation;GO:0007165//signal transduction;GO:0042108//positive regulation of cytokine biosynthetic process	gi|4885123|ref|NP_005182.1|/1.3961e-156/T-lymphocyte activation antigen CD80 precursor [Homo sapiens]
65055	3633	0	1	0.01	0.03	1.58496	Up	0.50544	0.74436	REEP1	K17338|1|2e-55|220|ggo:101129493|receptor expression-enhancing protein 1/2/3/4	-	-	-	gi|221041768|dbj|BAH12561.1|/3.10606e-83/unnamed protein product [Homo sapiens]
730152	5697	0	2	0.01	0.03	1.58496	Up	0.254092	0.540831	GSTA7P	K00799|1|4e-16|90.9|ggo:101151318|glutathione S-transferase [EC:2.5.1.18]	GO:0044444//cytoplasmic part	GO:0016765//transferase activity, transferring alkyl or aryl (other than methyl) groups	GO:0006790//sulfur compound metabolic process;GO:0044710	gi|488544927|ref|XP_004464003.1|/8.22671e-16/PREDICTED: glutathione S-transferase A2-like [Dasypus novemcinctus]
163479	3064	0	1	0.01	0.03	1.58496	Up	0.50544	0.743489	FNDC7	K15301|1|6e-148|527|ptg:102968528|syntaxin-binding protein 3;K05719|5|5e-11|72.8|spu:576745|integrin beta 1;K06252|5|5e-11|72.8|spu:576745|tenascin;K06257|5|5e-11|72.8|spu:576745|syndecan 1;K06493|5|5e-11|72.8|spu:576745|integrin beta 3;K06550|5|5e-11|72.8|spu:576745|L1 cell adhesion molecule;K06589|5|5e-11|72.8|spu:576745|integrin beta 6;K06788|5|5e-11|72.8|spu:576745|coxsackievirus and adenovir…	-	-	-	gi|222144290|ref|NP_001138409.1|/0/fibronectin type III domain-containing protein 7 precursor [Homo sapiens]
387694	3487	0	1	0.01	0.03	1.58496	Up	0.50544	0.743373	SH2D4B	K17577|1|3e-53|213|cmk:103186732|SH2 domain-containing protein 4A	-	-	-	gi|224591406|ref|NP_997255.2|/2.39973e-176/SH2 domain-containing protein 4B isoform 1 [Homo sapiens]
148741	3107	0	1	0.01	0.03	1.58496	Up	0.50544	0.743257	ANKRD35	K15502|1|2e-26|124|ecb:100052418|serine/threonine-protein phosphatase 6 regulatory ankyrin repeat subunit A	-	-	-	gi|397469193|ref|XP_003806246.1|/0/PREDICTED: ankyrin repeat domain-containing protein 35 [Pan paniscus]
80380	2418	1	3	0.04	0.12	1.58496	Up	0.38182	0.676193	PDCD1LG2	K06708|1|4e-173|566|rro:104663754|programmed cell death 1 ligand 2;K06744|1|4e-173|566|rro:104663754|programmed cell death protein 1	GO:0031224//intrinsic component of membrane;GO:0044464	-	GO:0042098//T cell proliferation;GO:0031294//lymphocyte costimulation	gi|297684467|ref|XP_002819857.1|/8.33982e-142/PREDICTED: programmed cell death 1 ligand 2 [Pongo abelii]
100874002	1731	2	6	0.11	0.33	1.58496	Up	0.185087	0.458028	OXCT1-AS1	-	-	-	-	-
138046	2886	0	1	0.01	0.03	1.58496	Up	0.50544	0.742793	RALYL	K12895|1|6e-18|94.7|pbi:103067484|heterogeneous nuclear ribonucleoprotein C-like 2	-	GO:0003676//nucleic acid binding;GO:0003676//nucleic acid binding;GO:0003676//nucleic acid binding;GO:0003676//nucleic acid binding;GO:0003676//nucleic acid binding	-	gi|635048911|ref|XP_007999176.1|/4.32023e-116/PREDICTED: RNA-binding Raly-like protein isoform X3 [Chlorocebus sabaeus]
7007	6468	0	2	0.01	0.03	1.58496	Up	0.254092	0.540587	TECTA	K18273|1|0.0|4539|hsa:7007|alpha-tectorin	GO:0031224//intrinsic component of membrane;GO:0031012//extracellular matrix	-	GO:0031589//cell-substrate adhesion;GO:0050954//sensory perception of mechanical stimulus	gi|134268640|ref|NP_005413.2|/0/alpha-tectorin precursor [Homo sapiens]
4313	3152	0	1	0.01	0.03	1.58496	Up	0.50544	0.742215	MMP2	K01398|1|0.0|1337|mcf:101865544|matrix metalloproteinase-2 (gelatinase A) [EC:3.4.24.24];K06493|1|0.0|1337|mcf:101865544|integrin beta 3	GO:0043231//intracellular membrane-bounded organelle;GO:0030016//myofibril;GO:0031012//extracellular matrix;GO:0016020//membrane;GO:0044421;GO:0043231//intracellular membrane-bounded organelle;GO:0030016//myofibril;GO:0031012//extracellular matrix;GO:0016020//membrane;GO:0044421;GO:0043231//intracellular membrane-bounded organelle;GO:0030016//myofibril;GO:0031012//extracellular matrix;GO:0016020/…	GO:0004175//endopeptidase activity;GO:0046914//transition metal ion binding;GO:0004175//endopeptidase activity;GO:0046914//transition metal ion binding;GO:0004175//endopeptidase activity;GO:0046914//transition metal ion binding;GO:0004175//endopeptidase activity;GO:0046914//transition metal ion binding;GO:0004175//endopeptidase activity;GO:0046914//transition metal ion binding	GO:0036072;GO:0043062//extracellular structure organization;GO:0048705//skeletal system morphogenesis;GO:0048646//anatomical structure formation involved in morphogenesis;GO:0022411;GO:0019538//protein metabolic process;GO:0032963//collagen metabolic process;GO:0001568//blood vessel development;GO:0043200//response to amino acid;GO:0006950//response to stress;GO:0036072;GO:0043062//extracellular …	gi|189217853|ref|NP_001121363.1|/0/72 kDa type IV collagenase isoform b [Homo sapiens]
3699	3037	0	1	0.01	0.03	1.58496	Up	0.50544	0.742099	ITIH3	K19014|1|0.0|934|ngi:103749014|inter-alpha-trypsin inhibitor heavy chain H1	-	GO:0004866//endopeptidase inhibitor activity	GO:0010466//negative regulation of peptidase activity;GO:0030203//glycosaminoglycan metabolic process	gi|133925809|ref|NP_002208.3|/0/inter-alpha-trypsin inhibitor heavy chain H3 preproprotein [Homo sapiens]
22854	6043	1	4	0.02	0.06	1.58496	Up	0.223878	0.513949	NTNG1	K07522|1|0.0|1057|nle:100598812|netrin-G1;K07523|1|0.0|1057|nle:100598812|netrin-G1 ligand	GO:0031225//anchored component of membrane;GO:0031225//anchored component of membrane;GO:0031225//anchored component of membrane	GO:0005488//binding;GO:0005488//binding;GO:0005488//binding	GO:0048667//cell morphogenesis involved in neuron differentiation;GO:0048667//cell morphogenesis involved in neuron differentiation;GO:0048667//cell morphogenesis involved in neuron differentiation	gi|164414431|ref|NP_001106697.1|/0/netrin-G1 isoform 1 precursor [Homo sapiens]
55576	8266	1	3	0.01	0.03	1.58496	Up	0.38182	0.675812	STAB2	K19013|1|0.0|5388|hsa:55576|stabilin-2	GO:0016021//integral component of membrane;GO:0009986//cell surface;GO:0044424	GO:0071813//lipoprotein particle binding;GO:0030228//lipoprotein particle receptor activity;GO:0005539//glycosaminoglycan binding;GO:0015036//disulfide oxidoreductase activity	GO:0006952//defense response;GO:0044238//primary metabolic process;GO:0022610;GO:0044710;GO:0048646//anatomical structure formation involved in morphogenesis;GO:0006897//endocytosis;GO:0006027//glycosaminoglycan catabolic process	gi|61743980|ref|NP_060034.9|/0/stabilin-2 precursor [Homo sapiens]
57101	3711	0	1	0.01	0.03	1.58496	Up	0.50544	0.741003	ANO2	K19497|1|0.0|1831|hsa:57101|anoctamin-2	GO:0034702//ion channel complex;GO:0031981//nuclear lumen;GO:0034702//ion channel complex;GO:0031981//nuclear lumen	GO:0005488//binding;GO:0005254//chloride channel activity;GO:0005488//binding;GO:0005254//chloride channel activity	GO:0015698//inorganic anion transport;GO:0015698//inorganic anion transport	gi|515870434|ref|NP_001265525.1|/0/anoctamin-2 isoform 1 [Homo sapiens]
10840	3003	0	1	0.01	0.03	1.58496	Up	0.50544	0.740254	ALDH1L1	K00289|1|0.0|959|nle:100587670|formyltetrahydrofolate dehydrogenase [EC:1.5.1.6]	GO:0043231//intracellular membrane-bounded organelle;GO:0043231//intracellular membrane-bounded organelle;GO:0043231//intracellular membrane-bounded organelle	GO:0016741;GO:0016646//oxidoreductase activity, acting on the CH-NH group of donors, NAD or NADP as acceptor;GO:0016903//oxidoreductase activity, acting on the aldehyde or oxo group of donors;GO:0016741;GO:0016646//oxidoreductase activity, acting on the CH-NH group of donors, NAD or NADP as acceptor;GO:0016903//oxidoreductase activity, acting on the aldehyde or oxo group of donors;GO:0016741;GO:0…	GO:0009256//10-formyltetrahydrofolate metabolic process;GO:0009256//10-formyltetrahydrofolate metabolic process;GO:0009256//10-formyltetrahydrofolate metabolic process	gi|332252938|ref|XP_003275610.1|/0/PREDICTED: cytosolic 10-formyltetrahydrofolate dehydrogenase isoform 3 [Nomascus leucogenys]
101927891	3542	0	1	0.01	0.03	1.58496	Up	0.50544	0.739852	PKN2-AS1	-	-	-	-	-
10446	3207	0	1	0.01	0.03	1.58496	Up	0.50544	0.737961	LRRN2	K13023|1|1e-33|148|acs:100555566|carboxypeptidase N regulatory subunit;K07522|5|5e-33|145|bfo:BRAFLDRAFT_220652|netrin-G1;K07523|5|5e-33|145|bfo:BRAFLDRAFT_220652|netrin-G1 ligand	GO:0031224//intrinsic component of membrane;GO:0031224//intrinsic component of membrane	-	GO:0022610;GO:0007154//cell communication;GO:0022610;GO:0007154//cell communication	gi|37181700|gb|AAQ88657.1|/0/GAC1 [Homo sapiens]
158158	5594	0	2	0.01	0.03	1.58496	Up	0.254092	0.539248	RASEF	K17199|1|0.0|1358|hsa:158158|Ras and EF-hand domain-containing protein	GO:0044444//cytoplasmic part	GO:0046872//metal ion binding;GO:0032550	GO:0035556//intracellular signal transduction;GO:0045184//establishment of protein localization	gi|40255119|ref|NP_689786.2|/0/ras and EF-hand domain-containing protein [Homo sapiens]
387755	2961	0.49	1.83	0.02	0.06	1.58496	Up	0.50544	0.737048	INSC	-	GO:0044424;GO:0044424;GO:0044424;GO:0044424;GO:0044424;GO:0044424	-	GO:0048731//system development;GO:0040001//establishment of mitotic spindle localization;GO:0030855//epithelial cell differentiation;GO:0048731//system development;GO:0040001//establishment of mitotic spindle localization;GO:0030855//epithelial cell differentiation;GO:0048731//system development;GO:0040001//establishment of mitotic spindle localization;GO:0030855//epithelial cell differentiation;…	gi|99028953|ref|NP_001027024.3|/0/protein inscuteable homolog isoform a [Homo sapiens]
2569	2944	0	1	0.01	0.03	1.58496	Up	0.50544	0.736649	GABRR1	K05190|1|0.0|917|nle:100590143|gamma-aminobutyric acid receptor subunit rho	GO:0097060//synaptic membrane;GO:0034702//ion channel complex;GO:0097060//synaptic membrane;GO:0034702//ion channel complex;GO:0097060//synaptic membrane;GO:0034702//ion channel complex;GO:0097060//synaptic membrane;GO:0034702//ion channel complex	GO:0005253//anion channel activity;GO:0016917//GABA receptor activity;GO:0015276//ligand-gated ion channel activity;GO:0005253//anion channel activity;GO:0016917//GABA receptor activity;GO:0015276//ligand-gated ion channel activity;GO:0005253//anion channel activity;GO:0016917//GABA receptor activity;GO:0015276//ligand-gated ion channel activity;GO:0005253//anion channel activity;GO:0016917//GABA…	GO:0007267//cell-cell signaling;GO:0006811//ion transport;GO:0007186//G-protein coupled receptor signaling pathway;GO:0007267//cell-cell signaling;GO:0006811//ion transport;GO:0007186//G-protein coupled receptor signaling pathway;GO:0007267//cell-cell signaling;GO:0006811//ion transport;GO:0007186//G-protein coupled receptor signaling pathway;GO:0007267//cell-cell signaling;GO:0006811//ion transp…	gi|578812635|ref|XP_006715501.1|/0/PREDICTED: gamma-aminobutyric acid receptor subunit rho-1 isoform X1 [Homo sapiens]
1133	3055	1	3	0.03	0.09	1.58496	Up	0.38182	0.675431	CHRM5	K04133|1|0.0|960|hsa:1133|muscarinic acetylcholine receptor M5	GO:0016021//integral component of membrane;GO:0097060//synaptic membrane	GO:0004629//phospholipase C activity;GO:0008227//G-protein coupled amine receptor activity	GO:0019216//regulation of lipid metabolic process;GO:0007193//adenylate cyclase-inhibiting G-protein coupled receptor signaling pathway;GO:0006812//cation transport	gi|7108336|ref|NP_036257.1|/0/muscarinic acetylcholine receptor M5 [Homo sapiens]
161725	3042	0	1.06	0.01	0.03	1.58496	Up	0.50544	0.736251	OTUD7A	K11860|1|0.0|1434|hsa:161725|OTU domain-containing protein 7 [EC:3.4.19.12]	GO:0043231//intracellular membrane-bounded organelle	GO:0046914//transition metal ion binding;GO:0003676//nucleic acid binding;GO:0070011//peptidase activity, acting on L-amino acid peptides	GO:0019538//protein metabolic process	gi|18702331|ref|NP_570971.1|/0/OTU domain-containing protein 7A [Homo sapiens]
7097	3565	0	1	0.01	0.03	1.58496	Up	0.50544	0.73608	TLR2	K10159|1|0.0|1475|hsa:7097|toll-like receptor 2	GO:0009986//cell surface;GO:0043235//receptor complex;GO:0016021//integral component of membrane;GO:0044424;GO:0009986//cell surface;GO:0043235//receptor complex;GO:0016021//integral component of membrane;GO:0044424;GO:0009986//cell surface;GO:0043235//receptor complex;GO:0016021//integral component of membrane;GO:0044424;GO:0009986//cell surface;GO:0043235//receptor complex;GO:0016021//integral …	GO:0005539//glycosaminoglycan binding;GO:0071723//lipopeptide binding;GO:0046983//protein dimerization activity;GO:0008329//signaling pattern recognition receptor activity;GO:0005539//glycosaminoglycan binding;GO:0071723//lipopeptide binding;GO:0046983//protein dimerization activity;GO:0008329//signaling pattern recognition receptor activity;GO:0005539//glycosaminoglycan binding;GO:0071723//lipop…	GO:0006954//inflammatory response;GO:0042108//positive regulation of cytokine biosynthetic process;GO:0016055//Wnt signaling pathway;GO:0032481//positive regulation of type I interferon production;GO:0006809//nitric oxide biosynthetic process;GO:0051091//positive regulation of sequence-specific DNA binding transcription factor activity;GO:0071221//cellular response to bacterial lipopeptide;GO:005…	gi|19718734|ref|NP_003255.2|/0/toll-like receptor 2 precursor [Homo sapiens]
221002	3243	1	3	0.03	0.09	1.58496	Up	0.38182	0.675241	RASGEF1A	K19477|1|2e-148|529|mcc:696308|cGMP-dependent protein kinase 2 [EC:2.7.11.12];K08020|2|9e-20|102|shr:100931445|Rap guanine nucleotide exchange factor 6;K08018|3|2e-19|100|cmk:103182258|Rap guanine nucleotide exchange factor 2	GO:0044464;GO:0044464	GO:0005083;GO:0005083	GO:0048870//cell motility;GO:0007264//small GTPase mediated signal transduction;GO:0048870//cell motility;GO:0007264//small GTPase mediated signal transduction	gi|544583543|ref|NP_001269791.1|/0/ras-GEF domain-containing family member 1A isoform 1 [Homo sapiens]
200162	7125	1	2	0.01	0.03	1.58496	Up	0.63316	0.808366	SPAG17	-	GO:0015630//microtubule cytoskeleton;GO:0031981//nuclear lumen	-	-	gi|46240864|ref|NP_996879.1|/0/sperm-associated antigen 17 [Homo sapiens]
89780	2988	0	1	0.01	0.03	1.58496	Up	0.50544	0.735228	WNT3A	K00312|1|0.0|724|nle:100606846|wingless-type MMTV integration site family, member 3	-	-	-	gi|74353515|gb|AAI03922.1|/0/WNT3A protein [Homo sapiens]
1234	3451	0	1	0.01	0.03	1.58496	Up	0.50544	0.734718	CCR5	K04180|1|1e-180|636|mcf:102139456|C-C chemokine receptor type 5	GO:0043231//intracellular membrane-bounded organelle;GO:0016021//integral component of membrane;GO:0009986//cell surface;GO:0043231//intracellular membrane-bounded organelle;GO:0016021//integral component of membrane;GO:0009986//cell surface	GO:0019957//C-C chemokine binding;GO:0004629//phospholipase C activity;GO:0008092//cytoskeletal protein binding;GO:0004950//chemokine receptor activity;GO:0019957//C-C chemokine binding;GO:0004629//phospholipase C activity;GO:0008092//cytoskeletal protein binding;GO:0004950//chemokine receptor activity	GO:0044409//entry into host;GO:0032496//response to lipopolysaccharide;GO:0019221//cytokine-mediated signaling pathway;GO:0006171//cAMP biosynthetic process;GO:0036314;GO:0019932//second-messenger-mediated signaling;GO:0006952//defense response;GO:0051209//release of sequestered calcium ion into cytosol;GO:0030595//leukocyte chemotaxis;GO:0044409//entry into host;GO:0032496//response to lipopolys…	gi|544413843|ref|XP_005546959.1|/5.5892e-180/PREDICTED: c-C chemokine receptor type 5 [Macaca fascicularis]
283576	3408	0	1.01	0.01	0.03	1.58496	Up	0.50544	0.734378	ZDHHC22	K18932|1|9e-142|507|nle:100596393|palmitoyltransferase [EC:2.3.1.225]	GO:0031224//intrinsic component of membrane	GO:0016740//transferase activity;GO:0046914//transition metal ion binding	-	gi|119601677|gb|EAW81271.1|/1.23472e-141/hCG1643587 [Homo sapiens]
404037	3461	0	1	0.01	0.03	1.58496	Up	0.50544	0.734208	HAPLN4	K06853|1|9e-177|623|nle:100586330|hyaluronan and proteoglycan link protein 4	GO:0031012//extracellular matrix	GO:0005539//glycosaminoglycan binding	GO:0022610	gi|15620911|dbj|BAB67819.1|/3.50227e-176/KIAA1926 protein [Homo sapiens]
57549	4000	0	1.31	0.01	0.03	1.58496	Up	0.50544	0.733586	IGSF9	K17341|1|6e-31|139|clv:102089780|hemicentin	GO:0043005//neuron projection;GO:0031224//intrinsic component of membrane;GO:0043005//neuron projection;GO:0031224//intrinsic component of membrane	-	GO:0031175//neuron projection development;GO:0031175//neuron projection development	gi|7243091|dbj|BAA92593.1|/0/KIAA1355 protein [Homo sapiens]
6663	2882	0	1	0.01	0.03	1.58496	Up	0.50544	0.733248	SOX10	K09270|1|0.0|823|pps:100970122|transcription factor SOX7/8/10/18 (SOX group E/F)	GO:0005741//mitochondrial outer membrane	GO:0005515//protein binding;GO:0000977//RNA polymerase II regulatory region sequence-specific DNA binding;GO:0003712//transcription cofactor activity;GO:0000981//RNA polymerase II transcription factor activity, sequence-specific DNA binding	GO:0009653//anatomical structure morphogenesis;GO:0007417//central nervous system development;GO:0006366//transcription from RNA polymerase II promoter;GO:0040007//growth;GO:0001667//ameboidal-type cell migration;GO:0007405//neuroblast proliferation;GO:0006915//apoptotic process;GO:0043009//chordate embryonic development;GO:0021700//developmental maturation;GO:0030178//negative regulation of Wnt …	gi|397502070|ref|XP_003821692.1|/0/PREDICTED: LOW QUALITY PROTEIN: transcription factor SOX-10 [Pan paniscus]
7643	3767	0	1	0.01	0.03	1.58496	Up	0.50544	0.733079	ZNF90	K09228|1|0.0|1266|hsa:7643|KRAB domain-containing zinc finger protein	GO:0043231//intracellular membrane-bounded organelle	GO:0003712//transcription cofactor activity;GO:0003676//nucleic acid binding;GO:0046914//transition metal ion binding;GO:0001071//nucleic acid binding transcription factor activity	GO:0006351//transcription, DNA-templated	gi|209862791|ref|NP_009069.1|/0/zinc finger protein 90 [Homo sapiens]
10224	2736	0	1	0.01	0.03	1.58496	Up	0.50544	0.732853	ZNF443	K09228|1|0.0|1436|hsa:10224|KRAB domain-containing zinc finger protein	-	-	GO:0012502//induction of programmed cell death;GO:0050896//response to stimulus	gi|194018515|ref|NP_005806.2|/0/zinc finger protein 443 [Homo sapiens]
5346	2908	0	1	0.01	0.03	1.58496	Up	0.50544	0.73274	PLIN1	K08768|1|0.0|850|hsa:5346|perilipin	GO:0044444//cytoplasmic part;GO:0044444//cytoplasmic part	GO:0005488//binding;GO:0005488//binding	GO:0006641//triglyceride metabolic process;GO:0006641//triglyceride metabolic process	gi|223718196|ref|NP_002657.3|/0/perilipin-1 [Homo sapiens]
1013	2875	0	1	0.01	0.03	1.58496	Up	0.50544	0.732009	CDH15	K06798|1|0.0|1464|hsa:1013|cadherin 6, type 2, K-cadherin;K06799|1|0.0|1464|hsa:1013|cadherin 7, type 2;K06801|1|0.0|1464|hsa:1013|cadherin 9, type 2, T1-cadherin;K06804|1|0.0|1464|hsa:1013|cadherin 12, type 2, N-cadherin 2;K06809|1|0.0|1464|hsa:1013|cadherin 15, M-cadherin	GO:0044459;GO:0031224//intrinsic component of membrane;GO:0045202//synapse	GO:0046872//metal ion binding	GO:0016337//single organismal cell-cell adhesion;GO:0045216//cell-cell junction organization;GO:0042692//muscle cell differentiation;GO:0022607//cellular component assembly	gi|4826669|ref|NP_004924.1|/0/cadherin-15 preproprotein [Homo sapiens]
4753	3210	0	1	0.01	0.03	1.58496	Up	0.50544	0.731952	NELL2	K05038|1|2e-82|310|amj:102560913|solute carrier family 6 (neurotransmitter transporter, amino acid) member 5/7/9/14;K17307|3|8e-48|195|tad:TRIADDRAFT_53733|fibulin 1/2	-	GO:0046872//metal ion binding;GO:0046872//metal ion binding;GO:0046872//metal ion binding;GO:0016772//transferase activity, transferring phosphorus-containing groups;GO:0046872//metal ion binding;GO:0016772//transferase activity, transferring phosphorus-containing groups;GO:0046872//metal ion binding;GO:0016772//transferase activity, transferring phosphorus-containing groups	GO:0022610;GO:0022610;GO:0022610;GO:0006796//phosphate-containing compound metabolic process;GO:0022610;GO:0006796//phosphate-containing compound metabolic process;GO:0022610;GO:0006796//phosphate-containing compound metabolic process	gi|223029470|ref|NP_001138579.1|/0/protein kinase C-binding protein NELL2 isoform a [Homo sapiens]
101059918	5172	0	1.79	0.01	0.03	1.58496	Up	0.50544	0.731503	GOLGA8R	K10595|1|1e-88|331|ptr:465464|E3 ubiquitin-protein ligase HERC2 [EC:2.3.2.26];K01528|2|5e-19|100|rro:104678473|dynamin GTPase [EC:3.6.5.5]	GO:0043231//intracellular membrane-bounded organelle	-	-	gi|542133113|ref|NP_001269413.1|/0/golgin subfamily A member 8R [Homo sapiens]
3741	2886	0	1	0.01	0.03	1.58496	Up	0.50544	0.731447	KCNA5	K04878|1|0.0|964|hsa:3741|potassium voltage-gated channel Shaker-related subfamily A member 5	GO:0044291//cell-cell contact zone;GO:0043231//intracellular membrane-bounded organelle;GO:0005887//integral component of plasma membrane	GO:0008200//ion channel inhibitor activity;GO:0042805//actinin binding;GO:0086008//voltage-gated potassium channel activity involved in cardiac muscle cell action potential repolarization;GO:0019900//kinase binding	GO:0002027//regulation of heart rate;GO:0086002//cardiac muscle cell action potential involved in contraction;GO:0060306//regulation of membrane repolarization;GO:0042310//vasoconstriction;GO:0051480//regulation of cytosolic calcium ion concentration;GO:0051259//protein oligomerization;GO:0071805//potassium ion transmembrane transport;GO:0030073//insulin secretion;GO:0006950//response to stress	gi|25952087|ref|NP_002225.2|/0/potassium voltage-gated channel subfamily A member 5 [Homo sapiens]
201633	2978	0	1	0.01	0.03	1.58496	Up	0.50544	0.731334	TIGIT	K06531|1|6e-139|497|ggo:101133621|poliovirus receptor-related protein 2;K06539|1|6e-139|497|ggo:101133621|poliovirus receptor;K06592|1|6e-139|497|ggo:101133621|poliovirus receptor-related protein 3;K16350|1|6e-139|497|ggo:101133621|T-cell immunoreceptor with Ig and ITIM domains	GO:0031224//intrinsic component of membrane;GO:0044464	GO:0005515//protein binding	GO:0001818//negative regulation of cytokine production;GO:0042110//T cell activation;GO:0001819//positive regulation of cytokine production	gi|57997171|emb|CAI46183.1|/2.5232e-143/hypothetical protein [Homo sapiens]
136259	1480	2	6	0.13	0.39	1.58496	Up	0.185087	0.457968	KLF14	K09208|1|1e-93|345|hsa:136259|krueppel-like factor 9/13/14/16	-	-	-	gi|527122127|ref|NP_619638.2|/6.57212e-93/Krueppel-like factor 14 [Homo sapiens]
339240	3153	0	1.1	0.01	0.03	1.58496	Up	0.50544	0.730493	KRT17P5	K07604|1|3e-36|156|rro:104680640|type I keratin, acidic	-	-	-	gi|34535120|dbj|BAC87214.1|/4.23816e-80/unnamed protein product [Homo sapiens]
347689	3141	0	1	0.01	0.03	1.58496	Up	0.50544	0.730437	SOX2-OT	-	-	-	-	gi|148703101|gb|EDL35048.1|/2.15794e-26/mCG142516, isoform CRA_b [Mus musculus]
89822	1741	0	0.61	0.01	0.03	1.58496	Up	0.994574	0.997378	KCNK17	K04925|1|5e-165|583|ggo:101145801|potassium channel subfamily K member 17	GO:0031224//intrinsic component of membrane;GO:0031224//intrinsic component of membrane	GO:0005261//cation channel activity;GO:0005261//cation channel activity	GO:0007267//cell-cell signaling;GO:0030001//metal ion transport;GO:0007267//cell-cell signaling;GO:0030001//metal ion transport	gi|205361107|ref|NP_001128583.1|/1.3354e-119/potassium channel subfamily K member 17 isoform 2 [Homo sapiens]
151126	3320	0	1	0.01	0.03	1.58496	Up	0.50544	0.730157	ZNF385B	K10137|1|3e-10|70.5|shr:100931841|zinc finger, matrin type 3	GO:0005622//intracellular;GO:0043231//intracellular membrane-bounded organelle	GO:0005488//binding;GO:0046914//transition metal ion binding;GO:0097159//organic cyclic compound binding	-	gi|426337893|ref|XP_004032928.1|/0/PREDICTED: zinc finger protein 385B isoform 2 [Gorilla gorilla gorilla]
643376	3061	0	1	0.01	0.03	1.58496	Up	0.50544	0.730046	BTBD18	K10443|1|4e-09|66.6|ngi:103733052|kelch-like protein 2/3	-	-	-	gi|223029436|ref|NP_001138573.1|/0/BTB/POZ domain-containing protein 18 [Homo sapiens]
81606	2956	0	1	0.01	0.03	1.58496	Up	0.50544	0.72999	LBH	K04010|1|7e-08|62.4|tru:101075680|C5a anaphylatoxin chemotactic receptor	GO:0031981//nuclear lumen	-	GO:0006351//transcription, DNA-templated;GO:0032502//developmental process	gi|10834656|gb|AAG23758.1|AF258555_1/5.68526e-71/PP2281 [Homo sapiens]
6853	3172	0	1	0.01	0.03	1.58496	Up	0.50544	0.729878	SYN1	K13094|1|4e-13|79.7|fpg:101924673|RNA-binding protein 5/10	GO:0043005//neuron projection;GO:0000794//condensed nuclear chromosome;GO:0008021//synaptic vesicle;GO:0043005//neuron projection;GO:0000794//condensed nuclear chromosome;GO:0008021//synaptic vesicle	GO:0008092//cytoskeletal protein binding;GO:0032550;GO:0008092//cytoskeletal protein binding;GO:0032550	GO:0001505//regulation of neurotransmitter levels;GO:0001505//regulation of neurotransmitter levels	gi|19924099|ref|NP_008881.2|/0/synapsin-1 isoform Ia [Homo sapiens]
147138	4419	1	3	0.02	0.06	1.58496	Up	0.38182	0.674482	TMC8	-	GO:0044425	-	-	gi|21748644|dbj|BAC03459.1|/0/FLJ00400 protein [Homo sapiens]
255877	3544	0	1	0.01	0.03	1.58496	Up	0.50544	0.729319	BCL6B	K15618|1|8e-91|338|lcm:102350689|B-cell lymphoma 6 protein	GO:0043231//intracellular membrane-bounded organelle	GO:0003676//nucleic acid binding;GO:0046914//transition metal ion binding	GO:0006366//transcription from RNA polymerase II promoter	gi|32469511|ref|NP_862827.1|/0/B-cell CLL/lymphoma 6 member B protein [Homo sapiens]
140886	3447	0	1	0.01	0.03	1.58496	Up	0.50544	0.728594	PABPC5	K13126|1|0.0|697|nle:100600602|polyadenylate-binding protein	-	GO:0003676//nucleic acid binding	-	gi|18201888|ref|NP_543022.1|/0/polyadenylate-binding protein 5 [Homo sapiens]
150538	3397	0	1	0.01	0.03	1.58496	Up	0.50544	0.728483	SATB2-AS1	-	-	-	-	gi|16552079|dbj|BAB71234.1|/2.28005e-87/unnamed protein product [Homo sapiens]
23500	6191	0	2	0.01	0.03	1.58496	Up	0.254092	0.53581	DAAM2	K04512|1|0.0|1910|mcf:102144285|dishevelled associated activator of morphogenesis	-	GO:0017016//Ras GTPase binding;GO:0008092//cytoskeletal protein binding;GO:0017016//Ras GTPase binding;GO:0008092//cytoskeletal protein binding	GO:0007010//cytoskeleton organization;GO:0007010//cytoskeleton organization	gi|71891651|dbj|BAA20835.2|/0/KIAA0381 protein [Homo sapiens]
55966	2923	0	1	0.01	0.03	1.58496	Up	0.50544	0.727426	AJAP1	-	GO:0044459;GO:0044459	-	-	gi|9055278|ref|NP_061324.1|/4.04211e-170/adherens junction-associated protein 1 precursor [Homo sapiens]
653269	3228	0	1.02	0.01	0.03	1.58496	Up	0.50544	0.727315	POTEI	K17299|1|0.0|2148|hsa:653269|POTE ankyrin domain family protein	GO:0044444//cytoplasmic part	GO:0032550	-	gi|475808427|ref|NP_001264335.1|/0/POTE ankyrin domain family member I [Homo sapiens]
6913	3513	0	1	0.01	0.03	1.58496	Up	0.50544	0.727093	TBX15	K10182|1|0.0|1004|mcf:102140955|T-box protein 15	GO:0017053//transcriptional repressor complex	GO:0044212//transcription regulatory region DNA binding;GO:0042802//identical protein binding;GO:0001071//nucleic acid binding transcription factor activity;GO:0046983//protein dimerization activity;GO:0001104//RNA polymerase II transcription cofactor activity	GO:0048704//embryonic skeletal system morphogenesis;GO:0006351//transcription, DNA-templated	gi|544403207|ref|XP_005542231.1|/0/PREDICTED: T-box transcription factor TBX15 isoform X2 [Macaca fascicularis]
7499	2899.04	0	1	0.01	0.03	1.58496	Up	0.50544	0.726982	XG	K00750|1|7e-07|58.9|bom:102267728|glycogenin glucosyltransferase [EC:2.4.1.186]	GO:0016021//integral component of membrane;GO:0016021//integral component of membrane;GO:0016021//integral component of membrane	-	-	gi|213688348|ref|NP_001135392.1|/1.80002e-53/glycoprotein Xg isoform 3 precursor [Homo sapiens]
139201	2539	0	0.8	0.01	0.03	1.58496	Up	0.994574	0.996795	MAP2K4P1	K04430|1|0.0|624|ocu:100344852|mitogen-activated protein kinase kinase 4 [EC:2.7.12.2]	GO:0043231//intracellular membrane-bounded organelle;GO:0044444//cytoplasmic part	GO:0032550;GO:0004672//protein kinase activity	GO:0012501//programmed cell death;GO:0002756//MyD88-independent toll-like receptor signaling pathway;GO:0051403//stress-activated MAPK cascade;GO:0006464//cellular protein modification process;GO:0007166//cell surface receptor signaling pathway;GO:0009612//response to mechanical stimulus	gi|291405019|ref|XP_002718966.1|/2.62252e-180/PREDICTED: mitogen-activated protein kinase kinase 4 [Oryctolagus cuniculus]
5555	3177	0	0.98	0.01	0.03	1.58496	Up	0.994574	0.996689	PRH2	K13911|1|2e-25|120|mcc:695131|basic salivary proline-rich protein 1/2	-	-	-	gi|544468267|ref|XP_005570217.1|/3.01282e-25/PREDICTED: SWI/SNF global transcription activator complex subunit snf59-like isoform X2 [Macaca fascicularis]
8809	3471	0	1	0.01	0.03	1.58496	Up	0.50544	0.725764	IL18R1	K05173|1|0.0|993|ggo:101138655|interleukin 18 receptor 1	GO:0031224//intrinsic component of membrane;GO:0031224//intrinsic component of membrane	GO:0004896//cytokine receptor activity;GO:0004896//cytokine receptor activity	GO:0007154//cell communication;GO:0002376//immune system process;GO:0007154//cell communication;GO:0002376//immune system process	gi|4504655|ref|NP_003846.1|/0/interleukin-18 receptor 1 isoform 1 precursor [Homo sapiens]
125893	2760	0	1.01	0.01	0.03	1.58496	Up	0.50544	0.724991	ZNF816	K09228|1|0.0|1391|hsa:125893|KRAB domain-containing zinc finger protein	-	-	-	gi|72384365|ref|NP_001026835.1|/0/zinc finger protein 816 [Homo sapiens]
1197	1812	0	0.61	0.01	0.03	1.58496	Up	0.994574	0.996636	CLK2P1	K08823|1|0.0|702|cjc:100391300|CDC-like kinase [EC:2.7.12.1]	GO:0016604//nuclear body	GO:0032550;GO:0004672//protein kinase activity	GO:0009314//response to radiation;GO:0033993//response to lipid;GO:0006468//protein phosphorylation;GO:0008380//RNA splicing;GO:0006094//gluconeogenesis	gi|51095010|gb|EAL24254.1|/0/similar to Dual specificity protein kinase CLK2 (CDC like kinase 2) [Homo sapiens]
51224	3062	0	1	0.01	0.03	1.58496	Up	0.50544	0.72477	TCEB3B	K15076|1|0.0|1387|hsa:51224|transcription elongation factor B, polypeptide 3	GO:0043231//intracellular membrane-bounded organelle;GO:0031224//intrinsic component of membrane	GO:0003676//nucleic acid binding	GO:0006354//DNA-templated transcription, elongation	gi|45439357|ref|NP_057511.2|/0/RNA polymerase II transcription factor SIII subunit A2 [Homo sapiens]
83756	3432	0	1	0.01	0.03	1.58496	Up	0.50544	0.724274	TAS1R3	K04626|1|0.0|1502|hsa:83756|taste receptor type 1 member 3	GO:0031224//intrinsic component of membrane	GO:0046983//protein dimerization activity;GO:0008527//taste receptor activity	GO:0050912//detection of chemical stimulus involved in sensory perception of taste;GO:0007166//cell surface receptor signaling pathway	gi|91206396|ref|NP_689414.1|/0/taste receptor type 1 member 3 precursor [Homo sapiens]
4744	3721	0	1	0.01	0.03	1.58496	Up	0.50544	0.72323	NEFH	K04574|1|3e-177|625|hsa:4744|neurofilament heavy polypeptide	GO:0043005//neuron projection	-	GO:0044699	gi|27529742|dbj|BAA74868.2|/1.53762e-177/KIAA0845 protein [Homo sapiens]
9033	3060	0	1	0.01	0.03	1.58496	Up	0.50544	0.72301	PKD2L1	K04990|1|0.0|1392|hsa:9033|polycystin 2L1	GO:0031224//intrinsic component of membrane;GO:0043231//intracellular membrane-bounded organelle	GO:0046872//metal ion binding;GO:0051393//alpha-actinin binding;GO:0005227//calcium activated cation channel activity;GO:0008527//taste receptor activity	GO:0006814//sodium ion transport;GO:0010447//response to acidic pH;GO:0050912//detection of chemical stimulus involved in sensory perception of taste;GO:0034220//ion transmembrane transport	gi|359465612|ref|NP_001240766.1|/0/polycystic kidney disease 2-like 1 protein isoform 2 [Homo sapiens]
64137	3650	0	1	0.01	0.03	1.58496	Up	0.50544	0.722956	ABCG4	K05680|1|0.0|1110|rro:104657210|ATP-binding cassette, subfamily G (WHITE), member 4	GO:0031224//intrinsic component of membrane;GO:0031224//intrinsic component of membrane	GO:0017111//nucleoside-triphosphatase activity;GO:0032550;GO:0015248//sterol transporter activity;GO:0042802//identical protein binding;GO:0046983//protein dimerization activity;GO:0017111//nucleoside-triphosphatase activity;GO:0032550;GO:0015248//sterol transporter activity;GO:0042802//identical protein binding;GO:0046983//protein dimerization activity	GO:0009154//purine ribonucleotide catabolic process;GO:0044763;GO:0030301//cholesterol transport;GO:0009154//purine ribonucleotide catabolic process;GO:0044763;GO:0030301//cholesterol transport	gi|20143975|ref|NP_071452.2|/0/ATP-binding cassette sub-family G member 4 [Homo sapiens]
2078	1546	1	1	0.02	0.06	1.58496	Up	0.991862	0.99955	ERG	-	GO:0032991//macromolecular complex;GO:0043231//intracellular membrane-bounded organelle;GO:0032991//macromolecular complex;GO:0043231//intracellular membrane-bounded organelle;GO:0032991//macromolecular complex;GO:0043231//intracellular membrane-bounded organelle;GO:0032991//macromolecular complex;GO:0043231//intracellular membrane-bounded organelle;GO:0032991//macromolecular complex;GO:0043231//…	GO:0060089;GO:0001071//nucleic acid binding transcription factor activity;GO:0003677//DNA binding;GO:0060089;GO:0001071//nucleic acid binding transcription factor activity;GO:0003677//DNA binding;GO:0060089;GO:0001071//nucleic acid binding transcription factor activity;GO:0003677//DNA binding;GO:0060089;GO:0001071//nucleic acid binding transcription factor activity;GO:0003677//DNA binding;GO:0060…	GO:0006464//cellular protein modification process;GO:0006351//transcription, DNA-templated;GO:0007154//cell communication;GO:0032502//developmental process;GO:0006464//cellular protein modification process;GO:0006351//transcription, DNA-templated;GO:0007154//cell communication;GO:0032502//developmental process;GO:0006464//cellular protein modification process;GO:0006351//transcription, DNA-templa…	gi|609878488|ref|NP_001278320.1|/0/transcriptional regulator ERG isoform 7 [Homo sapiens]
9619	2946	0	1	0.01	0.03	1.58496	Up	0.50544	0.72197	ABCG1	K05679|1|0.0|1193|pps:100982904|ATP-binding cassette, subfamily G (WHITE), member 1	GO:0016021//integral component of membrane;GO:0009986//cell surface;GO:0031090//organelle membrane;GO:0005768//endosome;GO:0012505//endomembrane system;GO:0016021//integral component of membrane;GO:0009986//cell surface;GO:0031090//organelle membrane;GO:0005768//endosome;GO:0012505//endomembrane system;GO:0016021//integral component of membrane;GO:0009986//cell surface;GO:0031090//organelle membr…	GO:0032550;GO:0017111//nucleoside-triphosphatase activity;GO:0008565//protein transporter activity;GO:0032934//sterol binding;GO:0015248//sterol transporter activity;GO:0046983//protein dimerization activity;GO:0042802//identical protein binding;GO:0032550;GO:0017111//nucleoside-triphosphatase activity;GO:0008565//protein transporter activity;GO:0032934//sterol binding;GO:0015248//sterol transpor…	GO:0006351//transcription, DNA-templated;GO:0010878//cholesterol storage;GO:0010742//macrophage derived foam cell differentiation;GO:0034369//plasma lipoprotein particle remodeling;GO:0042982//amyloid precursor protein metabolic process;GO:0015914//phospholipid transport;GO:0015031//protein transport;GO:0019218//regulation of steroid metabolic process;GO:0006695//cholesterol biosynthetic process;…	gi|46592964|ref|NP_997510.1|/0/ATP-binding cassette sub-family G member 1 isoform 5 [Homo sapiens]
56164	3257	0	1	0.01	0.03	1.58496	Up	0.50544	0.721423	STK31	K16316|1|0.0|1939|hsa:56164|serine/threonine-protein kinase 31 [EC:2.7.11.1]	-	GO:0032550;GO:0004672//protein kinase activity;GO:0004672//protein kinase activity;GO:0032550;GO:0032550;GO:0004672//protein kinase activity;GO:0004672//protein kinase activity;GO:0032550;GO:0004672//protein kinase activity;GO:0032550	GO:0006464//cellular protein modification process;GO:0006464//cellular protein modification process;GO:0006464//cellular protein modification process	gi|14602443|ref|NP_113602.2|/0/serine/threonine-protein kinase 31 isoform a [Homo sapiens]
3761	1913	1	3	0.05	0.15	1.58496	Up	0.38182	0.677593	KCNJ4	K04998|1|0.0|730|rro:104682536|potassium inwardly-rectifying channel subfamily J member 4	GO:0012506//vesicle membrane;GO:0005887//integral component of plasma membrane;GO:0012506//vesicle membrane;GO:0005887//integral component of plasma membrane	GO:0005249//voltage-gated potassium channel activity;GO:0019904//protein domain specific binding;GO:0005249//voltage-gated potassium channel activity;GO:0019904//protein domain specific binding	GO:0007267//cell-cell signaling;GO:0030001//metal ion transport;GO:0007267//cell-cell signaling;GO:0030001//metal ion transport	gi|775227|gb|AAA66076.1|/0/inward rectifier K+ channel protein [Homo sapiens]
2563	1942	1	3	0.05	0.15	1.58496	Up	0.38182	0.677211	GABRD	K05184|1|0.0|811|hsa:2563|gamma-aminobutyric acid receptor subunit delta	GO:0097060//synaptic membrane;GO:0034702//ion channel complex	GO:0005253//anion channel activity;GO:0016917//GABA receptor activity;GO:0015276//ligand-gated ion channel activity	GO:0007267//cell-cell signaling;GO:0051234//establishment of localization	gi|34734071|ref|NP_000806.2|/0/gamma-aminobutyric acid receptor subunit delta precursor [Homo sapiens]
93492	1307.22	1	2.88	0.07	0.21	1.58496	Up	0.63316	0.809078	TPTE2	K18079|1|6e-115|416|hsa:93492|PTEN homologous phosphatase	GO:0031224//intrinsic component of membrane;GO:0031090//organelle membrane;GO:0012505//endomembrane system;GO:0031224//intrinsic component of membrane;GO:0031090//organelle membrane;GO:0012505//endomembrane system;GO:0031224//intrinsic component of membrane;GO:0031090//organelle membrane;GO:0012505//endomembrane system;GO:0031224//intrinsic component of membrane;GO:0031090//organelle membrane;GO:…	GO:0034594//phosphatidylinositol trisphosphate phosphatase activity;GO:0004721//phosphoprotein phosphatase activity;GO:0015075//ion transmembrane transporter activity;GO:0034594//phosphatidylinositol trisphosphate phosphatase activity;GO:0004721//phosphoprotein phosphatase activity;GO:0015075//ion transmembrane transporter activity;GO:0034594//phosphatidylinositol trisphosphate phosphatase activi…	GO:0046474//glycerophospholipid biosynthetic process;GO:0046474//glycerophospholipid biosynthetic process;GO:0006470//protein dephosphorylation;GO:0046474//glycerophospholipid biosynthetic process;GO:0007154//cell communication;GO:0046474//glycerophospholipid biosynthetic process;GO:0006470//protein dephosphorylation;GO:0046474//glycerophospholipid biosynthetic process;GO:0007154//cell communicat…	gi|119628627|gb|EAX08222.1|/0/transmembrane phosphoinositide 3-phosphatase and tensin homolog 2, isoform CRA_d [Homo sapiens]
401634	1062	0.53	1.63	0.05	0.15	1.58496	Up	0.50544	0.733474	GOLGA2P3Y	K10595|1|8e-17|90.1|ptr:465464|E3 ubiquitin-protein ligase HERC2 [EC:2.3.2.26]	-	-	-	gi|13161096|gb|AAK13481.1|/4.28178e-79/golgi autoantigen golgin subfamily a2-like [Homo sapiens]
212	1933	1	3	0.05	0.15	1.58496	Up	0.38182	0.674988	ALAS2	K00643|1|0.0|1156|mcf:102140507|5-aminolevulinate synthase [EC:2.3.1.37]	GO:0019866//organelle inner membrane;GO:0044429;GO:0019866//organelle inner membrane;GO:0044429;GO:0019866//organelle inner membrane;GO:0044429	GO:0016749//N-succinyltransferase activity;GO:0016597//amino acid binding;GO:0048037//cofactor binding;GO:0016749//N-succinyltransferase activity;GO:0016597//amino acid binding;GO:0048037//cofactor binding;GO:0016749//N-succinyltransferase activity;GO:0016597//amino acid binding;GO:0048037//cofactor binding	GO:0033483;GO:0044710;GO:0006779//porphyrin-containing compound biosynthetic process;GO:0006875//cellular metal ion homeostasis;GO:0030099//myeloid cell differentiation;GO:0020027//hemoglobin metabolic process;GO:0006950//response to stress;GO:0033483;GO:0044710;GO:0006779//porphyrin-containing compound biosynthetic process;GO:0006875//cellular metal ion homeostasis;GO:0030099//myeloid cell diffe…	gi|83977444|ref|NP_001033057.1|/0/5-aminolevulinate synthase, erythroid-specific, mitochondrial isoform c precursor [Homo sapiens]
84675	2483	1	4	0.05	0.15	1.58496	Up	0.223878	0.513137	TRIM55	K10654|1|1e-115|419|rro:104668792|tripartite motif-containing protein 55	GO:0043231//intracellular membrane-bounded organelle;GO:0015630//microtubule cytoskeleton;GO:0043231//intracellular membrane-bounded organelle;GO:0015630//microtubule cytoskeleton;GO:0043231//intracellular membrane-bounded organelle;GO:0015630//microtubule cytoskeleton;GO:0043231//intracellular membrane-bounded organelle;GO:0015630//microtubule cytoskeleton	GO:0060089;GO:0046914//transition metal ion binding;GO:0005515//protein binding;GO:0060089;GO:0046914//transition metal ion binding;GO:0005515//protein binding;GO:0060089;GO:0046914//transition metal ion binding;GO:0005515//protein binding;GO:0060089;GO:0005515//protein binding	GO:0007154//cell communication;GO:0007154//cell communication;GO:0007154//cell communication;GO:0007154//cell communication	gi|34878844|ref|NP_908974.1|/0/tripartite motif-containing protein 55 isoform 3 [Homo sapiens]
10841	1884	1	3	0.05	0.15	1.58496	Up	0.38182	0.674672	FTCD	K13990|1|0.0|942|hsa:10841|glutamate formiminotransferase / formiminotetrahydrofolate cyclodeaminase [EC:2.1.2.5 4.3.1.4]	GO:0043231//intracellular membrane-bounded organelle;GO:0005813//centrosome;GO:0044444//cytoplasmic part;GO:0043231//intracellular membrane-bounded organelle;GO:0005813//centrosome;GO:0044444//cytoplasmic part;GO:0043231//intracellular membrane-bounded organelle;GO:0005813//centrosome;GO:0044444//cytoplasmic part	GO:0019842//vitamin binding;GO:0030407//formimidoyltransferase activity;GO:0016841//ammonia-lyase activity;GO:0019842//vitamin binding;GO:0030407//formimidoyltransferase activity;GO:0016841//ammonia-lyase activity;GO:0019842//vitamin binding;GO:0030407//formimidoyltransferase activity;GO:0016841//ammonia-lyase activity	GO:0006575//cellular modified amino acid metabolic process;GO:0006996//organelle organization;GO:0006730//one-carbon metabolic process;GO:0006536//glutamate metabolic process;GO:0006547//histidine metabolic process;GO:0006575//cellular modified amino acid metabolic process;GO:0006996//organelle organization;GO:0006730//one-carbon metabolic process;GO:0006536//glutamate metabolic process;GO:000654…	gi|578836430|ref|XP_006724023.1|/0/PREDICTED: formimidoyltransferase-cyclodeaminase isoform X1 [Homo sapiens]
3112	1388	2	6	0.14	0.42	1.58496	Up	0.185087	0.457908	HLA-DOB	K06454|1|7e-163|575|ggo:101137108|CD4 antigen;K06565|1|7e-163|575|ggo:101137108|lymphocyte-activation gene 3 protein;K06752|1|7e-163|575|ggo:101137108|major histocompatibility complex, class II	GO:0005764//lysosome;GO:0031090//organelle membrane;GO:0031224//intrinsic component of membrane;GO:0042611	GO:0004888//transmembrane signaling receptor activity	GO:0002478	gi|426352669|ref|XP_004043832.1|/3.58164e-162/PREDICTED: HLA class II histocompatibility antigen, DO beta chain-like [Gorilla gorilla gorilla]
8351	921	2.15	6.46	0.23	0.69	1.58496	Up	0.185087	0.457727	HIST1H3D	K11254|1|1e-107|233|pps:100980546|histone H4;K11251|5|1e-105|206|cfa:488289|histone H2A	-	-	-	gi|478524318|ref|XP_004436359.1|/3.02098e-124/PREDICTED: core histone macro-H2A.1-like [Ceratotherium simum simum]
84559	1062	0.53	1.63	0.05	0.15	1.58496	Up	0.50544	0.724881	GOLGA2P2Y	K10595|1|8e-17|90.1|ptr:465464|E3 ubiquitin-protein ligase HERC2 [EC:2.3.2.26]	-	-	-	gi|13161096|gb|AAK13481.1|/4.28178e-79/golgi autoantigen golgin subfamily a2-like [Homo sapiens]
101410535	533	1	3	0.19	0.57	1.58496	Up	0.38182	0.67385	LAMTOR5-AS1	-	-	-	-	-
106144529	401	2	6	0.52	1.55	1.57568	Up	0.185087	0.457848	GRPEL2-AS1	K03687|1|2e-18|92.4|pon:100174067|molecular chaperone GrpE	GO:0019866//organelle inner membrane;GO:0044429	GO:0030554//adenyl nucleotide binding;GO:0042802//identical protein binding	GO:0044267//cellular protein metabolic process;GO:0006605//protein targeting	gi|533205457|ref|XP_005415193.1|/3.40455e-18/PREDICTED: grpE protein homolog 2, mitochondrial-like, partial [Chinchilla lanigera]
100132288	1499.99	11.94	33.33	0.72	2.14	1.57154	Up	0.000937114	0.00913941	TEKT4P2	-	GO:0005930//axoneme;GO:0015630//microtubule cytoskeleton	-	GO:0007010//cytoskeleton organization	gi|119571882|gb|EAW51497.1|/1.1576e-17/hCG2045901 [Homo sapiens]
106099130	252	2	6	0.88	2.61	1.56847	Up	0.185087	0.45857	GSTT1-AS1	-	-	-	-	-
51127	1894.02	4	11	0.19	0.56	1.55943	Up	0.0804984	0.269452	TRIM17	K12007|1|0.0|848|hsa:51127|tripartite motif-containing protein 17 [EC:2.3.2.27]	GO:0044464;GO:0044464;GO:0044464	GO:0046914//transition metal ion binding;GO:0019787//ubiquitin-like protein transferase activity;GO:0046914//transition metal ion binding;GO:0019787//ubiquitin-like protein transferase activity;GO:0046914//transition metal ion binding;GO:0019787//ubiquitin-like protein transferase activity	GO:0016567//protein ubiquitination;GO:0016567//protein ubiquitination;GO:0016567//protein ubiquitination	gi|7705825|ref|NP_057186.1|/0/E3 ubiquitin-protein ligase TRIM17 isoform 1 [Homo sapiens]
153770	725	1	3	0.14	0.41	1.5502	Up	0.38182	0.674229	PLAC8L1	-	-	-	-	gi|71274180|ref|NP_001025040.1|/2.00155e-104/PLAC8-like protein 1 [Homo sapiens]
283171	3547	5.35	15.48	0.14	0.41	1.5502	Up	0.0283348	0.132089	C11orf44	K08857|1|6e-09|66.2|mcf:102130430|NIMA (never in mitosis gene a)-related kinase [EC:2.7.11.1];K04460|2|8e-08|62.4|pps:103785929|serine/threonine-protein phosphatase 5 [EC:3.1.3.16]	-	-	-	gi|430768613|ref|NP_001258912.1|/1.97185e-65/uncharacterized protein C11orf44 precursor [Homo sapiens]
29907	1699	6.96	20.71	0.4	1.17	1.54844	Up	0.00644672	0.043576	SNX15	K17927|1|4e-103|377|cfa:612080|sorting nexin-15	GO:0012506//vesicle membrane;GO:0044444//cytoplasmic part;GO:0031981//nuclear lumen;GO:0012506//vesicle membrane;GO:0044444//cytoplasmic part;GO:0031981//nuclear lumen	GO:0005543//phospholipid binding;GO:0022892//substrate-specific transporter activity;GO:0005543//phospholipid binding;GO:0022892//substrate-specific transporter activity	GO:0044763;GO:0015031//protein transport;GO:0044763;GO:0015031//protein transport	gi|119594743|gb|EAW74337.1|/3.89196e-116/hCG23393, isoform CRA_b [Homo sapiens]
124220	846	1	3	0.12	0.35	1.54432	Up	0.38182	0.674356	ZG16B	-	-	-	-	gi|94536866|ref|NP_660295.2|/2.65784e-112/zymogen granule protein 16 homolog B precursor [Homo sapiens]
286006	1515.23	6	16	0.35	1.02	1.54314	Up	0.0369708	0.159163	LSMEM1	-	GO:0031224//intrinsic component of membrane;GO:0031224//intrinsic component of membrane	-	-	gi|32699019|ref|NP_872403.1|/7.38899e-51/leucine-rich single-pass membrane protein 1 [Homo sapiens]
7644	5400	5.67	16.45	0.1	0.29	1.53605	Up	0.0180939	0.0957627	ZNF91	K09228|1|0.0|2432|ptr:469069|KRAB domain-containing zinc finger protein	GO:0043231//intracellular membrane-bounded organelle;GO:0043231//intracellular membrane-bounded organelle	GO:0046914//transition metal ion binding;GO:0003676//nucleic acid binding;GO:0001071//nucleic acid binding transcription factor activity;GO:0046914//transition metal ion binding;GO:0003676//nucleic acid binding;GO:0001071//nucleic acid binding transcription factor activity	GO:0006351//transcription, DNA-templated;GO:0006351//transcription, DNA-templated	gi|410053578|ref|XP_003316288.2|/0/PREDICTED: LOW QUALITY PROTEIN: zinc finger protein 91 isoform 1 [Pan troglodytes]
150142	1006	1	3	0.1	0.29	1.53605	Up	0.38182	0.677083	ZNF295-AS1	-	-	-	-	gi|306526214|sp|Q8N0V1.2|ZNAS1_HUMAN/1.23977e-74/RecName: Full=Putative uncharacterized protein ZNF295-AS1; AltName: Full=ZNF295 antisense RNA 1; AltName: Full=ZNF295 antisense gene protein 1
28968	2945	3	9	0.1	0.29	1.53605	Up	0.0961358	0.304137	SLC6A16	K05048|1|0.0|1489|pps:100969146|solute carrier family 6 (neurotransmitter transporter, amino acid/orphan) member 15/16/17/18/20	GO:0044464;GO:0031224//intrinsic component of membrane	GO:0015291//secondary active transmembrane transporter activity;GO:0005326//neurotransmitter transporter activity	GO:0044765//single-organism transport	gi|530416341|ref|XP_005258876.1|/0/PREDICTED: orphan sodium- and chloride-dependent neurotransmitter transporter NTT5 isoform X1 [Homo sapiens]
104502416	728	1.45	4.3	0.2	0.58	1.53605	Up	0.223878	0.5127	FOXP1-AS1	K10408|1|2e-12|74.3|hsa:146754|dynein heavy chain, axonemal;K17776|2|7e-10|66.2|nle:100591060|metaxin;K11447|3|7e-10|66.2|ptr:449579|histone demethylase [EC:1.14.11.-];K14404|4|2e-08|61.2|cjc:103793372|cleavage and polyadenylation specificity factor subunit 4;K17985|5|5e-08|60.1|hsa:55626|activating molecule in BECN1-regulated autophagy protein 1	-	-	-	gi|119629129|gb|EAX08724.1|/4.52863e-14/hCG2038303, partial [Homo sapiens]
151516	2216	2	6	0.09	0.26	1.53051	Up	0.185087	0.458509	ASPRV1	-	GO:0031224//intrinsic component of membrane	GO:0004175//endopeptidase activity	GO:0051604//protein maturation;GO:0008544//epidermis development	gi|544480807|ref|XP_005575723.1|/0/PREDICTED: retroviral-like aspartic protease 1 [Macaca fascicularis]
11219	1255	1	3	0.08	0.23	1.52356	Up	0.38182	0.676892	TREX2	K10791|1|4e-134|480|mcc:695461|three prime repair exonuclease 2 [EC:3.1.11.2]	GO:0043231//intracellular membrane-bounded organelle	GO:0016895//exodeoxyribonuclease activity, producing 5'-phosphomonoesters;GO:0008408//3'-5' exonuclease activity;GO:0097159//organic cyclic compound binding	GO:0006259//DNA metabolic process	gi|402911813|ref|XP_003918499.1|/3.69201e-147/PREDICTED: three prime repair exonuclease 2 [Papio anubis]
147798	2477	2	6	0.08	0.23	1.52356	Up	0.185087	0.458208	TMC4	K13516|1|2e-16|90.1|cge:100766440|lysophospholipid acyltransferase 7 [EC:2.3.1.-];K10877|2|7e-06|55.5|tsp:Tsp_10860|DNA repair and recombination protein RAD54B [EC:3.6.4.-]	-	-	-	gi|537544632|ref|NP_653287.2|/0/transmembrane channel-like protein 4 isoform 2 [Homo sapiens]
53841	2907	3	7	0.08	0.23	1.52356	Up	0.233632	0.525651	CDHR5	K16505|1|0.0|1007|ggo:101138146|cadherin-related family member 5	GO:0031224//intrinsic component of membrane	GO:0046872//metal ion binding	GO:0016337//single organismal cell-cell adhesion	gi|110618248|ref|NP_068743.2|/0/cadherin-related family member 5 isoform 1 precursor [Homo sapiens]
84436	3995	3.44	9.77	0.08	0.23	1.52356	Up	0.0961358	0.304086	ZNF528	K09228|1|0.0|1388|ptr:456263|KRAB domain-containing zinc finger protein	GO:0043231//intracellular membrane-bounded organelle	GO:0046914//transition metal ion binding;GO:0003676//nucleic acid binding	GO:0006351//transcription, DNA-templated	gi|530417377|ref|XP_005259373.1|/0/PREDICTED: zinc finger protein 528 isoform X1 [Homo sapiens]
595101	2391	9.48	27.35	0.38	1.09	1.52026	Up	0.00285206	0.0226388	SMG1P5	K08873|1|0.0|604|cjc:100410734|PI-3-kinase-related kinase SMG-1	GO:0043231//intracellular membrane-bounded organelle;GO:0044444//cytoplasmic part	GO:0043169//cation binding;GO:0032550;GO:0004672//protein kinase activity	GO:0050896//response to stimulus;GO:0006468//protein phosphorylation;GO:0046488//phosphatidylinositol metabolic process;GO:0006259//DNA metabolic process;GO:0006405//RNA export from nucleus;GO:0000956//nuclear-transcribed mRNA catabolic process	gi|16506130|dbj|BAB70696.1|/0/phosphatidylinositol 3-kinase-related protein kinase [Homo sapiens]
150379	2208	3.38	10.05	0.15	0.43	1.51937	Up	0.0600758	0.224445	PNPLA5	K16814|1|0.0|871|ptr:470234|patatin-like phospholipase domain-containing protein 5 [EC:3.1.1.-]	-	GO:0003824//catalytic activity;GO:0003824//catalytic activity	GO:0006629//lipid metabolic process;GO:0006629//lipid metabolic process	gi|295148044|ref|NP_001171146.1|/0/patatin-like phospholipase domain-containing protein 5 isoform 2 [Homo sapiens]
5553	1427	1	3	0.07	0.2	1.51457	Up	0.38182	0.67651	PRG2	K10786|1|1e-102|375|ptr:100612951|bone marrow proteoglycan	GO:0016023//cytoplasmic, membrane-bounded vesicle;GO:0016023//cytoplasmic, membrane-bounded vesicle;GO:0016023//cytoplasmic, membrane-bounded vesicle;GO:0016023//cytoplasmic, membrane-bounded vesicle	GO:0005539//glycosaminoglycan binding;GO:0005539//glycosaminoglycan binding;GO:0005539//glycosaminoglycan binding;GO:0005539//glycosaminoglycan binding	GO:0006952//defense response;GO:0002376//immune system process;GO:0006952//defense response;GO:0002376//immune system process;GO:0006952//defense response;GO:0002376//immune system process;GO:0006952//defense response;GO:0002376//immune system process	gi|342837699|ref|NP_001230174.1|/2.38713e-97/bone marrow proteoglycan isoform 2 preproprotein [Homo sapiens]
102060414	762	1.01	2.84	0.13	0.37	1.50901	Up	0.63316	0.810232	C2-AS1	K12581|1|2e-18|94.7|nle:100584332|CCR4-NOT transcription complex subunit 7/8;K04613|2|3e-13|77.4|nle:100592151|vomeronasal 2 receptor;K07560|3|5e-13|76.6|pon:100459622|D-tyrosyl-tRNA(Tyr) deacylase [EC:3.1.-.-];K02927|4|7e-13|76.3|nle:100604619|large subunit ribosomal protein L40e;K15289|5|1e-12|75.5|ggo:101143670|solute carrier family 35, member F5	-	-	-	gi|395742649|ref|XP_003777786.1|/5.54354e-23/PREDICTED: putative uncharacterized protein C14orf165-like [Pongo abelii]
114758	795	1	3	0.13	0.37	1.50901	Up	0.38182	0.67404	CSPG4P1Y	K05695|1|5e-62|120|myd:102773681|receptor-type tyrosine-protein phosphatase F [EC:3.1.3.48];K08115|1|5e-62|120|myd:102773681|chondroitin sulfate proteoglycan 4	GO:0044431//Golgi apparatus part;GO:0005764//lysosome;GO:0016021//integral component of membrane;GO:0044459	GO:0019900//kinase binding	GO:0001934//positive regulation of protein phosphorylation;GO:0006027//glycosaminoglycan catabolic process;GO:0044707;GO:0006024//glycosaminoglycan biosynthetic process;GO:0006790//sulfur compound metabolic process;GO:0007165//signal transduction	gi|13161093|gb|AAK13480.1|/1.81575e-112/melanoma-associated chondroitin sulfate proteoglycan-like [Homo sapiens]
643977	2760	3.67	10.83	0.13	0.37	1.50901	Up	0.0600758	0.224356	FLJ32255	K17985|1|1e-20|104|hsa:55626|activating molecule in BECN1-regulated autophagy protein 1;K02927|2|1e-18|97.8|nle:100604619|large subunit ribosomal protein L40e;K15289|3|1e-17|94.7|ggo:101143670|solute carrier family 35, member F5;K12581|4|1e-17|94.7|nle:100584332|CCR4-NOT transcription complex subunit 7/8;K15696|5|4e-16|89.7|nle:100581015|RING finger protein 113B	-	-	-	gi|332250622|ref|XP_003274450.1|/7.71909e-33/PREDICTED: uncharacterized protein LOC100580873 [Nomascus leucogenys]
5148	859	1	3	0.12	0.34	1.5025	Up	0.38182	0.677465	PDE6G	K13759|1|5e-16|87.0|ptr:746726|retinal rod rhodopsin-sensitive cGMP 3',5'-cyclic phosphodiesterase subunit gamma	GO:0044444//cytoplasmic part;GO:0044444//cytoplasmic part	GO:0004114//3',5'-cyclic-nucleotide phosphodiesterase activity;GO:0030551//cyclic nucleotide binding;GO:0030234//enzyme regulator activity;GO:0004114//3',5'-cyclic-nucleotide phosphodiesterase activity;GO:0030551//cyclic nucleotide binding;GO:0030234//enzyme regulator activity	GO:0007186//G-protein coupled receptor signaling pathway;GO:0007599//hemostasis;GO:0050953//sensory perception of light stimulus;GO:0007173//epidermal growth factor receptor signaling pathway;GO:0006468//protein phosphorylation;GO:0044092//negative regulation of molecular function;GO:0007186//G-protein coupled receptor signaling pathway;GO:0007599//hemostasis;GO:0050953//sensory perception of lig…	gi|640782754|ref|XP_008047029.1|/5.29611e-15/PREDICTED: retinal rod rhodopsin-sensitive cGMP 3',5'-cyclic phosphodiesterase subunit gamma [Tarsius syrichta]
1896	1405.67	3	5	0.12	0.34	1.5025	Up	0.518552	0.731061	EDA	K05480|1|8e-103|378|hsa:1896|ectodysplasin-A	GO:0016021//integral component of membrane;GO:0005578//proteinaceous extracellular matrix;GO:0043232;GO:0031224//intrinsic component of membrane;GO:0043232;GO:0016021//integral component of membrane;GO:0005578//proteinaceous extracellular matrix;GO:0043232;GO:0031224//intrinsic component of membrane;GO:0043232;GO:0031224//intrinsic component of membrane;GO:0043232	GO:0032813//tumor necrosis factor receptor superfamily binding;GO:0005515//protein binding;GO:0032813//tumor necrosis factor receptor superfamily binding;GO:0005515//protein binding;GO:0005515//protein binding	GO:0042476//odontogenesis;GO:0051091//positive regulation of sequence-specific DNA binding transcription factor activity;GO:0001942//hair follicle development;GO:0042345//regulation of NF-kappaB import into nucleus;GO:0031589//cell-substrate adhesion;GO:0048869//cellular developmental process;GO:0002376//immune system process;GO:0030177//positive regulation of Wnt signaling pathway;GO:0007435//sa…	gi|54112101|ref|NP_001005609.1|/4.07243e-102/ectodysplasin-A isoform 2 [Homo sapiens]
201651	1289	7	20	0.53	1.5	1.5009	Up	0.0135823	0.0773808	AADACP1	K13616|1|1e-84|228|cjc:100393733|arylacetamide deacetylase [EC:3.1.1.3]	GO:0031224//intrinsic component of membrane;GO:0031090//organelle membrane	GO:0016298//lipase activity;GO:0052689//carboxylic ester hydrolase activity	GO:0010896//regulation of triglyceride catabolic process	gi|296227795|ref|XP_002759530.1|/6.1512e-84/PREDICTED: arylacetamide deacetylase-like [Callithrix jacchus]
8372	1829.71	9.19	27.56	0.51	1.44	1.4975	Up	0.00285206	0.0226483	HYAL3	K01197|1|0.0|790|hsa:8372|hyaluronoglucosaminidase [EC:3.2.1.35]	GO:0000323//lytic vacuole;GO:0031982//vesicle;GO:0000323//lytic vacuole;GO:0031982//vesicle;GO:0000323//lytic vacuole;GO:0031982//vesicle;GO:0000323//lytic vacuole;GO:0031982//vesicle;GO:0000323//lytic vacuole;GO:0031982//vesicle	GO:0015929//hexosaminidase activity;GO:0004872//receptor activity;GO:0015929//hexosaminidase activity;GO:0004872//receptor activity;GO:0015929//hexosaminidase activity;GO:0004872//receptor activity;GO:0015929//hexosaminidase activity;GO:0004872//receptor activity;GO:0015929//hexosaminidase activity;GO:0004872//receptor activity	GO:0006952//defense response;GO:0009636//response to toxic substance;GO:0051707//response to other organism;GO:0044238//primary metabolic process;GO:0010224//response to UV-B;GO:0001501//skeletal system development;GO:0034612//response to tumor necrosis factor;GO:0070555//response to interleukin-1;GO:0006027//glycosaminoglycan catabolic process;GO:0006952//defense response;GO:0009636//response to…	gi|395733758|ref|XP_002813769.2|/0/PREDICTED: hyaluronidase-3 isoform 3 [Pongo abelii]
388135	5613	9.5	26.67	0.16	0.45	1.49185	Up	0.00435358	0.0317132	C15orf59	K12581|1|2e-27|106|nle:100584332|CCR4-NOT transcription complex subunit 7/8;K04613|5|7e-22|98.2|pps:100989688|vomeronasal 2 receptor	-	-	-	gi|55642909|ref|XP_510662.1|/6.41407e-130/PREDICTED: UPF0583 protein C15orf59 homolog [Pan troglodytes]
9077	1984	1	3	0.05	0.14	1.48543	Up	0.38182	0.677147	DIRAS3	K07842|1|3e-120|434|pps:100990882|DIRAS family, GTP-binding Ras-like 3	GO:0016020//membrane	GO:0032550;GO:0017111//nucleoside-triphosphatase activity	GO:0051726//regulation of cell cycle;GO:0009154//purine ribonucleotide catabolic process;GO:0040029//regulation of gene expression, epigenetic;GO:0035556//intracellular signal transduction	gi|4757772|ref|NP_004666.1|/1.57517e-119/GTP-binding protein Di-Ras3 [Homo sapiens]
284116	2864	2.88	8.36	0.1	0.28	1.48543	Up	0.0680956	0.240851	KRT42P	K07604|1|2e-71|273|rro:104680640|type I keratin, acidic	-	-	-	gi|397485711|ref|XP_003813984.1|/4.40701e-69/PREDICTED: LOW QUALITY PROTEIN: keratin, type I cytoskeletal 42-like [Pan paniscus]
170487	2028	1	3	0.05	0.14	1.48543	Up	0.38182	0.676002	ACTL10	K05692|1|2e-63|246|nle:100598411|actin beta/gamma 1	-	-	-	gi|635021756|ref|XP_008019253.1|/0/PREDICTED: actin-like protein 10 [Chlorocebus sabaeus]
100505826	2129	5.07	14.25	0.23	0.64	1.47644	Up	0.0438558	0.178568	STK4-AS1	-	-	-	-	gi|119596290|gb|EAW75884.1|/2.29539e-31/hCG2018604 [Homo sapiens]
84189	4199	4	11	0.09	0.25	1.47393	Up	0.0804984	0.269596	SLITRK6	K06753|1|6e-29|132|cmk:103177282|roundabout, axon guidance receptor 1;K06784|1|6e-29|132|cmk:103177282|roundabout, axon guidance receptor 4;K06850|1|6e-29|132|cmk:103177282|slit 3	GO:0031224//intrinsic component of membrane	-	GO:0048667//cell morphogenesis involved in neuron differentiation	gi|40217825|ref|NP_115605.2|/0/SLIT and NTRK-like protein 6 precursor [Homo sapiens]
220441	1805	4	11	0.21	0.58	1.46566	Up	0.0804984	0.269548	RNF152	K15705|1|1e-116|422|pon:100432474|E3 ubiquitin-protein ligase RNF152 [EC:2.3.2.27]	GO:0005764//lysosome;GO:0031224//intrinsic component of membrane	GO:0046914//transition metal ion binding;GO:0019787//ubiquitin-like protein transferase activity	GO:0000209//protein polyubiquitination;GO:0012501//programmed cell death	gi|27734873|ref|NP_775828.1|/7.15098e-116/E3 ubiquitin-protein ligase RNF152 [Homo sapiens]
259283	1027	2.98	8.47	0.29	0.8	1.46395	Up	0.0680956	0.240581	MDS2	K09228|1|1e-06|56.6|ptr:469069|KRAB domain-containing zinc finger protein	-	-	-	gi|74751237|sp|Q8NDY4.1|MDS2_HUMAN/2.26522e-77/RecName: Full=Myelodysplastic syndrome 2 translocation-associated protein [Homo sapiens]
7179	2489	1	2.9	0.04	0.11	1.45943	Up	0.63316	0.812327	TPTE	K18079|1|0.0|841|ptr:452449|PTEN homologous phosphatase	GO:0031224//intrinsic component of membrane;GO:0031090//organelle membrane;GO:0012505//endomembrane system;GO:0031224//intrinsic component of membrane;GO:0031090//organelle membrane;GO:0012505//endomembrane system;GO:0031224//intrinsic component of membrane;GO:0031090//organelle membrane;GO:0012505//endomembrane system;GO:0031224//intrinsic component of membrane;GO:0031090//organelle membrane;GO:…	GO:0034594//phosphatidylinositol trisphosphate phosphatase activity;GO:0004721//phosphoprotein phosphatase activity;GO:0015075//ion transmembrane transporter activity;GO:0034594//phosphatidylinositol trisphosphate phosphatase activity;GO:0004721//phosphoprotein phosphatase activity;GO:0015075//ion transmembrane transporter activity;GO:0004721//phosphoprotein phosphatase activity;GO:0034594//phosp…	GO:0006470//protein dephosphorylation;GO:0046474//glycerophospholipid biosynthetic process;GO:0007154//cell communication;GO:0006470//protein dephosphorylation;GO:0046474//glycerophospholipid biosynthetic process;GO:0007154//cell communication;GO:0006470//protein dephosphorylation;GO:0046474//glycerophospholipid biosynthetic process;GO:0007154//cell communication;GO:0006470//protein dephosphoryla…	gi|109689707|ref|NP_954870.2|/0/putative tyrosine-protein phosphatase TPTE isoform alpha [Homo sapiens]
11249	2560	2	6	0.08	0.22	1.45943	Up	0.185087	0.458329	NXPH2	K07377|1|8e-135|483|ggo:101145029|neurexin;K16657|1|8e-135|483|ggo:101145029|neurexophilin-2	-	-	GO:0007186//G-protein coupled receptor signaling pathway	gi|4105164|gb|AAD02280.1|/4.00176e-134/neurexophilin 2, partial [Homo sapiens]
9576	2989	1.16	3.31	0.04	0.11	1.45943	Up	0.38182	0.67632	SPAG6	K15043|1|9e-16|88.6|nve:NEMVE_v1g195115|importin subunit alpha-2;K15042|3|2e-15|87.4|dre:572542|importin subunit alpha-1	GO:0043231//intracellular membrane-bounded organelle;GO:0015630//microtubule cytoskeleton;GO:0043231//intracellular membrane-bounded organelle;GO:0015630//microtubule cytoskeleton;GO:0043231//intracellular membrane-bounded organelle;GO:0015630//microtubule cytoskeleton;GO:0043231//intracellular membrane-bounded organelle;GO:0015630//microtubule cytoskeleton	-	GO:0048870//cell motility;GO:0007281//germ cell development;GO:0048232//male gamete generation;GO:0016043//cellular component organization;GO:0048870//cell motility;GO:0007281//germ cell development;GO:0016043//cellular component organization;GO:0048870//cell motility;GO:0007281//germ cell development;GO:0048232//male gamete generation;GO:0016043//cellular component organization;GO:0048870//cell …	gi|359718953|ref|NP_001240783.1|/0/sperm-associated antigen 6 isoform 3 [Homo sapiens]
2494	4787	4	11	0.08	0.22	1.45943	Up	0.0804984	0.269405	NR5A2	K08027|1|0.0|999|mcc:709735|nuclear receptor subfamily 5 group A member 2	GO:0031981//nuclear lumen;GO:0031981//nuclear lumen;GO:0031981//nuclear lumen	GO:0046914//transition metal ion binding;GO:0038023//signaling receptor activity;GO:0000981//RNA polymerase II transcription factor activity, sequence-specific DNA binding;GO:0008289//lipid binding;GO:0000975//regulatory region DNA binding;GO:0043566//structure-specific DNA binding;GO:0046914//transition metal ion binding;GO:0038023//signaling receptor activity;GO:0000981//RNA polymerase II trans…	GO:0008202//steroid metabolic process;GO:0007275//multicellular organism development;GO:0006366//transcription from RNA polymerase II promoter;GO:0019079//viral genome replication;GO:0008283//cell proliferation;GO:0055092//sterol homeostasis;GO:0008202//steroid metabolic process;GO:0007275//multicellular organism development;GO:0006366//transcription from RNA polymerase II promoter;GO:0019079//vi…	gi|4504343|ref|NP_003813.1|/0/nuclear receptor subfamily 5 group A member 2 isoform 2 [Homo sapiens]
56097	4641	1.85	5.56	0.04	0.11	1.45943	Up	0.1286	0.358899	PCDHGC5	K16497|1|0.0|1726|hsa:56097|protocadherin gamma subfamily C	GO:0031224//intrinsic component of membrane;GO:0031224//intrinsic component of membrane	GO:0046872//metal ion binding;GO:0046872//metal ion binding	GO:0016337//single organismal cell-cell adhesion;GO:0016337//single organismal cell-cell adhesion	gi|14277685|ref|NP_115783.1|/0/protocadherin gamma-C5 isoform 2 precursor [Homo sapiens]
3756	8025	7	19	0.08	0.22	1.45943	Up	0.0206408	0.105998	KCNH1	K04904|1|0.0|1847|rro:104669511|potassium voltage-gated channel Eag-related subfamily H member 1	GO:0019866//organelle inner membrane;GO:0005887//integral component of plasma membrane;GO:0019866//organelle inner membrane;GO:0005887//integral component of plasma membrane	GO:0004673//protein histidine kinase activity;GO:0005515//protein binding;GO:0060089;GO:0005249//voltage-gated potassium channel activity;GO:0004673//protein histidine kinase activity;GO:0005515//protein binding;GO:0060089;GO:0005249//voltage-gated potassium channel activity	GO:0006351//transcription, DNA-templated;GO:0007267//cell-cell signaling;GO:0030001//metal ion transport;GO:0000768//syncytium formation by plasma membrane fusion;GO:0007165//signal transduction;GO:0006351//transcription, DNA-templated;GO:0007267//cell-cell signaling;GO:0030001//metal ion transport;GO:0000768//syncytium formation by plasma membrane fusion;GO:0007165//signal transduction	gi|27437001|ref|NP_758872.1|/0/potassium voltage-gated channel subfamily H member 1 isoform 1 [Homo sapiens]
728780	2552	1	3	0.04	0.11	1.45943	Up	0.38182	0.673346	ANKDD1B	K15502|1|1e-36|157|spu:755512|serine/threonine-protein phosphatase 6 regulatory ankyrin repeat subunit A	-	-	GO:0007154//cell communication	gi|452881622|ref|NP_001263642.1|/0/ankyrin repeat and death domain-containing protein 1B [Homo sapiens]
414918	2029	4	11	0.19	0.52	1.45251	Up	0.0804984	0.269309	DENND6B	K17654|1|3e-33|145|tsp:Tsp_05738|mitochondrial ribonuclease P protein 1 [EC:2.1.1.-]	GO:0005768//endosome	GO:0005088//Ras guanyl-nucleotide exchange factor activity	-	gi|259089418|ref|NP_001001794.3|/0/protein DENND6B [Homo sapiens]
147011	1591	3	10	0.22	0.6	1.44746	Up	0.0600758	0.224312	PROCA1	K01047|1|3e-16|89.4|phi:102113445|secretory phospholipase A2 [EC:3.1.1.4]	-	-	-	gi|530410927|ref|XP_005257985.1|/1.48799e-95/PREDICTED: protein PROCA1 isoform X2 [Homo sapiens]
7980	2444	9	25	0.36	0.98	1.44478	Up	0.00659372	0.0442839	TFPI2	K03909|1|1e-28|131|myd:102764934|tissue factor pathway inhibitor	GO:0031012//extracellular matrix;GO:0031012//extracellular matrix;GO:0031012//extracellular matrix	GO:0004866//endopeptidase inhibitor activity;GO:0005198//structural molecule activity;GO:0004866//endopeptidase inhibitor activity;GO:0005198//structural molecule activity;GO:0004866//endopeptidase inhibitor activity;GO:0005198//structural molecule activity	GO:0007599//hemostasis;GO:0051346//negative regulation of hydrolase activity;GO:0007599//hemostasis;GO:0007599//hemostasis;GO:0051346//negative regulation of hydrolase activity	gi|402864198|ref|XP_003896361.1|/1.91835e-130/PREDICTED: tissue factor pathway inhibitor 2 isoform 2 [Papio anubis]
286204	3977	3	8	0.07	0.19	1.44057	Up	0.151313	0.401769	CRB2	K16681|1|0.0|1797|hsa:286204|protein crumbs	GO:0031224//intrinsic component of membrane	GO:0046872//metal ion binding	-	gi|530391003|ref|XP_005251991.1|/0/PREDICTED: protein crumbs homolog 2 isoform X1 [Homo sapiens]
100286979	1771	4.31	11.95	0.24	0.65	1.43741	Up	0.0804984	0.2695	ANAPC1P1	K03348|1|3e-150|534|ptr:735949|anaphase-promoting complex subunit 1	GO:0031981//nuclear lumen;GO:0000152//nuclear ubiquitin ligase complex;GO:0044444//cytoplasmic part	-	GO:0000209//protein polyubiquitination;GO:0043161//proteasome-mediated ubiquitin-dependent protein catabolic process;GO:0045841//negative regulation of mitotic metaphase/anaphase transition;GO:0051439//regulation of ubiquitin-protein ligase activity involved in mitotic cell cycle	gi|119572480|gb|EAW52095.1|/3.67726e-149/anaphase promoting complex subunit 1, partial [Homo sapiens]
939	1320	3	8	0.22	0.59	1.42321	Up	0.151313	0.401655	CD27	K05144|1|1e-168|595|cjc:100401897|tumor necrosis factor receptor superfamily member 7	GO:0016021//integral component of membrane	GO:0038023//signaling receptor activity;GO:0004869//cysteine-type endopeptidase inhibitor activity;GO:0005488//binding	GO:0030183//B cell differentiation;GO:0019724//B cell mediated immunity;GO:0006915//apoptotic process;GO:0007254//JNK cascade;GO:0007249//I-kappaB kinase/NF-kappaB signaling;GO:0012502//induction of programmed cell death;GO:0097305//response to alcohol	gi|403303168|ref|XP_003942216.1|/2.08265e-164/PREDICTED: CD27 antigen [Saimiri boliviensis boliviensis]
730092	1628	5.11	13.64	0.3	0.8	1.41504	Up	0.0670114	0.239443	RRN3P1	K15216|1|8e-87|323|ggo:101142371|RNA polymerase I-specific transcription initiation factor RRN3	GO:0031981//nuclear lumen	GO:0019899//enzyme binding	GO:0006915//apoptotic process;GO:0006355//regulation of transcription, DNA-templated;GO:0022613//ribonucleoprotein complex biogenesis;GO:0043009//chordate embryonic development;GO:0006360//transcription from RNA polymerase I promoter;GO:0042592//homeostatic process;GO:0006997//nucleus organization	gi|194391086|dbj|BAG60661.1|/1.67807e-145/unnamed protein product [Homo sapiens]
387837	2513.5	1	2	0.03	0.08	1.41504	Up	0.63316	0.810287	CLEC12B	K17517|1|3e-138|494|hsa:387837|C-type lectin domain family 12 member B	GO:0031224//intrinsic component of membrane;GO:0031224//intrinsic component of membrane;GO:0031224//intrinsic component of membrane;GO:0031224//intrinsic component of membrane;GO:0031224//intrinsic component of membrane	GO:0005488//binding;GO:0005488//binding;GO:0005488//binding;GO:0005488//binding;GO:0005488//binding	-	gi|194018499|ref|NP_995324.2|/3.78859e-110/C-type lectin domain family 12 member B isoform 2 [Homo sapiens]
90249	3749	1	3	0.03	0.08	1.41504	Up	0.38182	0.676129	UNC5A	K06784|1|0.0|1617|hsa:90249|roundabout, axon guidance receptor 4;K07521|1|0.0|1617|hsa:90249|netrin receptor unc-5;K16362|1|0.0|1617|hsa:90249|leucine-rich repeat transmembrane protein FLRT	GO:0031224//intrinsic component of membrane	-	GO:0006935//chemotaxis;GO:0006915//apoptotic process;GO:0007154//cell communication	gi|62243567|ref|NP_588610.2|/0/netrin receptor UNC5A precursor [Homo sapiens]
123872	1750	1	3	0.06	0.16	1.41504	Up	0.38182	0.675178	DNAAF1	K17550|1|4e-19|99.4|soc:105201486|protein phosphatase 1 regulatory subunit 7	GO:0005819//spindle;GO:0016020//membrane;GO:0005930//axoneme;GO:0005819//spindle;GO:0016020//membrane;GO:0005930//axoneme	GO:0005515//protein binding;GO:0005515//protein binding	GO:0030323//respiratory tube development;GO:0003002//regionalization;GO:0070286//axonemal dynein complex assembly;GO:0001889//liver development;GO:0003143//embryonic heart tube morphogenesis;GO:0007368//determination of left/right symmetry;GO:0042384//cilium assembly;GO:0003352//regulation of cilium movement;GO:0003351//epithelial cilium movement;GO:0030323//respiratory tube development;GO:000300…	gi|194381622|dbj|BAG58765.1|/0/unnamed protein product [Homo sapiens]
102724827	1682	2.01	5.69	0.12	0.32	1.41504	Up	0.296242	0.587004	MIATNB	-	-	-	-	gi|410055737|ref|XP_003953905.1|/5.45401e-54/PREDICTED: uncharacterized protein LOC100608721 [Pan troglodytes]
728927	9049	2.4	7.92	0.03	0.08	1.41504	Up	0.113242	0.338702	ZNF736	K09228|1|3e-37|157|pps:100974981|KRAB domain-containing zinc finger protein	GO:0043231//intracellular membrane-bounded organelle;GO:0043231//intracellular membrane-bounded organelle	GO:0046914//transition metal ion binding;GO:0003676//nucleic acid binding;GO:0046914//transition metal ion binding;GO:0003676//nucleic acid binding	GO:0006351//transcription, DNA-templated;GO:0006351//transcription, DNA-templated	gi|119598371|gb|EAW77965.1|/1.17353e-39/hCG40110, isoform CRA_c [Homo sapiens]
9068	3555	1	3	0.03	0.08	1.41504	Up	0.38182	0.673472	ANGPTL1	K05465|1|3e-56|223|ptg:102958985|angiopoietin 1;K05467|4|5e-56|222|oas:101107460|angiopoietin 4	GO:0044421	GO:0005515//protein binding	GO:0007167//enzyme linked receptor protein signaling pathway	gi|635132289|ref|XP_007987542.1|/0/PREDICTED: angiopoietin-related protein 1 isoform X1 [Chlorocebus sabaeus]
100134713	1648	8.03	21.4	0.47	1.25	1.4112	Up	0.0174729	0.0929458	NDUFB2-AS1	K08869|1|2e-12|76.3|mcf:101925769|aarF domain-containing kinase;K18047|5|8e-10|67.8|pps:103784513|serine/threonine/tyrosine-interacting-like protein 1	-	-	-	gi|426358178|ref|XP_004046397.1|/1.48613e-49/PREDICTED: uncharacterized protein LOC101125221 [Gorilla gorilla gorilla]
654433	2057.86	4.06	9.72	0.17	0.45	1.40439	Up	0.186286	0.458947	PAX8-AS1	K10408|1|4e-20|102|hsa:146754|dynein heavy chain, axonemal;K12581|2|6e-20|101|nle:100584332|CCR4-NOT transcription complex subunit 7/8;K15696|4|9e-19|97.8|nle:100581015|RING finger protein 113B;K17985|5|6e-18|95.1|hsa:55626|activating molecule in BECN1-regulated autophagy protein 1	-	-	-	gi|194382524|dbj|BAG64432.1|/3.26503e-29/unnamed protein product [Homo sapiens]
147949	2590	3	8	0.11	0.29	1.39855	Up	0.151313	0.401825	ZNF583	K09228|1|0.0|1179|hsa:147949|KRAB domain-containing zinc finger protein	GO:0043231//intracellular membrane-bounded organelle;GO:0043231//intracellular membrane-bounded organelle;GO:0043231//intracellular membrane-bounded organelle	GO:0046914//transition metal ion binding;GO:0003676//nucleic acid binding;GO:0046914//transition metal ion binding;GO:0003676//nucleic acid binding;GO:0046914//transition metal ion binding;GO:0003676//nucleic acid binding	GO:0006351//transcription, DNA-templated;GO:0006351//transcription, DNA-templated;GO:0006351//transcription, DNA-templated	gi|229577247|ref|NP_689691.2|/0/zinc finger protein 583 [Homo sapiens]
79937	5229	12.03	32.21	0.22	0.58	1.39855	Up	0.00276802	0.0221865	CNTNAP3	K07380|1|0.0|1172|dre:559157|contactin associated protein-like 2	GO:0031224//intrinsic component of membrane	-	GO:0022610;GO:0044707	gi|47519929|ref|NP_387504.2|/0/contactin-associated protein-like 3 precursor [Homo sapiens]
6820	1228	3	8	0.24	0.63	1.39232	Up	0.151313	0.401995	SULT2B1	K01015|1|2e-177|624|pps:100993458|alcohol sulfotransferase [EC:2.8.2.2]	GO:0043231//intracellular membrane-bounded organelle;GO:0044444//cytoplasmic part;GO:0043231//intracellular membrane-bounded organelle;GO:0044444//cytoplasmic part	GO:0008146//sulfotransferase activity;GO:0008146//sulfotransferase activity	GO:0006629//lipid metabolic process;GO:0006790//sulfur compound metabolic process;GO:0006629//lipid metabolic process;GO:0006790//sulfur compound metabolic process	gi|31563386|ref|NP_814444.1|/2.99637e-178/sulfotransferase family cytosolic 2B member 1 isoform b [Homo sapiens]
8416	1843	3	8	0.16	0.42	1.39232	Up	0.151313	0.401486	ANXA9	K17090|1|0.0|665|hsa:8416|annexin A9	GO:0044444//cytoplasmic part	GO:0042802//identical protein binding;GO:0046872//metal ion binding;GO:0004888//transmembrane signaling receptor activity;GO:0005543//phospholipid binding	GO:0007155//cell adhesion	gi|145864465|ref|NP_003559.2|/0/annexin A9 [Homo sapiens]
26998	1445	3	7	0.18	0.47	1.38466	Up	0.233632	0.525777	FETUB	K03898|1|2e-06|56.2|myb:102244857|kininogen	GO:0044421;GO:0044421;GO:0044421	GO:0004866//endopeptidase inhibitor activity;GO:0004866//endopeptidase inhibitor activity;GO:0004866//endopeptidase inhibitor activity	-	gi|38502782|gb|AAR22507.1|/0/GUGU beta form [Homo sapiens]
55540	2072	5	13	0.23	0.6	1.38333	Up	0.0670114	0.239352	IL17RB	K05165|1|0.0|931|hsa:55540|interleukin 17 receptor B	GO:0016021//integral component of membrane;GO:0044424	GO:0004888//transmembrane signaling receptor activity	GO:0007166//cell surface receptor signaling pathway;GO:0006950//response to stress;GO:0016049//cell growth	gi|27477074|ref|NP_061195.2|/0/interleukin-17 receptor B precursor [Homo sapiens]
1370	3025.05	1.69	4.21	0.05	0.13	1.37851	Up	0.223878	0.514513	CPN2	K13023|1|0.0|990|hsa:1370|carboxypeptidase N regulatory subunit	-	-	GO:0031647//regulation of protein stability;GO:0031647//regulation of protein stability	gi|119598461|gb|EAW78055.1|/0/hCG2040284, partial [Homo sapiens]
100505845	803	2.05	5.28	0.25	0.65	1.37851	Up	0.296242	0.587931	ROPN1L-AS1	K11447|1|2e-08|56.6|ptr:449579|histone demethylase [EC:1.14.11.-];K12581|4|3e-07|57.8|nle:100584332|CCR4-NOT transcription complex subunit 7/8;K12022|5|1e-06|55.5|rro:104663466|tripartite motif-containing protein 46	GO:0043234//protein complex;GO:0000792//heterochromatin;GO:0043231//intracellular membrane-bounded organelle	GO:0004674//protein serine/threonine kinase activity;GO:0044212//transcription regulatory region DNA binding;GO:0016835//carbon-oxygen lyase activity;GO:0019904//protein domain specific binding;GO:0000982//transcription factor activity, RNA polymerase II core promoter proximal region sequence-specific binding;GO:0043565//sequence-specific DNA binding;GO:0031490//chromatin DNA binding	GO:0006915//apoptotic process;GO:0008284//positive regulation of cell proliferation;GO:0001707//mesoderm formation;GO:0030900//forebrain development;GO:0051100//negative regulation of binding;GO:0031507//heterochromatin assembly;GO:0035404//histone-serine phosphorylation;GO:0000904//cell morphogenesis involved in differentiation;GO:0035270//endocrine system development;GO:0031572//G2 DNA damage c…	gi|397504468|ref|XP_003822817.1|/3.05002e-14/PREDICTED: protein FAM172A [Pan paniscus]
645700	1614	1.67	4.33	0.1	0.26	1.37851	Up	0.223878	0.513261	ZNF890P	K09228|1|3e-120|231|ecb:100061235|KRAB domain-containing zinc finger protein	-	-	-	gi|395738096|ref|XP_003777031.1|/6.20195e-128/PREDICTED: LOW QUALITY PROTEIN: zinc finger protein 567-like [Pongo abelii]
10861	2901.05	4	8	0.1	0.26	1.37851	Up	0.275462	0.561589	SLC26A1	K14700|1|0.0|1188|hsa:10861|solute carrier family 26 (sulfate anion transporter), member 1	GO:0031224//intrinsic component of membrane;GO:0031224//intrinsic component of membrane;GO:0031224//intrinsic component of membrane	GO:0005310//dicarboxylic acid transmembrane transporter activity;GO:0015291//secondary active transmembrane transporter activity;GO:0015103//inorganic anion transmembrane transporter activity;GO:0005310//dicarboxylic acid transmembrane transporter activity;GO:0015291//secondary active transmembrane transporter activity;GO:0015103//inorganic anion transmembrane transporter activity;GO:0005310//dic…	GO:0015698//inorganic anion transport;GO:0006835//dicarboxylic acid transport;GO:0044763;GO:0015698//inorganic anion transport;GO:0006835//dicarboxylic acid transport;GO:0044763;GO:0015698//inorganic anion transport;GO:0006835//dicarboxylic acid transport;GO:0044763	gi|20336272|ref|NP_071325.2|/0/sulfate anion transporter 1 isoform a [Homo sapiens]
340393	1540.57	4.11	10.46	0.25	0.65	1.37851	Up	0.123523	0.354061	TMEM249	K10272|1|7e-78|207|oas:101108580|F-box and leucine-rich repeat protein 6	GO:0031224//intrinsic component of membrane;GO:0031224//intrinsic component of membrane;GO:0031224//intrinsic component of membrane;GO:0031224//intrinsic component of membrane	-	-	gi|357394956|ref|NP_001239331.1|/1.08363e-112/transmembrane protein 249 isoform 1 [Homo sapiens]
[truncated: 1,235 more rows]
