# Supplementary material for: Translation of the circular RNA circβ-catenin promotes liver cancer cell growth through activation of the Wnt pathway
Source: Genome Biol. 2019 Apr 26;20:84. doi: 10.1186/s13059-019-1685-4 (PMC6486691; doi:10.1186/s13059-019-1685-4)
Supplement: Supplementary file 4 — Table S3. The mass spectrometry analysis data (XLSX 78 kb) [file 13059_2019_1685_MOESM4_ESM.xlsx]

## Sheet: Supplementary Table 3
prot_acc	prot_score	prot_mass	prot_matches	prot_cover	pep_query	pep_exp_mz	pep_exp_mr	pep_exp_z	pep_calc_mr	pep_delta	pep_miss	pep_score	pep_expect	pep_res_before	pep_seq	pep_res_after	pep_var_mod	pep_var_mod_pos
CTNNB1	82	44914	686	63.1	559	400.35	798.685	2	799.455	-0.7697	0	14.34	0.037	R	LAGGLQNK	M
CTNNB1	82	44914	686	63.1	570	400.44	798.865	2	798.496	0.3691	0	10.11	0.097	R	LAGGLQIK	M
CTNNB1	82	44914	686	63.1	577	400.75	799.485	2	798.496	0.9891	0	6.87	0.21	R	LAGGLQIK	M
CTNNB1	82	44914	686	63.1	602	402.41	802.805	2	803.457	-0.652	0	0.37	0.92	K	MVALLNK	T	Oxidation (M)	0.1000000.0
CTNNB1	82	44914	686	63.1	604	402.47	802.925	2	803.457	-0.532	0	4.26	0.37	K	MVALLNK	T	Oxidation (M)	0.1000000.0
CTNNB1	82	44914	686	63.1	709	407.93	813.845	2	814.456	-0.6107	1	3.53	0.44	R	WAQRVR	A
CTNNB1	82	44914	686	63.1	710	407.93	813.845	2	814.455	-0.6094	0	4.6	0.35	R	LAGGLQEK	M
CTNNB1	82	44914	686	63.1	921	417.12	832.225	2	832.481	-0.2552	0	0.41	0.91	R	LAGGLQFK	M
CTNNB1	82	44914	686	63.1	1047	421.27	840.525	2	841.513	-0.9879	1	1.21	0.76	R	LAGGLQRK	M
CTNNB1	82	44914	686	63.1	1052	421.34	840.665	2	841.513	-0.8479	1	1.25	0.75	R	LAGGLQRK	M
CTNNB1	82	44914	686	63.1	1056	421.37	840.725	2	841.513	-0.7879	1	1.79	0.66	R	LAGGLQRK	M
CTNNB1	82	44914	686	63.1	1058	421.38	840.745	2	841.513	-0.7679	1	0.91	0.81	R	LAGGLQRK	M
CTNNB1	82	44914	686	63.1	1061	421.41	840.805	2	841.513	-0.7079	1	1.88	0.65	R	LAGGLQRK	M
CTNNB1	82	44914	686	63.1	1062	421.41	840.805	2	841.513	-0.7079	1	1.98	0.63	R	LAGGLQRK	M
CTNNB1	82	44914	686	63.1	1063	421.41	840.805	2	841.513	-0.7079	1	2.96	0.51	R	LAGGLQRK	M
CTNNB1	82	44914	686	63.1	1069	421.49	840.965	2	841.513	-0.5479	1	1.93	0.64	R	LAGGLQRK	M
CTNNB1	82	44914	686	63.1	1072	421.52	841.025	2	841.513	-0.4879	1	2.03	0.63	R	LAGGLQRK	M
CTNNB1	82	44914	686	63.1	1079	421.83	841.645	2	841.513	0.1321	1	0.76	0.84	R	LAGGLQRK	M
CTNNB1	82	44914	686	63.1	1082	421.83	841.645	2	841.513	0.1321	1	0.96	0.8	R	LAGGLQRK	M
CTNNB1	82	44914	686	63.1	1084	421.84	841.665	2	841.513	0.1521	1	1.4	0.72	R	LAGGLQRK	M
CTNNB1	82	44914	686	63.1	1090	421.88	841.745	2	841.513	0.2321	1	1.58	0.7	R	LAGGLQRK	M
CTNNB1	82	44914	686	63.1	1092	421.91	841.805	2	841.513	0.2921	1	0.96	0.8	R	LAGGLQRK	M
CTNNB1	82	44914	686	63.1	1096	422.05	842.085	2	841.513	0.5721	1	1.65	0.68	R	LAGGLQRK	M
CTNNB1	82	44914	686	63.1	1553	437.1	872.185	2	871.492	0.6939	0	1.75	0.67	R	LAGGLQWK	M
CTNNB1	82	44914	686	63.1	1766	445.81	889.605	2	890.402	-0.7967	0	6.14	0.24	R	TSYTYEK	L
CTNNB1	82	44914	686	63.1	1768	445.83	889.645	2	890.402	-0.7567	0	0.12	0.97	R	TSYTYEK	L
CTNNB1	82	44914	686	63.1	2462	464.92	927.825	2	927.539	0.2865	0	1.36	0.73	K	SGGIPALSVK	M
CTNNB1	82	44914	686	63.1	2481	465.07	928.125	2	927.539	0.5865	0	5.72	0.27	K	SGGIPALSVK	M
CTNNB1	82	44914	686	63.1	2831	474.67	947.325	2	946.549	0.7767	0	1.15	0.77	R	EGLLAGIFK	S
CTNNB1	82	44914	686	63.1	2944	477.73	953.445	2	953.591	-0.1455	0	1.61	0.69	K	SGGIPALIVK	M
CTNNB1	82	44914	686	63.1	2968	478.18	954.345	2	953.591	0.7545	0	14.67	0.034	K	SGGIPALIVK	M
CTNNB1	82	44914	686	63.1	3068	480.96	959.905	2	960.564	-0.6589	0	12.64	0.054	R	EGLLAAIFK	S
CTNNB1	82	44914	686	63.1	3114	481.99	961.965	2	962.519	-0.5531	0	0.1	0.98	K	LLWTTSSR	V
CTNNB1	82	44914	686	63.1	3127	482.3	962.585	2	962.519	0.0669	0	1.96	0.64	K	LLWTTSSR	V
CTNNB1	82	44914	686	63.1	3300	487.2	972.385	2	972.539	-0.1538	0	2.6	0.55	K	LLWTTPSR	V
CTNNB1	82	44914	686	63.1	3302	487.22	972.425	2	972.539	-0.1138	0	5.26	0.3	K	LLWTTPSR	V
CTNNB1	82	44914	686	63.1	3347	488.25	974.485	2	974.555	-0.0695	0	0.76	0.84	K	LLWTTVSR	V
CTNNB1	82	44914	686	63.1	3352	488.31	974.605	2	974.555	0.0505	0	7.07	0.2	K	LLWTTVSR	V
CTNNB1	82	44914	686	63.1	3353	488.34	974.665	2	974.555	0.1105	0	4.07	0.39	K	LLWTTVSR	V
CTNNB1	82	44914	686	63.1	3373	489.16	976.305	2	976.534	-0.2287	0	4.21	0.38	K	LLWTTTSR	V
CTNNB1	82	44914	686	63.1	3383	489.23	976.445	2	976.534	-0.0887	0	7.18	0.19	K	LLWTTTSR	V
CTNNB1	82	44914	686	63.1	3387	489.35	976.685	2	976.534	0.1513	0	4.57	0.35	K	LLWTTTSR	V
CTNNB1	82	44914	686	63.1	3397	489.74	977.465	2	977.566	-0.1004	0	0.51	0.89	K	SGGIPALHVK	M
CTNNB1	82	44914	686	63.1	3414	490.22	978.425	2	977.566	0.8596	0	12.58	0.055	K	SGGIPALHVK	M
CTNNB1	82	44914	686	63.1	3554	493.84	985.665	2	986.58	-0.9146	0	2.87	0.52	R	EGLLAPIFK	S
CTNNB1	82	44914	686	63.1	3560	494.07	986.125	2	986.58	-0.4546	0	8.56	0.14	R	EGLLAPIFK	S
CTNNB1	82	44914	686	63.1	3568	494.19	986.365	2	986.58	-0.2146	0	4.63	0.34	R	EGLLAPIFK	S
CTNNB1	82	44914	686	63.1	3571	494.33	986.645	2	986.58	0.0654	0	3.07	0.49	R	EGLLAPIFK	S
CTNNB1	82	44914	686	63.1	3578	494.4	986.785	2	987.542	-0.7568	0	14.71	0.034	K	SGGIPALMVK	M	Oxidation (M)	0.0000000100.0
CTNNB1	82	44914	686	63.1	3582	494.51	987.005	2	987.575	-0.5699	0	3.82	0.41	K	SGGIPALFVK	M
CTNNB1	82	44914	686	63.1	3586	494.84	987.665	2	987.542	0.1232	0	3.13	0.49	K	SGGIPALMVK	M	Oxidation (M)	0.0000000100.0
CTNNB1	82	44914	686	63.1	3591	494.87	987.725	2	987.575	0.1501	0	0.38	0.92	K	SGGIPALFVK	M
CTNNB1	82	44914	686	63.1	3595	494.91	987.805	2	988.571	-0.7651	0	3.38	0.46	K	LLWTTISR	V
CTNNB1	82	44914	686	63.1	3612	495.25	988.485	2	988.571	-0.0851	0	12.26	0.059	K	LLWTTISR	V
CTNNB1	82	44914	686	63.1	3613	495.25	988.485	2	988.571	-0.0851	0	4.52	0.35	K	LLWTTISR	V
CTNNB1	82	44914	686	63.1	3620	495.32	988.625	2	988.571	0.0549	0	4.23	0.38	K	LLWTTISR	V
CTNNB1	82	44914	686	63.1	3626	495.38	988.745	2	988.571	0.1749	0	2.48	0.56	K	LLWTTISR	V
CTNNB1	82	44914	686	63.1	3636	495.75	989.485	2	989.529	-0.044	0	5.4	0.29	K	LLWTTNSR	V
CTNNB1	82	44914	686	63.1	3643	495.92	989.825	2	990.513	-0.688	0	2.4	0.58	K	LLWTTDSR	V
CTNNB1	82	44914	686	63.1	3646	495.99	989.965	2	990.513	-0.548	0	1.99	0.63	K	LLWTTDSR	V
CTNNB1	82	44914	686	63.1	3658	496.17	990.325	2	989.529	0.796	0	4.04	0.39	K	LLWTTNSR	V
CTNNB1	82	44914	686	63.1	3661	496.23	990.445	2	989.529	0.916	0	3.07	0.49	K	LLWTTNSR	V
CTNNB1	82	44914	686	63.1	3663	496.27	990.525	2	990.513	0.012	0	3.72	0.42	K	LLWTTDSR	V
CTNNB1	82	44914	686	63.1	3773	499.5	996.985	2	996.608	0.3774	1	0.83	0.83	K	SGGIPALRVK	M
CTNNB1	82	44914	686	63.1	3826	500.88	999.745	2	1000.54	-0.7921	0	8.04	0.16	K	SGGIPALCVK	M
CTNNB1	82	44914	686	63.1	3855	501.36	1000.71	2	1000.54	0.1679	0	0.56	0.88	K	SGGIPALCVK	M
CTNNB1	82	44914	686	63.1	3918	503.03	1004.05	2	1004.53	-0.4836	0	7.09	0.2	K	LLWTTESR	V
CTNNB1	82	44914	686	63.1	3926	503.1	1004.19	2	1004.55	-0.3688	0	5.38	0.29	R	EGLLADIFK	S
CTNNB1	82	44914	686	63.1	4066	506.92	1011.83	2	1012.55	-0.72	0	0.42	0.91	K	LLWTTHSR	V
CTNNB1	82	44914	686	63.1	4071	506.98	1011.95	2	1012.55	-0.6	0	3.45	0.45	K	LLWTTHSR	V
CTNNB1	82	44914	686	63.1	4075	507.01	1012.01	2	1012.55	-0.54	0	0.23	0.95	K	LLWTTHSR	V
CTNNB1	82	44914	686	63.1	4088	507.21	1012.41	2	1012.55	-0.14	0	8.27	0.15	K	LLWTTHSR	V
CTNNB1	82	44914	686	63.1	4096	507.28	1012.55	2	1012.55	0	0	1.9	0.65	K	LLWTTHSR	V
CTNNB1	82	44914	686	63.1	4181	509.36	1016.71	2	1017.62	-0.9168	1	0.07	0.98	R	EGLLAKIFK	S
CTNNB1	82	44914	686	63.1	4190	509.75	1017.49	2	1017.62	-0.1368	1	0.04	0.99	R	EGLLAKIFK	S
CTNNB1	82	44914	686	63.1	4194	509.8	1017.59	2	1018.57	-0.9844	0	0.27	0.94	R	EGLLAEIFK	S
CTNNB1	82	44914	686	63.1	4197	509.82	1017.63	2	1017.62	0.0032	1	2.86	0.52	R	EGLLAKIFK	S
CTNNB1	82	44914	686	63.1	4254	511.24	1020.47	2	1020.57	-0.1023	0	2.6	0.55	R	EGLLAMIFK	S
CTNNB1	82	44914	686	63.1	4265	511.65	1021.29	2	1020.57	0.7177	0	4.91	0.32	R	EGLLAMIFK	S
CTNNB1	82	44914	686	63.1	4475	516.87	1031.73	2	1031.59	0.1378	1	11.08	0.078	K	LLWTTRSR	V
CTNNB1	82	44914	686	63.1	4636	520.16	1038.31	2	1038.55	-0.2444	0	1.5	0.71	K	LLWTTYSR	V
CTNNB1	82	44914	686	63.1	4638	520.19	1038.37	2	1038.55	-0.1844	0	3.25	0.47	K	LLWTTYSR	V
CTNNB1	82	44914	686	63.1	4639	520.21	1038.41	2	1038.55	-0.1444	0	8.93	0.13	K	LLWTTYSR	V
CTNNB1	82	44914	686	63.1	4644	520.33	1038.65	2	1038.55	0.0956	0	0.51	0.89	K	LLWTTYSR	V
CTNNB1	82	44914	686	63.1	5093	531.83	1061.65	2	1061.57	0.0796	0	0.3	0.93	K	LLWTTWSR	V
CTNNB1	82	44914	686	63.1	5105	532.06	1062.11	2	1061.57	0.5396	0	0.67	0.86	K	LLWTTWSR	V
CTNNB1	82	44914	686	63.1	5118	532.29	1062.57	2	1061.57	0.9996	0	0.01	1	K	LLWTTWSR	V
CTNNB1	82	44914	686	63.1	5244	535.37	1068.73	2	1069.55	-0.8196	1	2.53	0.56	K	EASRHAIMR	X
CTNNB1	82	44914	686	63.1	5359	538.95	1075.89	2	1075.61	0.2788	0	0.16	0.96	R	EGLLAWIFK	S
CTNNB1	82	44914	686	63.1	5563	1087.06	1086.05	1	1086.57	-0.5216	0	0.32	0.93	R	LAEPSQAMLK	H
CTNNB1	82	44914	686	63.1	5575	1087.3	1086.29	1	1086.57	-0.2816	0	0.19	0.96	R	LAEPSQAMLK	H
CTNNB1	82	44914	686	63.1	5583	544.26	1086.51	2	1086.57	-0.0688	0	2.42	0.57	R	LAEPSQAMLK	H
CTNNB1	82	44914	686	63.1	6127	557.89	1113.77	2	1114.61	-0.8402	0	0.66	0.86	R	LAEPSQVMLK	H
CTNNB1	82	44914	686	63.1	6172	559.15	1116.29	2	1116.58	-0.2994	0	0.05	0.99	R	LAEPSQTMLK	H
CTNNB1	82	44914	686	63.1	6743	573.12	1144.23	2	1143.63	0.5933	1	0.12	0.97	R	LAEPSQKMLK	H
CTNNB1	82	44914	686	63.1	6755	573.3	1144.59	2	1143.63	0.9533	1	3.72	0.42	R	LAEPSQKMLK	H
CTNNB1	82	44914	686	63.1	6893	576.89	1151.77	2	1152.6	-0.8307	0	2.14	0.61	R	LAEPSQHMLK	H
CTNNB1	82	44914	686	63.1	6953	578.13	1154.25	2	1153.63	0.6177	0	0.58	0.87	K	AAAVMVHQLSK	X
CTNNB1	82	44914	686	63.1	6973	578.71	1155.41	2	1155.61	-0.2016	0	4.8	0.33	K	GAAVMVHQLSK	X	Oxidation (M)	0.00001000000.0
CTNNB1	82	44914	686	63.1	7072	581	1159.99	2	1159.63	0.3584	1	3.34	0.46	R	LAEPSQKMLK	H	Oxidation (M)	0.0000000100.0
CTNNB1	82	44914	686	63.1	7307	586.45	1170.89	2	1171.64	-0.7528	1	1.22	0.76	R	LAEPSQRMLK	H
CTNNB1	82	44914	686	63.1	7355	587.83	1173.65	2	1173.62	0.0279	0	2.59	0.55	R	SSPQMVSAIVR	X
CTNNB1	82	44914	686	63.1	7372	588.02	1174.03	2	1173.62	0.4079	0	4.33	0.37	R	SSPQMVSAIVR	X
CTNNB1	82	44914	686	63.1	7380	588.23	1174.45	2	1173.62	0.8279	0	4.65	0.34	R	SSPQMVSAIVR	X
CTNNB1	82	44914	686	63.1	7459	590.23	1178.45	2	1178.57	-0.1221	0	1.53	0.7	R	LAEPSQMMLK	H	2 Oxidation (M)	0.0000001100.0
CTNNB1	82	44914	686	63.1	7585	593.91	1185.81	2	1185.62	0.1879	0	0.47	0.9	K	SAAVMVHQLSK	X	Oxidation (M)	0.00001000000.0
CTNNB1	82	44914	686	63.1	7586	593.91	1185.81	2	1185.62	0.1879	0	8.56	0.14	K	SAAVMVHQLSK	X	Oxidation (M)	0.00001000000.0
CTNNB1	82	44914	686	63.1	7608	594.08	1186.15	2	1185.62	0.5279	0	10.07	0.098	K	SAAVMVHQLSK	X	Oxidation (M)	0.00001000000.0
CTNNB1	82	44914	686	63.1	7628	594.28	1186.55	2	1185.62	0.9279	0	3.87	0.41	K	SAAVMVHQLSK	X	Oxidation (M)	0.00001000000.0
CTNNB1	82	44914	686	63.1	7684	595.87	1189.73	2	1189.61	0.1129	0	7.75	0.17	R	SSPQMVSAIVR	X	Oxidation (M)	0.00001000000.0
CTNNB1	82	44914	686	63.1	7686	595.88	1189.75	2	1189.61	0.1329	0	5.53	0.28	R	SSPQMVSAIVR	X	Oxidation (M)	0.00001000000.0
CTNNB1	82	44914	686	63.1	7688	595.9	1189.79	2	1189.61	0.1729	0	0.7	0.85	R	SSPQMVSAIVR	X	Oxidation (M)	0.00001000000.0
CTNNB1	82	44914	686	63.1	7710	596.1	1190.19	2	1189.61	0.5729	0	6.93	0.2	R	SSPQMVSAIVR	X	Oxidation (M)	0.00001000000.0
CTNNB1	82	44914	686	63.1	7733	596.85	1191.69	2	1191.56	0.1227	0	4.23	0.38	R	LAEPSQCMLK	H	Oxidation (M)	0.0000000100.0
CTNNB1	82	44914	686	63.1	7740	596.95	1191.89	2	1191.56	0.3227	0	5.04	0.31	R	LAEPSQCMLK	H	Oxidation (M)	0.0000000100.0
CTNNB1	82	44914	686	63.1	7750	597.11	1192.21	2	1191.56	0.6427	0	0.31	0.93	R	LAEPSQCMLK	H	Oxidation (M)	0.0000000100.0
CTNNB1	82	44914	686	63.1	7853	599.69	1197.37	2	1197.62	-0.2521	0	5.4	0.29	K	DAAVMVHQLSK	X
CTNNB1	82	44914	686	63.1	7855	599.8	1197.59	2	1197.65	-0.0685	0	1.44	0.72	K	VAAVMVHQLSK	X	Oxidation (M)	0.00001000000.0
CTNNB1	82	44914	686	63.1	7919	600.44	1198.87	2	1199.67	-0.8042	0	0.39	0.91	R	ISPQMVSAIVR	X
CTNNB1	82	44914	686	63.1	7924	600.73	1199.45	2	1199.67	-0.2242	0	5.51	0.28	R	ISPQMVSAIVR	X
CTNNB1	82	44914	686	63.1	7926	600.77	1199.53	2	1199.63	-0.1078	0	4.26	0.37	R	PSPQMVSAIVR	X	Oxidation (M)	0.00001000000.0
CTNNB1	82	44914	686	63.1	7935	600.99	1199.97	2	1199.67	0.2958	0	3.67	0.43	R	ISPQMVSAIVR	X
CTNNB1	82	44914	686	63.1	7937	601.16	1200.31	2	1199.67	0.6358	0	6.58	0.22	R	ISPQMVSAIVR	X
CTNNB1	82	44914	686	63.1	7949	601.35	1200.69	2	1200.63	0.057	0	5.36	0.29	R	NSPQMVSAIVR	X
CTNNB1	82	44914	686	63.1	7952	601.4	1200.79	2	1201.61	-0.8271	0	0.58	0.87	R	DSPQMVSAIVR	X
CTNNB1	82	44914	686	63.1	7955	601.45	1200.89	2	1201.61	-0.7271	0	2.19	0.6	R	DSPQMVSAIVR	X
CTNNB1	82	44914	686	63.1	7963	601.72	1201.43	2	1201.61	-0.1871	0	6.98	0.2	R	DSPQMVSAIVR	X
CTNNB1	82	44914	686	63.1	7967	601.79	1201.57	2	1201.61	-0.0471	0	7.88	0.16	R	DSPQMVSAIVR	X
CTNNB1	82	44914	686	63.1	7970	601.86	1201.71	2	1201.61	0.0929	0	1.66	0.68	R	DSPQMVSAIVR	X
CTNNB1	82	44914	686	63.1	7971	601.86	1201.71	2	1201.61	0.0929	0	0.18	0.96	R	DSPQMVSAIVR	X
CTNNB1	82	44914	686	63.1	7974	601.94	1201.87	2	1201.61	0.2529	0	2.92	0.51	R	DSPQMVSAIVR	X
CTNNB1	82	44914	686	63.1	7981	601.99	1201.97	2	1201.61	0.3529	0	1.66	0.68	R	DSPQMVSAIVR	X
CTNNB1	82	44914	686	63.1	7987	602.07	1202.13	2	1201.62	0.5089	0	7.18	0.19	R	LAEPSQWMLK	H
CTNNB1	82	44914	686	63.1	8021	402.07	1203.19	3	1203.63	-0.44	0	1.03	0.79	R	TSPQMVSAIVR	X	Oxidation (M)	0.00001000000.0
CTNNB1	82	44914	686	63.1	8226	606.28	1210.55	2	1210.69	-0.1401	1	7.69	0.17	K	KAAVMVHQLSK	X
CTNNB1	82	44914	686	63.1	8237	606.41	1210.81	2	1210.69	0.1199	1	9.56	0.11	K	KAAVMVHQLSK	X
CTNNB1	82	44914	686	63.1	8245	606.86	1211.71	2	1211.63	0.0722	0	0.1	0.98	K	EAAVMVHQLSK	X
CTNNB1	82	44914	686	63.1	8272	607.14	1212.27	2	1211.63	0.6322	0	4.73	0.34	K	EAAVMVHQLSK	X
CTNNB1	82	44914	686	63.1	8281	607.24	1212.47	2	1211.63	0.8322	0	4.45	0.36	K	EAAVMVHQLSK	X
CTNNB1	82	44914	686	63.1	8316	607.9	1213.79	2	1213.63	0.1543	0	4.06	0.39	K	MAAVMVHQLSK	X
CTNNB1	82	44914	686	63.1	8322	607.96	1213.91	2	1214.68	-0.7751	1	3.45	0.45	R	KSPQMVSAIVR	X
CTNNB1	82	44914	686	63.1	8327	608.04	1214.07	2	1213.63	0.4343	0	1.4	0.72	K	MAAVMVHQLSK	X
CTNNB1	82	44914	686	63.1	8331	608.11	1214.21	2	1213.61	0.5929	0	5.07	0.31	K	DAAVMVHQLSK	X	Oxidation (M)	0.00001000000.0
CTNNB1	82	44914	686	63.1	8395	609.22	1216.43	2	1215.63	0.7973	0	2.07	0.62	R	ESPQMVSAIVR	X
CTNNB1	82	44914	686	63.1	8408	406.56	1216.66	3	1217.61	-0.9532	0	8.85	0.13	R	LAEPSQWMLK	H	Oxidation (M)	0.0000000100.0
CTNNB1	82	44914	686	63.1	8431	406.83	1217.47	3	1217.61	-0.1432	0	4.08	0.39	R	LAEPSQWMLK	H	Oxidation (M)	0.0000000100.0
CTNNB1	82	44914	686	63.1	8433	406.91	1217.71	3	1217.61	0.0968	0	1.03	0.79	R	LAEPSQWMLK	H	Oxidation (M)	0.0000000100.0
CTNNB1	82	44914	686	63.1	8434	406.93	1217.77	3	1217.61	0.1568	0	0.97	0.8	R	LAEPSQWMLK	H	Oxidation (M)	0.0000000100.0
CTNNB1	82	44914	686	63.1	8435	406.97	1217.89	3	1217.61	0.2768	0	1.71	0.67	R	LAEPSQWMLK	H	Oxidation (M)	0.0000000100.0
CTNNB1	82	44914	686	63.1	8437	407.07	1218.19	3	1217.61	0.5768	0	2.82	0.52	R	LAEPSQWMLK	H	Oxidation (M)	0.0000000100.0
CTNNB1	82	44914	686	63.1	8439	407.11	1218.31	3	1217.61	0.6968	0	9.95	0.1	R	LAEPSQWMLK	H	Oxidation (M)	0.0000000100.0
CTNNB1	82	44914	686	63.1	8440	407.13	1218.37	3	1217.61	0.7608	0	3.12	0.49	R	DSPQMVSAIVR	X	Oxidation (M)	0.00001000000.0
CTNNB1	82	44914	686	63.1	8473	610.94	1219.87	2	1219.65	0.2159	0	0.57	0.88	K	HAAVMVHQLSK	X
CTNNB1	82	44914	686	63.1	8610	613.13	1224.25	2	1223.64	0.601	0	5.74	0.27	R	HSPQMVSAIVR	X
CTNNB1	82	44914	686	63.1	8761	616.04	1230.07	2	1229.63	0.4394	0	0.59	0.87	K	MAAVMVHQLSK	X	Oxidation (M)	0.00001000000.0
CTNNB1	82	44914	686	63.1	8774	616.31	1230.61	2	1229.63	0.9794	0	3.63	0.43	K	MAAVMVHQLSK	X	Oxidation (M)	0.00001000000.0
CTNNB1	82	44914	686	63.1	8824	617.36	1232.71	2	1233.62	-0.9155	0	5.11	0.31	R	MSPQMVSAIVR	X	Oxidation (M)	0.10000000000.0
CTNNB1	82	44914	686	63.1	9003	620.21	1238.41	2	1238.69	-0.2863	1	0.51	0.89	K	RAAVMVHQLSK	X
CTNNB1	82	44914	686	63.1	9012	620.32	1238.63	2	1238.69	-0.0663	1	7.57	0.17	K	RAAVMVHQLSK	X
CTNNB1	82	44914	686	63.1	9025	620.77	1239.53	2	1239.64	-0.1139	0	2.95	0.51	R	HSPQMVSAIVR	X	Oxidation (M)	0.00001000000.0
CTNNB1	82	44914	686	63.1	9036	620.94	1239.87	2	1239.64	0.2261	0	4.77	0.33	R	HSPQMVSAIVR	X	Oxidation (M)	0.00001000000.0
CTNNB1	82	44914	686	63.1	9136	415.34	1243	3	1242.69	0.3115	1	4.23	0.38	R	RSPQMVSAIVR	X
CTNNB1	82	44914	686	63.1	9141	622.79	1243.57	2	1242.69	0.8788	1	6.13	0.24	R	RSPQMVSAIVR	X
CTNNB1	82	44914	686	63.1	9290	625.35	1248.69	2	1249.65	-0.9634	0	1.99	0.63	R	YSPQMVSAIVR	X
CTNNB1	82	44914	686	63.1	9291	625.37	1248.73	2	1249.65	-0.9234	0	6.52	0.22	R	FSPQMVSAIVR	X	Oxidation (M)	0.00001000000.0
CTNNB1	82	44914	686	63.1	9292	625.39	1248.77	2	1249.62	-0.8504	0	11.41	0.072	R	MSPQMVSAIVR	X	2 Oxidation (M)	0.10001000000.0
CTNNB1	82	44914	686	63.1	9293	625.39	1248.77	2	1249.65	-0.8834	0	3.2	0.48	R	FSPQMVSAIVR	X	Oxidation (M)	0.00001000000.0
CTNNB1	82	44914	686	63.1	9294	625.4	1248.79	2	1249.62	-0.8304	0	0.99	0.8	R	MSPQMVSAIVR	X	2 Oxidation (M)	0.10001000000.0
CTNNB1	82	44914	686	63.1	9606	630.29	1258.57	2	1258.68	-0.1161	1	8.05	0.16	R	RSPQMVSAIVR	X	Oxidation (M)	0.00001000000.0
CTNNB1	82	44914	686	63.1	9627	420.81	1259.41	3	1258.68	0.7266	1	6.86	0.21	R	RSPQMVSAIVR	X	Oxidation (M)	0.00001000000.0
CTNNB1	82	44914	686	63.1	9628	420.82	1259.44	3	1258.68	0.7566	1	0.77	0.84	R	RSPQMVSAIVR	X	Oxidation (M)	0.00001000000.0
CTNNB1	82	44914	686	63.1	9732	421.83	1262.47	3	1262.61	-0.143	0	2.06	0.62	R	CSPQMVSAIVR	X	Oxidation (M)	0.00001000000.0
CTNNB1	82	44914	686	63.1	9845	634.2	1266.39	2	1265.64	0.7416	0	0.41	0.91	R	YSPQMVSAIVR	X	Oxidation (M)	0.00001000000.0
CTNNB1	82	44914	686	63.1	9849	423.18	1266.52	3	1265.64	0.8744	0	1.03	0.79	R	YSPQMVSAIVR	X	Oxidation (M)	0.00001000000.0
CTNNB1	82	44914	686	63.1	10030	637.42	1272.83	2	1272.66	0.1606	0	0.05	0.99	R	WSPQMVSAIVR	X
CTNNB1	82	44914	686	63.1	10343	643.01	1284.01	2	1284.67	-0.6666	2	1.01	0.79	K	AKEASRHAIMR	X	Oxidation (M)	0.00000000010.0
CTNNB1	82	44914	686	63.1	10344	643.01	1284.01	2	1284.67	-0.6666	2	1.35	0.73	K	SKEASRHAIMR	X
CTNNB1	82	44914	686	63.1	10430	644.25	1286.49	2	1286.74	-0.2526	1	3.98	0.4	K	MVALLNKTNGVK	F
CTNNB1	82	44914	686	63.1	10471	644.93	1287.85	2	1288.66	-0.8143	0	0.63	0.86	R	WSPQMVSAIVR	X	Oxidation (M)	0.00001000000.0
CTNNB1	82	44914	686	63.1	10678	648.22	1294.43	2	1294.69	-0.2673	2	2.71	0.54	K	PKEASRHAIMR	X
CTNNB1	82	44914	686	63.1	10827	650.92	1299.83	2	1300.75	-0.9282	1	11.13	0.077	K	MVALLNKTNAVK	F
CTNNB1	82	44914	686	63.1	10836	651.04	1300.07	2	1300.75	-0.6882	1	3.75	0.42	K	MVALLNKTNAVK	F
CTNNB1	82	44914	686	63.1	10843	434.43	1300.27	3	1300.67	-0.3988	2	10.26	0.094	K	SKEASRHAIMR	X	Oxidation (M)	0.00000000010.0
CTNNB1	82	44914	686	63.1	10855	651.25	1300.49	2	1300.75	-0.2682	1	1.77	0.67	K	MVALLNKTNAVK	F
CTNNB1	82	44914	686	63.1	10857	651.29	1300.57	2	1300.75	-0.1882	1	6.94	0.2	K	MVALLNKTNAVK	F
CTNNB1	82	44914	686	63.1	10887	651.89	1301.77	2	1302.73	-0.9675	1	12.8	0.052	K	MVALLNKTNGVK	F	Oxidation (M)	0.100000000000.0
CTNNB1	82	44914	686	63.1	10895	651.96	1301.91	2	1302.73	-0.8275	1	1.84	0.65	K	MVALLNKTNGVK	F	Oxidation (M)	0.100000000000.0
CTNNB1	82	44914	686	63.1	10902	435	1301.98	3	1302.73	-0.7548	1	0.29	0.94	K	MVALLNKTNGVK	F	Oxidation (M)	0.100000000000.0
CTNNB1	82	44914	686	63.1	10906	435.07	1302.19	3	1302.73	-0.5448	1	1.52	0.7	K	MVALLNKTNGVK	F	Oxidation (M)	0.100000000000.0
CTNNB1	82	44914	686	63.1	10914	652.14	1302.27	2	1302.73	-0.4675	1	16	0.025	K	MVALLNKTNGVK	F	Oxidation (M)	0.100000000000.0
CTNNB1	82	44914	686	63.1	10916	652.17	1302.33	2	1302.73	-0.4075	1	17.05	0.02	K	MVALLNKTNGVK	F	Oxidation (M)	0.100000000000.0
CTNNB1	82	44914	686	63.1	10922	652.22	1302.43	2	1302.73	-0.3075	1	15.68	0.027	K	MVALLNKTNGVK	F	Oxidation (M)	0.100000000000.0
CTNNB1	82	44914	686	63.1	10931	652.31	1302.61	2	1302.73	-0.1275	1	15.78	0.026	K	MVALLNKTNGVK	F	Oxidation (M)	0.100000000000.0
CTNNB1	82	44914	686	63.1	10941	652.45	1302.89	2	1302.73	0.1525	1	9.34	0.12	K	MVALLNKTNGVK	F	Oxidation (M)	0.100000000000.0
CTNNB1	82	44914	686	63.1	10942	652.45	1302.89	2	1302.73	0.1525	1	0.57	0.88	K	MVALLNKTNGVK	F	Oxidation (M)	0.100000000000.0
CTNNB1	82	44914	686	63.1	11241	438.73	1313.17	3	1312.79	0.3815	1	2.3	0.59	K	LLWTTPSRVLK	V
CTNNB1	82	44914	686	63.1	11310	658.45	1314.89	2	1314.8	0.0831	1	1.42	0.72	K	LLWTTVSRVLK	V
CTNNB1	82	44914	686	63.1	11311	658.5	1314.99	2	1314.8	0.1831	1	2.26	0.59	K	LLWTTVSRVLK	V
CTNNB1	82	44914	686	63.1	11325	658.93	1315.85	2	1316.78	-0.9362	1	4.52	0.35	K	LLWTTTSRVLK	V
CTNNB1	82	44914	686	63.1	11326	658.95	1315.89	2	1316.75	-0.8631	1	4.89	0.32	K	MVALLNKTNAVK	F	Oxidation (M)	0.100000000000.0
CTNNB1	82	44914	686	63.1	11327	658.96	1315.91	2	1316.75	-0.8431	1	3.84	0.41	K	MVALLNKTNAVK	F	Oxidation (M)	0.100000000000.0
CTNNB1	82	44914	686	63.1	11329	658.97	1315.93	2	1316.75	-0.8231	1	9.27	0.12	K	MVALLNKTNAVK	F	Oxidation (M)	0.100000000000.0
CTNNB1	82	44914	686	63.1	11331	658.98	1315.95	2	1316.75	-0.8031	1	6.37	0.23	K	MVALLNKTNAVK	F	Oxidation (M)	0.100000000000.0
CTNNB1	82	44914	686	63.1	11332	658.99	1315.97	2	1316.78	-0.8162	1	6.64	0.22	K	LLWTTTSRVLK	V
CTNNB1	82	44914	686	63.1	11333	658.99	1315.97	2	1316.75	-0.7831	1	10.88	0.082	K	MVALLNKTNAVK	F	Oxidation (M)	0.100000000000.0
CTNNB1	82	44914	686	63.1	11335	659.02	1316.03	2	1316.75	-0.7231	1	3.65	0.43	K	MVALLNKTNAVK	F	Oxidation (M)	0.100000000000.0
CTNNB1	82	44914	686	63.1	11336	659.02	1316.03	2	1316.75	-0.7231	1	6.72	0.21	K	MVALLNKTNAVK	F	Oxidation (M)	0.100000000000.0
CTNNB1	82	44914	686	63.1	11339	659.07	1316.13	2	1316.75	-0.6231	1	6.18	0.24	K	MVALLNKTNAVK	F	Oxidation (M)	0.100000000000.0
CTNNB1	82	44914	686	63.1	11344	439.75	1316.23	3	1316.78	-0.5534	1	1.71	0.67	K	LLWTTTSRVLK	V
CTNNB1	82	44914	686	63.1	11345	659.13	1316.25	2	1316.75	-0.5031	1	6.94	0.2	K	MVALLNKTNAVK	F	Oxidation (M)	0.100000000000.0
CTNNB1	82	44914	686	63.1	11347	659.16	1316.31	2	1316.75	-0.4431	1	1.98	0.63	K	MVALLNKTNAVK	F	Oxidation (M)	0.100000000000.0
CTNNB1	82	44914	686	63.1	11348	659.16	1316.31	2	1316.75	-0.4431	1	2.58	0.55	K	MVALLNKTNAVK	F	Oxidation (M)	0.100000000000.0
CTNNB1	82	44914	686	63.1	11352	659.26	1316.51	2	1316.75	-0.2431	1	5.9	0.26	K	MVALLNKTNAVK	F	Oxidation (M)	0.100000000000.0
CTNNB1	82	44914	686	63.1	11353	659.3	1316.59	2	1316.75	-0.1631	1	2.19	0.6	K	MVALLNKTNAVK	F	Oxidation (M)	0.100000000000.0
CTNNB1	82	44914	686	63.1	11355	659.38	1316.75	2	1316.75	-0.0031	1	2.48	0.56	K	MVALLNKTNAVK	F	Oxidation (M)	0.100000000000.0
CTNNB1	82	44914	686	63.1	11357	659.41	1316.81	2	1316.75	0.0569	1	4.64	0.34	K	MVALLNKTNSVK	F
CTNNB1	82	44914	686	63.1	11359	659.42	1316.83	2	1316.75	0.0769	1	11.65	0.068	K	MVALLNKTNAVK	F	Oxidation (M)	0.100000000000.0
CTNNB1	82	44914	686	63.1	11368	659.74	1317.47	2	1316.75	0.7169	1	2.29	0.59	K	MVALLNKTNAVK	F	Oxidation (M)	0.100000000000.0
CTNNB1	82	44914	686	63.1	11371	659.79	1317.57	2	1316.75	0.8169	1	2	0.63	K	MVALLNKTNAVK	F	Oxidation (M)	0.100000000000.0
CTNNB1	82	44914	686	63.1	11379	659.88	1317.75	2	1316.78	0.9638	1	1.45	0.72	K	LLWTTTSRVLK	V
CTNNB1	82	44914	686	63.1	11606	663.54	1325.07	2	1325.7	-0.6331	2	0.23	0.95	K	QKEASRHAIMR	X
CTNNB1	82	44914	686	63.1	11636	443.02	1326.04	3	1326.72	-0.6808	2	1.22	0.76	K	IKEASRHAIMR	X	Oxidation (M)	0.00000000010.0
CTNNB1	82	44914	686	63.1	11660	443.24	1326.7	3	1326.77	-0.0711	1	11.3	0.074	K	MVALLNKTNPVK	F
CTNNB1	82	44914	686	63.1	11664	664.38	1326.75	2	1326.77	-0.0239	1	7.73	0.17	K	MVALLNKTNPVK	F
CTNNB1	82	44914	686	63.1	11665	664.39	1326.77	2	1326.77	-0.0039	1	2.95	0.51	K	MVALLNKTNPVK	F
CTNNB1	82	44914	686	63.1	11710	443.89	1328.65	3	1328.66	-0.0137	2	0.26	0.94	K	DKEASRHAIMR	X	Oxidation (M)	0.00000000010.0
CTNNB1	82	44914	686	63.1	11715	443.93	1328.77	3	1328.82	-0.0498	1	0.26	0.94	K	LLWTTISRVLK	V
CTNNB1	82	44914	686	63.1	11718	443.96	1328.86	3	1328.82	0.0402	1	1.01	0.79	K	LLWTTISRVLK	V
CTNNB1	82	44914	686	63.1	11735	665.91	1329.81	2	1329.78	0.0286	1	0.48	0.9	K	LLWTTNSRVLK	V
CTNNB1	82	44914	686	63.1	11745	444.33	1329.97	3	1330.76	-0.7961	1	6.08	0.25	K	MVALLNKTNTVK	F
CTNNB1	82	44914	686	63.1	11780	666.49	1330.97	2	1330.76	0.2012	1	1.53	0.7	K	MVALLNKTNTVK	F
CTNNB1	82	44914	686	63.1	11846	667.76	1333.51	2	1332.74	0.7619	1	5.47	0.28	K	MVALLNKTNSVK	F	Oxidation (M)	0.100000000000.0
CTNNB1	82	44914	686	63.1	12132	448.04	1341.1	3	1341.69	-0.5953	2	0.8	0.83	K	QKEASRHAIMR	X	Oxidation (M)	0.00000000010.0
CTNNB1	82	44914	686	63.1	12168	671.96	1341.91	2	1342.76	-0.8588	1	2.75	0.53	K	MVALLNKTNPVK	F	Oxidation (M)	0.100000000000.0
CTNNB1	82	44914	686	63.1	12201	672.38	1342.75	2	1342.76	-0.0188	1	1.8	0.66	K	MVALLNKTNPVK	F	Oxidation (M)	0.100000000000.0
CTNNB1	82	44914	686	63.1	12208	672.49	1342.97	2	1343.76	-0.794	1	3.55	0.44	K	MVALLNKTNNVK	F
CTNNB1	82	44914	686	63.1	12209	672.52	1343.03	2	1342.8	0.2248	1	1.68	0.68	K	MVALLNKTNIVK	F
CTNNB1	82	44914	686	63.1	12231	672.99	1343.97	2	1344.78	-0.8144	1	8.7	0.13	K	MVALLNKTNVVK	F	Oxidation (M)	0.100000000000.0
CTNNB1	82	44914	686	63.1	12232	673.01	1344.01	2	1344.78	-0.7744	1	0.09	0.98	K	MVALLNKTNVVK	F	Oxidation (M)	0.100000000000.0
CTNNB1	82	44914	686	63.1	12245	673.19	1344.37	2	1344.78	-0.4144	1	3.15	0.48	K	MVALLNKTNVVK	F	Oxidation (M)	0.100000000000.0
CTNNB1	82	44914	686	63.1	12251	673.29	1344.57	2	1344.78	-0.2144	1	11.07	0.078	K	MVALLNKTNVVK	F	Oxidation (M)	0.100000000000.0
CTNNB1	82	44914	686	63.1	12260	449.27	1344.79	3	1344.68	0.1128	2	1.8	0.66	K	MKEASRHAIMR	X	Oxidation (M)	0.00000000010.0
CTNNB1	82	44914	686	63.1	12261	673.41	1344.81	2	1344.68	0.13	2	3.5	0.45	K	MKEASRHAIMR	X	Oxidation (M)	0.10000000000.0
CTNNB1	82	44914	686	63.1	12262	673.43	1344.85	2	1344.78	0.0656	1	5.53	0.28	K	MVALLNKTNVVK	F	Oxidation (M)	0.100000000000.0
CTNNB1	82	44914	686	63.1	12267	673.48	1344.95	2	1344.78	0.1656	1	3.93	0.4	K	MVALLNKTNVVK	F	Oxidation (M)	0.100000000000.0
CTNNB1	82	44914	686	63.1	12268	673.48	1344.95	2	1344.78	0.1656	1	11.15	0.077	K	MVALLNKTNVVK	F	Oxidation (M)	0.100000000000.0
CTNNB1	82	44914	686	63.1	12270	673.51	1345.01	2	1344.78	0.2256	1	8.83	0.13	K	MVALLNKTNVVK	F	Oxidation (M)	0.100000000000.0
CTNNB1	82	44914	686	63.1	12274	673.59	1345.17	2	1344.78	0.3856	1	17.09	0.02	K	MVALLNKTNVVK	F	Oxidation (M)	0.100000000000.0
CTNNB1	82	44914	686	63.1	12296	449.77	1346.29	3	1346.76	-0.471	1	6.07	0.25	K	MVALLNKTNTVK	F	Oxidation (M)	0.100000000000.0
CTNNB1	82	44914	686	63.1	12317	674.41	1346.81	2	1346.76	0.0463	1	1.78	0.66	K	MVALLNKTNTVK	F	Oxidation (M)	0.100000000000.0
CTNNB1	82	44914	686	63.1	12327	674.51	1347.01	2	1346.76	0.2463	1	2.99	0.5	K	MVALLNKTNTVK	F	Oxidation (M)	0.100000000000.0
CTNNB1	82	44914	686	63.1	12337	674.71	1347.41	2	1346.76	0.6463	1	3.65	0.43	K	MVALLNKTNTVK	F	Oxidation (M)	0.100000000000.0
CTNNB1	82	44914	686	63.1	12446	451.39	1351.15	3	1350.69	0.4543	2	5.62	0.27	K	HKEASRHAIMR	X	Oxidation (M)	0.00000000010.0
CTNNB1	82	44914	686	63.1	12461	676.97	1351.93	2	1352.79	-0.8674	1	6.14	0.24	K	LLWTTHSRVLK	V
CTNNB1	82	44914	686	63.1	12628	453.49	1357.45	3	1357.67	-0.2225	2	0.58	0.87	K	CKEASRHAIMR	X
CTNNB1	82	44914	686	63.1	12638	679.93	1357.85	2	1358.8	-0.9501	1	4.73	0.34	K	MVALLNKTNIVK	F	Oxidation (M)	0.100000000000.0
CTNNB1	82	44914	686	63.1	12639	453.63	1357.87	3	1357.67	0.1975	2	1.06	0.78	K	CKEASRHAIMR	X
CTNNB1	82	44914	686	63.1	12641	679.97	1357.93	2	1358.8	-0.8701	1	3.39	0.46	K	MVALLNKTNIVK	F	Oxidation (M)	0.100000000000.0
CTNNB1	82	44914	686	63.1	12653	680.13	1358.25	2	1358.76	-0.5137	1	4.58	0.35	K	MVALLNKTNEVK	F
CTNNB1	82	44914	686	63.1	12664	680.3	1358.59	2	1358.8	-0.2101	1	5.38	0.29	K	MVALLNKTNIVK	F	Oxidation (M)	0.100000000000.0
CTNNB1	82	44914	686	63.1	12674	680.53	1359.05	2	1359.75	-0.7089	1	0.04	0.99	K	MVALLNKTNNVK	F	Oxidation (M)	0.100000000000.0
CTNNB1	82	44914	686	63.1	12678	680.76	1359.51	2	1358.76	0.7463	1	2.24	0.6	K	MVALLNKTNEVK	F
CTNNB1	82	44914	686	63.1	12693	454.28	1359.82	3	1360.7	-0.8852	2	0.31	0.93	K	YKEASRHAIMR	X
CTNNB1	82	44914	686	63.1	12694	680.93	1359.85	2	1360.67	-0.8249	2	4.27	0.37	K	MKEASRHAIMR	X	2 Oxidation (M)	0.10000000010.0
CTNNB1	82	44914	686	63.1	12706	454.41	1360.21	3	1360.7	-0.4952	2	0.8	0.83	K	YKEASRHAIMR	X
CTNNB1	82	44914	686	63.1	12708	681.14	1360.27	2	1360.7	-0.4379	2	0.75	0.84	K	YKEASRHAIMR	X
CTNNB1	82	44914	686	63.1	12709	681.16	1360.31	2	1360.74	-0.433	1	0.14	0.97	K	MVALLNKTNDVK	F	Oxidation (M)	0.100000000000.0
CTNNB1	82	44914	686	63.1	12730	681.39	1360.77	2	1360.74	0.027	1	4.67	0.34	K	MVALLNKTNDVK	F	Oxidation (M)	0.100000000000.0
CTNNB1	82	44914	686	63.1	12737	681.51	1361.01	2	1360.74	0.267	1	2.76	0.53	K	MVALLNKTNDVK	F	Oxidation (M)	0.100000000000.0
CTNNB1	82	44914	686	63.1	12825	455.35	1363.03	3	1362.8	0.2258	1	4.48	0.36	K	LLWTTFSRVLK	V
CTNNB1	82	44914	686	63.1	13145	687.94	1373.87	2	1374.75	-0.8886	1	0.77	0.84	K	MVALLNKTNEVK	F	Oxidation (M)	0.100000000000.0
CTNNB1	82	44914	686	63.1	13152	688.02	1374.03	2	1373.81	0.219	2	2.64	0.54	K	MVALLNKTNKVK	F	Oxidation (M)	0.100000000000.0
CTNNB1	82	44914	686	63.1	13176	688.29	1374.57	2	1373.81	0.759	2	3.96	0.4	K	MVALLNKTNKVK	F	Oxidation (M)	0.100000000000.0
CTNNB1	82	44914	686	63.1	13181	688.35	1374.69	2	1373.81	0.879	2	0.75	0.84	K	MVALLNKTNKVK	F	Oxidation (M)	0.100000000000.0
CTNNB1	82	44914	686	63.1	13223	689.15	1376.29	2	1376.75	-0.4665	1	0.39	0.91	K	MVALLNKTNMVK	F	Oxidation (M)	0.100000000000.0
CTNNB1	82	44914	686	63.1	13229	689.35	1376.69	2	1376.7	-0.0128	2	3.42	0.45	K	YKEASRHAIMR	X	Oxidation (M)	0.00000000010.0
CTNNB1	82	44914	686	63.1	13231	689.36	1376.71	2	1376.75	-0.0465	1	7.45	0.18	K	MVALLNKTNMVK	F	Oxidation (M)	0.100000000000.0
CTNNB1	82	44914	686	63.1	13239	689.48	1376.95	2	1376.7	0.2472	2	3.67	0.43	K	YKEASRHAIMR	X	Oxidation (M)	0.00000000010.0
CTNNB1	82	44914	686	63.1	13514	694	1385.99	2	1385.82	0.1678	2	0.64	0.86	K	MVALLNKTNRVK	F
CTNNB1	82	44914	686	63.1	13653	695.99	1389.97	2	1389.75	0.2182	1	2.16	0.61	K	MVALLNKTNCVK	F
CTNNB1	82	44914	686	63.1	14221	704.99	1407.97	2	1408.77	-0.8093	1	2.38	0.58	K	MVALLNKTNYVK	F	Oxidation (M)	0.100000000000.0
CTNNB1	82	44914	686	63.1	14222	704.99	1407.97	2	1408.77	-0.8093	1	7.97	0.16	K	MVALLNKTNYVK	F	Oxidation (M)	0.100000000000.0
CTNNB1	82	44914	686	63.1	14240	705.28	1408.55	2	1408.77	-0.2293	1	3.76	0.42	K	MVALLNKTNYVK	F	Oxidation (M)	0.100000000000.0
CTNNB1	82	44914	686	63.1	14248	705.38	1408.75	2	1408.77	-0.0293	1	0.91	0.81	K	MVALLNKTNYVK	F	Oxidation (M)	0.100000000000.0
CTNNB1	82	44914	686	63.1	14254	705.52	1409.03	2	1408.77	0.2507	1	5.42	0.29	K	MVALLNKTNYVK	F	Oxidation (M)	0.100000000000.0
CTNNB1	82	44914	686	63.1	14255	705.55	1409.09	2	1408.77	0.3107	1	2.55	0.56	K	MVALLNKTNYVK	F	Oxidation (M)	0.100000000000.0
CTNNB1	82	44914	686	63.1	14263	705.76	1409.51	2	1408.77	0.7307	1	0.21	0.95	K	MVALLNKTNYVK	F	Oxidation (M)	0.100000000000.0
CTNNB1	82	44914	686	63.1	14917	716.58	1431.15	2	1431.79	-0.6453	1	4.85	0.33	K	MVALLNKTNWVK	F	Oxidation (M)	0.100000000000.0
CTNNB1	82	44914	686	63.1	14928	716.74	1431.47	2	1431.79	-0.3253	1	1.77	0.67	K	MVALLNKTNWVK	F	Oxidation (M)	0.100000000000.0
CTNNB1	82	44914	686	63.1	14932	716.77	1431.53	2	1431.79	-0.2653	1	3.93	0.4	K	MVALLNKTNWVK	F	Oxidation (M)	0.100000000000.0
CTNNB1	82	44914	686	63.1	14934	716.79	1431.57	2	1431.79	-0.2253	1	0.17	0.96	K	MVALLNKTNWVK	F	Oxidation (M)	0.100000000000.0
CTNNB1	82	44914	686	63.1	14962	717.22	1432.43	2	1431.79	0.6347	1	1.38	0.73	K	MVALLNKTNWVK	F	Oxidation (M)	0.100000000000.0
CTNNB1	82	44914	686	63.1	15673	728.93	1455.85	2	1455.76	0.0885	0	3.07	0.49	K	LLANDEDQVVVNK	X
CTNNB1	82	44914	686	63.1	16150	736.51	1471.01	2	1471.75	-0.7464	0	3.07	0.49	K	LLSNDEDQVVVNK	X
CTNNB1	82	44914	686	63.1	16170	491.71	1472.11	3	1471.75	0.3563	0	0.21	0.95	K	LLSNDEDQVVVNK	X
CTNNB1	82	44914	686	63.1	17409	504.93	1511.77	3	1511.89	-0.1176	1	13.54	0.044	R	LAGGLQGKMVALLNK	T
CTNNB1	82	44914	686	63.1	17414	504.96	1511.86	3	1511.89	-0.0276	1	0.57	0.88	R	LAGGLQGKMVALLNK	T
CTNNB1	82	44914	686	63.1	17423	505	1511.98	3	1511.89	0.0924	1	4.07	0.39	R	LAGGLQGKMVALLNK	T
CTNNB1	82	44914	686	63.1	17454	757.38	1512.75	2	1512.81	-0.0693	1	2.6	0.55	K	LLKNDEDQVVVNK	X
CTNNB1	82	44914	686	63.1	17455	757.38	1512.75	2	1512.81	-0.0693	1	4.57	0.35	K	LLKNDEDQVVVNK	X
CTNNB1	82	44914	686	63.1	17505	758.21	1514.41	2	1513.76	0.6431	0	3.71	0.43	K	LLENDEDQVVVNK	X
CTNNB1	82	44914	686	63.1	17547	758.87	1515.73	2	1515.76	-0.0348	0	5.61	0.27	K	LLMNDEDQVVVNK	X
CTNNB1	82	44914	686	63.1	17553	758.95	1515.89	2	1515.76	0.1252	0	18.75	0.013	K	LLMNDEDQVVVNK	X
CTNNB1	82	44914	686	63.1	17571	759.22	1516.43	2	1515.76	0.6652	0	0.01	1	K	LLMNDEDQVVVNK	X
CTNNB1	82	44914	686	63.1	17872	764.18	1526.35	2	1525.9	0.4441	1	0.41	0.91	R	LAGGLQAKMVALLNK	T
CTNNB1	82	44914	686	63.1	17878	764.24	1526.47	2	1525.9	0.5641	1	5.55	0.28	R	LAGGLQAKMVALLNK	T
CTNNB1	82	44914	686	63.1	18029	766.91	1531.81	2	1531.76	0.0502	0	7.52	0.18	K	LLMNDEDQVVVNK	X	Oxidation (M)	0.0010000000000.0
CTNNB1	82	44914	686	63.1	18034	767	1531.99	2	1531.76	0.2302	0	1.82	0.66	K	LLMNDEDQVVVNK	X	Oxidation (M)	0.0010000000000.0
CTNNB1	82	44914	686	63.1	18301	514.76	1541.26	3	1541.9	-0.6381	1	7.39	0.18	R	LAGGLQAKMVALLNK	T	Oxidation (M)	0.000000001000000.0
CTNNB1	82	44914	686	63.1	18333	515.03	1542.07	3	1541.9	0.1719	1	6.21	0.24	R	LAGGLQAKMVALLNK	T	Oxidation (M)	0.000000001000000.0
CTNNB1	82	44914	686	63.1	18337	772.06	1542.11	2	1541.9	0.2091	1	5.13	0.31	R	LAGGLQAKMVALLNK	T	Oxidation (M)	0.000000001000000.0
CTNNB1	82	44914	686	63.1	18341	515.09	1542.25	3	1541.9	0.3519	1	5.2	0.3	R	LAGGLQAKMVALLNK	T	Oxidation (M)	0.000000001000000.0
CTNNB1	82	44914	686	63.1	18348	515.17	1542.49	3	1541.9	0.5919	1	10.56	0.088	R	LAGGLQAKMVALLNK	T	Oxidation (M)	0.000000001000000.0
CTNNB1	82	44914	686	63.1	18353	772.29	1542.57	2	1541.9	0.6691	1	5.06	0.31	R	LAGGLQSKMVALLNK	T
CTNNB1	82	44914	686	63.1	18355	772.31	1542.61	2	1541.9	0.7091	1	0.28	0.94	R	LAGGLQSKMVALLNK	T
CTNNB1	82	44914	686	63.1	18363	772.37	1542.73	2	1541.9	0.8291	1	0.68	0.86	R	LAGGLQSKMVALLNK	T
CTNNB1	82	44914	686	63.1	18421	773.32	1544.63	2	1544.75	-0.125	0	0.52	0.89	K	LLCNDEDQVVVNK	X
CTNNB1	82	44914	686	63.1	18426	515.89	1544.65	3	1544.75	-0.1023	0	0.53	0.89	K	LLCNDEDQVVVNK	X
CTNNB1	82	44914	686	63.1	18630	518.19	1551.55	3	1551.92	-0.3689	1	1.8	0.66	R	LAGGLQPKMVALLNK	T
CTNNB1	82	44914	686	63.1	18633	518.22	1551.64	3	1551.92	-0.2789	1	4.01	0.4	R	LAGGLQPKMVALLNK	T
CTNNB1	82	44914	686	63.1	18759	779.36	1556.71	2	1555.91	0.7935	1	2.9	0.51	R	LAGGLQTKMVALLNK	T
CTNNB1	82	44914	686	63.1	18835	779.83	1557.65	2	1557.89	-0.2458	1	4.84	0.33	R	LAGGLQSKMVALLNK	T	Oxidation (M)	0.000000001000000.0
CTNNB1	82	44914	686	63.1	18863	780.4	1558.79	2	1559.74	-0.9521	0	5.14	0.31	R	CTAGTLHNGLSHHR	E
CTNNB1	82	44914	686	63.1	18866	780.44	1558.87	2	1557.89	0.9742	1	3.36	0.46	R	LAGGLQSKMVALLNK	T	Oxidation (M)	0.000000001000000.0
CTNNB1	82	44914	686	63.1	19135	523.86	1568.56	3	1568.91	-0.349	1	2.55	0.56	R	LAGGLQNKMVALLNK	T
CTNNB1	82	44914	686	63.1	19137	523.86	1568.56	3	1567.95	0.6098	1	4.36	0.37	R	LAGGLQIKMVALLNK	T
CTNNB1	82	44914	686	63.1	19146	523.91	1568.71	3	1567.95	0.7598	1	5.75	0.27	R	LAGGLQIKMVALLNK	T
CTNNB1	82	44914	686	63.1	19170	524.09	1569.25	3	1568.91	0.341	1	3.24	0.47	R	LAGGLQNKMVALLNK	T
CTNNB1	82	44914	686	63.1	19173	524.15	1569.43	3	1568.91	0.521	1	0.26	0.94	R	LAGGLQNKMVALLNK	T
CTNNB1	82	44914	686	63.1	19177	524.18	1569.52	3	1568.91	0.611	1	2.49	0.56	R	LAGGLQNKMVALLNK	T
CTNNB1	82	44914	686	63.1	19245	787.05	1572.09	2	1571.91	0.1786	1	1.15	0.77	R	LAGGLQTKMVALLNK	T	Oxidation (M)	0.000000001000000.0
CTNNB1	82	44914	686	63.1	19270	525.25	1572.73	3	1571.91	0.8213	1	1.21	0.76	R	LAGGLQTKMVALLNK	T	Oxidation (M)	0.000000001000000.0
CTNNB1	82	44914	686	63.1	19278	787.44	1572.87	2	1571.91	0.9586	1	7.21	0.19	R	LAGGLQTKMVALLNK	T	Oxidation (M)	0.000000001000000.0
CTNNB1	82	44914	686	63.1	19567	792.82	1583.63	2	1582.96	0.6662	2	2.34	0.58	R	LAGGLQKKMVALLNK	T
CTNNB1	82	44914	686	63.1	19589	793.23	1584.45	2	1584.9	-0.4567	1	8.9	0.13	R	LAGGLQNKMVALLNK	T	Oxidation (M)	0.000000001000000.0
CTNNB1	82	44914	686	63.1	19592	793.25	1584.49	2	1584.9	-0.4167	1	10.53	0.089	R	LAGGLQNKMVALLNK	T	Oxidation (M)	0.000000001000000.0
CTNNB1	82	44914	686	63.1	19606	793.4	1584.79	2	1584.9	-0.1167	1	1.03	0.79	R	LAGGLQNKMVALLNK	T	Oxidation (M)	0.000000001000000.0
CTNNB1	82	44914	686	63.1	19622	793.66	1585.31	2	1584.9	0.4033	1	9.08	0.12	R	LAGGLQNKMVALLNK	T	Oxidation (M)	0.000000001000000.0
CTNNB1	82	44914	686	63.1	19624	793.69	1585.37	2	1585.89	-0.5207	1	3.65	0.43	R	LAGGLQDKMVALLNK	T	Oxidation (M)	0.000000001000000.0
CTNNB1	82	44914	686	63.1	19628	793.8	1585.59	2	1584.9	0.6833	1	15.39	0.029	R	LAGGLQNKMVALLNK	T	Oxidation (M)	0.000000001000000.0
CTNNB1	82	44914	686	63.1	19630	793.83	1585.65	2	1585.9	-0.2593	1	17.81	0.017	R	LAGGLQMKMVALLNK	T
CTNNB1	82	44914	686	63.1	19633	793.85	1585.69	2	1585.9	-0.2193	1	19.79	0.01	R	LAGGLQMKMVALLNK	T
CTNNB1	82	44914	686	63.1	19638	529.63	1585.87	3	1585.89	-0.018	1	3.69	0.43	R	LAGGLQDKMVALLNK	T	Oxidation (M)	0.000000001000000.0
CTNNB1	82	44914	686	63.1	19651	794.18	1586.35	2	1585.9	0.4407	1	4.47	0.36	R	LAGGLQMKMVALLNK	T
CTNNB1	82	44914	686	63.1	19652	529.79	1586.35	3	1585.89	0.462	1	3.71	0.43	R	LAGGLQDKMVALLNK	T	Oxidation (M)	0.000000001000000.0
CTNNB1	82	44914	686	63.1	19659	794.35	1586.69	2	1585.89	0.7993	1	3.67	0.43	R	LAGGLQDKMVALLNK	T	Oxidation (M)	0.000000001000000.0
CTNNB1	82	44914	686	63.1	20010	533.79	1598.35	3	1598.95	-0.606	2	2.83	0.52	R	LAGGLQKKMVALLNK	T	Oxidation (M)	0.000000001000000.0
CTNNB1	82	44914	686	63.1	20013	800.23	1598.45	2	1598.92	-0.4723	1	6.12	0.24	R	LAGGLQQKMVALLNK	T	Oxidation (M)	0.000000001000000.0
CTNNB1	82	44914	686	63.1	20026	800.37	1598.73	2	1598.95	-0.2287	2	3.04	0.5	R	LAGGLQKKMVALLNK	T	Oxidation (M)	0.000000001000000.0
CTNNB1	82	44914	686	63.1	20032	800.54	1599.07	2	1598.95	0.1113	2	1.1	0.78	R	LAGGLQKKMVALLNK	T	Oxidation (M)	0.000000001000000.0
CTNNB1	82	44914	686	63.1	20054	800.86	1599.71	2	1600.61	-0.9092	0	5.12	0.31	R	TMQNTNDVETAR	C
CTNNB1	82	44914	686	63.1	20078	801.22	1600.43	2	1600.61	-0.1892	0	1.54	0.7	R	TMQNTNDVETAR	C
CTNNB1	82	44914	686	63.1	20102	534.76	1601.26	3	1600.61	0.6435	0	0.45	0.9	R	TMQNTNDVETAR	C
CTNNB1	82	44914	686	63.1	20124	535.02	1602.04	3	1601.93	0.1055	1	3.86	0.41	R	LAGGLQFKMVALLNK	T
CTNNB1	82	44914	686	63.1	20345	805.43	1608.85	2	1607.92	0.9273	1	8.12	0.15	R	LAGGLQHKMVALLNK	T	Oxidation (M)	0.000000001000000.0
CTNNB1	82	44914	686	63.1	20551	809.08	1616.15	2	1616.61	-0.4642	0	1.09	0.78	R	TMQNTNDVETAR	C	Oxidation (M)	0.00100000000000.0
CTNNB1	82	44914	686	63.1	20577	809.44	1616.87	2	1616.61	0.2558	0	12.35	0.058	R	TMQNTNDVETAR	C	Oxidation (M)	0.00100000000000.0
CTNNB1	82	44914	686	63.1	20580	809.5	1616.99	2	1616.61	0.3758	0	8.87	0.13	R	TMQNTNDVETAR	C	Oxidation (M)	0.00100000000000.0
CTNNB1	82	44914	686	63.1	20598	540.25	1617.73	3	1617.93	-0.1994	1	0.31	0.93	R	LAGGLQYKMVALLNK	T
CTNNB1	82	44914	686	63.1	20610	810.03	1618.05	2	1617.93	0.1179	1	1.95	0.64	R	LAGGLQYKMVALLNK	T
CTNNB1	82	44914	686	63.1	20879	814.46	1626.91	2	1626.96	-0.0548	2	1.74	0.67	R	LAGGLQRKMVALLNK	T	Oxidation (M)	0.000000001000000.0
CTNNB1	82	44914	686	63.1	20885	543.37	1627.09	3	1626.96	0.1279	2	3.31	0.47	R	LAGGLQRKMVALLNK	T	Oxidation (M)	0.000000001000000.0
CTNNB1	82	44914	686	63.1	20989	544.35	1630.03	3	1630.81	-0.7829	1	1.59	0.69	R	CTAGTLHNKLSHHR	E
CTNNB1	82	44914	686	63.1	21068	545.27	1632.79	3	1633.76	-0.9684	0	2.88	0.52	R	CTAGTLHNMLSHHR	E
CTNNB1	82	44914	686	63.1	21079	545.35	1633.03	3	1633.76	-0.7284	0	1.88	0.65	R	CTAGTLHNMLSHHR	E
CTNNB1	82	44914	686	63.1	21121	545.77	1634.29	3	1633.92	0.3657	1	1.25	0.75	R	LAGGLQYKMVALLNK	T	Oxidation (M)	0.000000001000000.0
CTNNB1	82	44914	686	63.1	21129	545.86	1634.56	3	1633.76	0.8016	0	0.52	0.89	R	CTAGTLHNMLSHHR	E
CTNNB1	82	44914	686	63.1	21881	830.56	1659.11	2	1658.82	0.2883	1	1.47	0.71	R	CTAGTLHNRLSHHR	E
CTNNB1	82	44914	686	63.1	25040	590.12	1767.34	3	1767.92	-0.5854	1	6.1	0.25	R	HAIMRGSPQMVSAIVR	X	Oxidation (M)	0.0001000000000000.0
CTNNB1	82	44914	686	63.1	25049	590.21	1767.61	3	1767.92	-0.3154	1	1.65	0.68	R	HAIMRGSPQMVSAIVR	X	Oxidation (M)	0.0001000000000000.0
CTNNB1	82	44914	686	63.1	25054	590.25	1767.73	3	1767.92	-0.1954	1	12.09	0.062	R	HAIMRGSPQMVSAIVR	X	Oxidation (M)	0.0001000000000000.0
CTNNB1	82	44914	686	63.1	25415	891.56	1781.11	2	1781.94	-0.8338	1	2.55	0.56	R	HAIMRASPQMVSAIVR	X	Oxidation (M)	0.0000000001000000.0
CTNNB1	82	44914	686	63.1	25710	896.84	1791.67	2	1791.96	-0.2945	0	0.74	0.84	R	HAIMRPSPQMVSAIVR	X
CTNNB1	82	44914	686	63.1	25715	896.95	1791.89	2	1791.96	-0.0745	0	8.09	0.16	R	HAIMRPSPQMVSAIVR	X
CTNNB1	82	44914	686	63.1	25817	898.89	1795.77	2	1795.95	-0.1895	1	1.19	0.76	R	HAIMRTSPQMVSAIVR	X
CTNNB1	82	44914	686	63.1	25886	600.3	1797.88	3	1797.93	-0.056	1	5.71	0.27	R	HAIMRSSPQMVSAIVR	X	Oxidation (M)	0.0000000001000000.0
CTNNB1	82	44914	686	63.1	25913	900.34	1798.67	2	1797.93	0.7313	1	3.99	0.4	R	HAIMRASPQMVSAIVR	X	2 Oxidation (M)	0.0001000001000000.0
CTNNB1	82	44914	686	63.1	26186	603.91	1808.71	3	1808.95	-0.242	1	1.03	0.79	R	HAIMRNSPQMVSAIVR	X
CTNNB1	82	44914	686	63.1	26578	912.03	1822.05	2	1823	-0.9567	2	3.83	0.41	R	HAIMRKSPQMVSAIVR	X
CTNNB1	82	44914	686	63.1	26605	608.69	1823.05	3	1822.05	0.9983	0	16.67	0.022	K	LIILASGGGPQALVNIMR	T
CTNNB1	82	44914	686	63.1	26649	609.08	1824.22	3	1823.99	0.232	1	0.69	0.85	R	HAIMRISPQMVSAIVR	X	Oxidation (M)	0.0000000001000000.0
CTNNB1	82	44914	686	63.1	26655	609.17	1824.49	3	1823.95	0.5384	1	2.05	0.62	R	HAIMRESPQMVSAIVR	X
CTNNB1	82	44914	686	63.1	26698	609.46	1825.36	3	1825.97	-0.6073	1	1.72	0.67	R	HAIMRVSPQMVSAIVR	X	2 Oxidation (M)	0.0001000001000000.0
CTNNB1	82	44914	686	63.1	26726	914.37	1826.73	2	1825.93	0.7964	1	0.14	0.97	R	HAIMRDSPQMVSAIVR	X	Oxidation (M)	0.0000000001000000.0
CTNNB1	82	44914	686	63.1	26943	612.75	1835.23	3	1836.07	-0.8373	0	1.36	0.73	K	LIILASGGAPQALVNIMR	T
CTNNB1	82	44914	686	63.1	27019	613.3	1836.88	3	1836.07	0.8127	0	0.46	0.9	K	LIILASGGAPQALVNIMR	T
CTNNB1	82	44914	686	63.1	27058	920.4	1838.79	2	1839	-0.2117	2	3.54	0.44	R	HAIMRKSPQMVSAIVR	X	Oxidation (M)	0.0000000001000000.0
CTNNB1	82	44914	686	63.1	27078	920.75	1839.49	2	1839.94	-0.4593	1	4.76	0.33	R	HAIMRESPQMVSAIVR	X	Oxidation (M)	0.0001000000000000.0
CTNNB1	82	44914	686	63.1	27083	614.24	1839.7	3	1839.94	-0.2466	1	0.5	0.89	R	HAIMRESPQMVSAIVR	X	Oxidation (M)	0.0001000000000000.0
CTNNB1	82	44914	686	63.1	27121	921.43	1840.85	2	1840.94	-0.0945	1	4.59	0.35	R	HAIMRNSPQMVSAIVR	X	2 Oxidation (M)	0.0001000001000000.0
CTNNB1	82	44914	686	63.1	27135	614.86	1841.56	3	1841.94	-0.3845	1	1.04	0.79	R	HAIMRMSPQMVSAIVR	X	Oxidation (M)	0.0000010000000000.0
CTNNB1	82	44914	686	63.1	27176	615.23	1842.67	3	1841.94	0.7255	1	1.86	0.65	R	HAIMRMSPQMVSAIVR	X	Oxidation (M)	0.0000010000000000.0
CTNNB1	82	44914	686	63.1	27317	617.14	1848.4	3	1847.96	0.4371	1	2.49	0.56	R	HAIMRHSPQMVSAIVR	X	Oxidation (M)	0.0001000000000000.0
CTNNB1	82	44914	686	63.1	27326	617.27	1848.79	3	1847.96	0.8271	1	6.15	0.24	R	HAIMRHSPQMVSAIVR	X	Oxidation (M)	0.0001000000000000.0
CTNNB1	82	44914	686	63.1	27387	926.43	1850.85	2	1851.01	-0.1629	2	0.15	0.97	R	HAIMRRSPQMVSAIVR	X
CTNNB1	82	44914	686	63.1	27402	618.14	1851.4	3	1852.06	-0.6622	0	2.7	0.54	K	LIILASGGAPQALVNIMR	T	Oxidation (M)	0.000000000000000010.0
CTNNB1	82	44914	686	63.1	27423	927.13	1852.25	2	1852.06	0.185	0	8.85	0.13	K	LIILASGGAPQALVNIMR	T	Oxidation (M)	0.000000000000000010.0
CTNNB1	82	44914	686	63.1	27424	618.44	1852.3	3	1852.06	0.2378	0	14.58	0.035	K	LIILASGGAPQALVNIMR	T	Oxidation (M)	0.000000000000000010.0
CTNNB1	82	44914	686	63.1	27436	618.55	1852.63	3	1852.06	0.5678	0	1.13	0.77	K	LIILASGGAPQALVNIMR	T	Oxidation (M)	0.000000000000000010.0
CTNNB1	82	44914	686	63.1	27442	927.47	1852.93	2	1852.06	0.865	0	2.58	0.55	K	LIILASGGAPQALVNIMR	T	Oxidation (M)	0.000000000000000010.0
CTNNB1	82	44914	686	63.1	27443	927.5	1852.99	2	1852.06	0.925	0	0.25	0.94	K	LIILASGGSPQALVNIMR	T
CTNNB1	82	44914	686	63.1	27538	928.99	1855.97	2	1854.99	0.9734	2	4.27	0.37	R	HAIMRKSPQMVSAIVR	X	2 Oxidation (M)	0.0001000001000000.0
CTNNB1	82	44914	686	63.1	27796	623.14	1866.4	3	1867	-0.6051	2	4.99	0.32	R	HAIMRRSPQMVSAIVR	X	Oxidation (M)	0.0001000000000000.0
CTNNB1	82	44914	686	63.1	27807	623.3	1866.88	3	1867	-0.1251	2	8.3	0.15	R	HAIMRRSPQMVSAIVR	X	Oxidation (M)	0.0001000000000000.0
CTNNB1	82	44914	686	63.1	27809	934.49	1866.97	2	1866.08	0.8894	0	3.44	0.45	K	LIILASGGTPQALVNIMR	T
CTNNB1	82	44914	686	63.1	27814	623.41	1867.21	3	1868.06	-0.8472	0	13.5	0.045	K	LIILASGGSPQALVNIMR	T	Oxidation (M)	0.000000000000000010.0
CTNNB1	82	44914	686	63.1	27910	936.24	1870.47	2	1870.93	-0.4674	1	0.07	0.98	R	HAIMRCSPQMVSAIVR	X	Oxidation (M)	0.0000000001000000.0
CTNNB1	82	44914	686	63.1	27929	624.8	1871.38	3	1870.93	0.4454	1	1.15	0.77	R	HAIMRCSPQMVSAIVR	X	Oxidation (M)	0.0001000000000000.0
CTNNB1	82	44914	686	63.1	27942	936.93	1871.85	2	1870.93	0.9126	1	1.19	0.76	R	HAIMRCSPQMVSAIVR	X	Oxidation (M)	0.0001000000000000.0
CTNNB1	82	44914	686	63.1	27944	936.96	1871.91	2	1870.93	0.9726	1	0.13	0.97	R	HAIMRCSPQMVSAIVR	X	Oxidation (M)	0.0000000001000000.0
CTNNB1	82	44914	686	63.1	28008	625.81	1874.41	3	1873.97	0.4427	1	1.2	0.76	R	HAIMRFSPQMVSAIVR	X	2 Oxidation (M)	0.0001000001000000.0
CTNNB1	82	44914	686	63.1	28044	626.23	1875.67	3	1875.9	-0.2303	2	3.53	0.44	K	AAVMVHQLSKKEASR	H
CTNNB1	82	44914	686	63.1	28111	940.32	1878.63	2	1878.08	0.5494	0	1.91	0.64	K	LIILASGGPPQALVNIMR	T	Oxidation (M)	0.000000000000000010.0
CTNNB1	82	44914	686	63.1	28155	941.4	1880.79	2	1880.99	-0.2011	1	1.3	0.74	R	HAIMRWSPQMVSAIVR	X
CTNNB1	82	44914	686	63.1	28174	628.16	1881.46	3	1882.07	-0.6128	0	1.65	0.68	K	LIILASGGTPQALVNIMR	T	Oxidation (M)	0.000000000000000010.0
CTNNB1	82	44914	686	63.1	28194	941.97	1881.93	2	1882.07	-0.1455	0	2.86	0.52	K	LIILASGGTPQALVNIMR	T	Oxidation (M)	0.000000000000000010.0
CTNNB1	82	44914	686	63.1	28200	628.37	1882.09	3	1882.07	0.0172	0	4.19	0.38	K	LIILASGGTPQALVNIMR	T	Oxidation (M)	0.000000000000000010.0
CTNNB1	82	44914	686	63.1	28208	628.41	1882.21	3	1882.07	0.1372	0	13.54	0.044	K	LIILASGGTPQALVNIMR	T	Oxidation (M)	0.000000000000000010.0
CTNNB1	82	44914	686	63.1	28461	947.37	1892.73	2	1891.89	0.8321	2	0.43	0.91	K	AAVMVHQLSKKEASR	H	Oxidation (M)	0.00001000000000000.0
CTNNB1	82	44914	686	63.1	28501	632.2	1893.58	3	1894.11	-0.5292	0	5.21	0.3	K	LIILASGGIPQALVNIMR	T	Oxidation (M)	0.000000000000000010.0
CTNNB1	82	44914	686	63.1	28502	632.2	1893.58	3	1894.07	-0.4928	0	6.12	0.24	K	LIILASGGEPQALVNIMR	T
CTNNB1	82	44914	686	63.1	28503	632.22	1893.64	3	1894.11	-0.4692	0	8.39	0.14	K	LIILASGGIPQALVNIMR	T	Oxidation (M)	0.000000000000000010.0
CTNNB1	82	44914	686	63.1	28508	632.24	1893.7	3	1894.07	-0.3728	0	1.03	0.79	K	LIILASGGEPQALVNIMR	T
CTNNB1	82	44914	686	63.1	28513	632.25	1893.73	3	1894.11	-0.3792	0	4.52	0.35	K	LIILASGGIPQALVNIMR	T	Oxidation (M)	0.000000000000000010.0
CTNNB1	82	44914	686	63.1	28527	632.4	1894.18	3	1894.11	0.0708	0	0.18	0.96	K	LIILASGGIPQALVNIMR	T	Oxidation (M)	0.000000000000000010.0
CTNNB1	82	44914	686	63.1	28553	632.87	1895.59	3	1896.05	-0.4621	0	8.96	0.13	K	LIILASGGDPQALVNIMR	T	Oxidation (M)	0.000000000000000010.0
CTNNB1	82	44914	686	63.1	28558	632.92	1895.74	3	1896.05	-0.3121	0	5.96	0.25	K	LIILASGGDPQALVNIMR	T	Oxidation (M)	0.000000000000000010.0
CTNNB1	82	44914	686	63.1	28566	949	1895.99	2	1896.98	-0.996	1	2.77	0.53	R	HAIMRWSPQMVSAIVR	X	Oxidation (M)	0.0001000000000000.0
CTNNB1	82	44914	686	63.1	28584	949.37	1896.73	2	1896.98	-0.256	1	5.94	0.25	R	HAIMRWSPQMVSAIVR	X	Oxidation (M)	0.0001000000000000.0
CTNNB1	82	44914	686	63.1	28592	949.41	1896.81	2	1896.98	-0.176	1	6.71	0.21	R	HAIMRWSPQMVSAIVR	X	Oxidation (M)	0.0000000001000000.0
CTNNB1	82	44914	686	63.1	28599	949.49	1896.97	2	1896.98	-0.016	1	0.71	0.85	R	HAIMRWSPQMVSAIVR	X	Oxidation (M)	0.0001000000000000.0
CTNNB1	82	44914	686	63.1	28602	949.52	1897.03	2	1896.05	0.9752	0	2.11	0.62	K	LIILASGGDPQALVNIMR	T	Oxidation (M)	0.000000000000000010.0
CTNNB1	82	44914	686	63.1	28926	956.74	1911.47	2	1912.06	-0.5983	0	0.11	0.97	K	LIILASGGMPQALVNIMR	T	Oxidation (M)	0.000000000000000010.0
CTNNB1	82	44914	686	63.1	28927	956.76	1911.51	2	1912.06	-0.5583	0	2	0.63	K	LIILASGGMPQALVNIMR	T	Oxidation (M)	0.000000000000000010.0
CTNNB1	82	44914	686	63.1	29247	642.38	1924.12	3	1925.06	-0.9409	0	1.78	0.66	K	LIILASGGCPQALVNIMR	T
CTNNB1	82	44914	686	63.1	29864	976.8	1951.59	2	1951.11	0.4778	0	0.03	0.99	K	LIILASGGWPQALVNIMR	T
CTNNB1	82	44914	686	63.1	30721	665.45	1993.33	3	1992.86	0.4691	0	0.04	0.99	M	ATQADLMELGDMAMEPDR	K
CTNNB1	82	44914	686	63.1	31393	1012.05	2022.09	2	2022.87	-0.7842	0	2.64	0.54	M	ATQADLMELADMAMEPDR	K	Oxidation (M)	0.000000000000010000.0
CTNNB1	82	44914	686	63.1	31408	675.26	2022.76	3	2022.87	-0.1115	0	0.53	0.89	M	ATQADLMELADMAMEPDR	K	Oxidation (M)	0.000000000001000000.0
CTNNB1	82	44914	686	63.1	31417	675.43	2023.27	3	2022.87	0.3985	0	0.35	0.92	M	ATQADLMELADMAMEPDR	K	Oxidation (M)	0.000000100000000000.0
CTNNB1	82	44914	686	63.1	31718	1020.41	2038.81	2	2038.86	-0.0591	0	4.57	0.35	M	ATQADLMELSDMAMEPDR	K	Oxidation (M)	0.000000000000010000.0
CTNNB1	82	44914	686	63.1	31727	680.82	2039.44	3	2038.86	0.5736	0	0.55	0.88	M	ATQADLMELSDMAMEPDR	K	Oxidation (M)	0.000000100000000000.0
CTNNB1	82	44914	686	63.1	31742	681	2039.98	3	2040.84	-0.8657	0	2.26	0.59	M	ATQADLMELGDMAMEPDR	K	3 Oxidation (M)	0.000000100001010000.0
CTNNB1	82	44914	686	63.1	31752	1021.15	2040.29	2	2040.84	-0.5584	0	4.98	0.32	M	ATQADLMELGDMAMEPDR	K	3 Oxidation (M)	0.000000100001010000.0
CTNNB1	82	44914	686	63.1	31755	1021.21	2040.41	2	2040.84	-0.4384	0	0.16	0.96	M	ATQADLMELGDMAMEPDR	K	3 Oxidation (M)	0.000000100001010000.0
CTNNB1	82	44914	686	63.1	31769	681.26	2040.76	3	2040.84	-0.0857	0	4.82	0.33	M	ATQADLMELGDMAMEPDR	K	3 Oxidation (M)	0.000000100001010000.0
CTNNB1	82	44914	686	63.1	31927	1025.52	2049.03	2	2048.89	0.1402	0	3.26	0.47	M	ATQADLMELPDMAMEPDR	K	Oxidation (M)	0.000000000000010000.0
CTNNB1	82	44914	686	63.1	31950	684.91	2051.71	3	2050.9	0.8072	0	1.05	0.79	M	ATQADLMELVDMAMEPDR	K	Oxidation (M)	0.000000000000010000.0
CTNNB1	82	44914	686	63.1	31960	684.97	2051.89	3	2052.88	-0.992	0	0.03	0.99	M	ATQADLMELTDMAMEPDR	K	Oxidation (M)	0.000000000001000000.0
CTNNB1	82	44914	686	63.1	31961	684.97	2051.89	3	2050.9	0.9872	0	1.87	0.65	M	ATQADLMELVDMAMEPDR	K	Oxidation (M)	0.000000000000010000.0
CTNNB1	82	44914	686	63.1	31988	685.19	2052.55	3	2052.88	-0.332	0	1.72	0.67	M	ATQADLMELTDMAMEPDR	K	Oxidation (M)	0.000000000000010000.0
CTNNB1	82	44914	686	63.1	32211	689	2063.98	3	2063.93	0.0456	1	1.47	0.71	M	ATQADLMELKDMAMEPDR	K
CTNNB1	82	44914	686	63.1	32241	689.7	2066.08	3	2065.88	0.2027	0	0.85	0.82	M	ATQADLMELNDMAMEPDR	K	Oxidation (M)	0.000000100000000000.0
CTNNB1	82	44914	686	63.1	32247	1034.26	2066.51	2	2066.86	-0.354	0	3	0.5	M	ATQADLMELDDMAMEPDR	K	Oxidation (M)	0.000000100000000000.0
CTNNB1	82	44914	686	63.1	32325	1036.17	2070.33	2	2070.85	-0.5289	0	4.86	0.33	M	ATQADLMELSDMAMEPDR	K	3 Oxidation (M)	0.000000100001010000.0
CTNNB1	82	44914	686	63.1	32338	691.28	2070.82	3	2070.85	-0.0362	0	5.95	0.25	M	ATQADLMELSDMAMEPDR	K	3 Oxidation (M)	0.000000100001010000.0
CTNNB1	82	44914	686	63.1	32489	694	2078.98	3	2079.93	-0.9493	1	0.64	0.86	M	ATQADLMELKDMAMEPDR	K	Oxidation (M)	0.000000000001000000.0
CTNNB1	82	44914	686	63.1	32511	694.36	2080.06	3	2080.91	-0.8533	0	8.9	0.13	M	ATQADLMELIDMAMEPDR	K	2 Oxidation (M)	0.000000000001010000.0
CTNNB1	82	44914	686	63.1	32513	694.39	2080.15	3	2079.93	0.2207	1	0.29	0.94	M	ATQADLMELKDMAMEPDR	K	Oxidation (M)	0.000000000001000000.0
CTNNB1	82	44914	686	63.1	32514	694.4	2080.18	3	2080.88	-0.6969	0	1.21	0.76	M	ATQADLMELEDMAMEPDR	K	Oxidation (M)	0.000000100000000000.0
CTNNB1	82	44914	686	63.1	32516	694.42	2080.24	3	2079.93	0.3107	1	2.58	0.55	M	ATQADLMELKDMAMEPDR	K	Oxidation (M)	0.000000100000000000.0
CTNNB1	82	44914	686	63.1	32517	694.43	2080.27	3	2080.91	-0.6433	0	3.36	0.46	M	ATQADLMELIDMAMEPDR	K	2 Oxidation (M)	0.000000000001010000.0
CTNNB1	82	44914	686	63.1	32520	1041.18	2080.35	2	2080.88	-0.5297	0	0.79	0.83	M	ATQADLMELEDMAMEPDR	K	Oxidation (M)	0.000000000001000000.0
CTNNB1	82	44914	686	63.1	32521	694.46	2080.36	3	2080.91	-0.5533	0	3.36	0.46	M	ATQADLMELIDMAMEPDR	K	2 Oxidation (M)	0.000000100001000000.0
CTNNB1	82	44914	686	63.1	32524	1041.24	2080.47	2	2080.91	-0.4461	0	1.2	0.76	M	ATQADLMELIDMAMEPDR	K	2 Oxidation (M)	0.000000100001000000.0
CTNNB1	82	44914	686	63.1	32560	695.24	2082.7	3	2081.87	0.8278	0	2.94	0.51	M	ATQADLMELNDMAMEPDR	K	2 Oxidation (M)	0.000000000001010000.0
CTNNB1	82	44914	686	63.1	32561	695.26	2082.76	3	2081.87	0.8878	0	0.7	0.85	M	ATQADLMELNDMAMEPDR	K	2 Oxidation (M)	0.000000100000010000.0
CTNNB1	82	44914	686	63.1	32562	695.26	2082.76	3	2082.87	-0.1148	0	1.75	0.67	M	ATQADLMELMDMAMEPDR	K	Oxidation (M)	0.000000000001000000.0
CTNNB1	82	44914	686	63.1	32582	695.52	2083.54	3	2082.87	0.6652	0	3.04	0.5	M	ATQADLMELMDMAMEPDR	K	Oxidation (M)	0.000000000001000000.0
CTNNB1	82	44914	686	63.1	32817	699.97	2096.89	3	2096.87	0.0181	0	0.9	0.81	M	ATQADLMELEDMAMEPDR	K	2 Oxidation (M)	0.000000100001000000.0
CTNNB1	82	44914	686	63.1	32848	700.37	2098.09	3	2098.85	-0.7611	0	7.53	0.18	M	ATQADLMELDDMAMEPDR	K	3 Oxidation (M)	0.000000100001010000.0
CTNNB1	82	44914	686	63.1	32870	700.83	2099.47	3	2098.87	0.6003	0	2.74	0.53	M	ATQADLMELMDMAMEPDR	K	2 Oxidation (M)	0.000000000100010000.0
CTNNB1	82	44914	686	63.1	32878	700.97	2099.89	3	2098.9	0.9872	0	1.62	0.69	M	ATQADLMELYDMAMEPDR	K
CTNNB1	82	44914	686	63.1	32967	702.92	2105.74	3	2104.89	0.8518	0	2.58	0.55	M	ATQADLMELHDMAMEPDR	K	2 Oxidation (M)	0.000000100001000000.0
CTNNB1	82	44914	686	63.1	32973	702.96	2105.86	3	2104.89	0.9718	0	3.48	0.45	M	ATQADLMELHDMAMEPDR	K	2 Oxidation (M)	0.000000100001000000.0
CTNNB1	82	44914	686	63.1	33120	705.94	2114.8	3	2114.9	-0.0977	0	2.7	0.54	M	ATQADLMELYDMAMEPDR	K	Oxidation (M)	0.000000100000000000.0
CTNNB1	82	44914	686	63.1	33278	709.08	2124.22	3	2123.9	0.3186	0	3.23	0.48	-	MATQADLMELGDMAMEPDR	K
CTNNB1	82	44914	686	63.1	33311	710.05	2127.13	3	2127.86	-0.7299	0	2.36	0.58	M	ATQADLMELCDMAMEPDR	K	2 Oxidation (M)	0.000000100000010000.0
CTNNB1	82	44914	686	63.1	33340	710.43	2128.27	3	2127.86	0.4101	0	0.82	0.83	M	ATQADLMELCDMAMEPDR	K	2 Oxidation (M)	0.000000100000010000.0
CTNNB1	82	44914	686	63.1	33365	711.27	2130.79	3	2130.86	-0.0696	0	4.82	0.33	M	ATQADLMELMDMAMEPDR	K	4 Oxidation (M)	0.000000100101010000.0
CTNNB1	82	44914	686	63.1	33367	711.28	2130.82	3	2130.89	-0.0726	0	9.16	0.12	M	ATQADLMELYDMAMEPDR	K	2 Oxidation (M)	0.000000100000010000.0
CTNNB1	82	44914	686	63.1	33379	711.41	2131.21	3	2130.89	0.3174	0	3.97	0.4	M	ATQADLMELYDMAMEPDR	K	2 Oxidation (M)	0.000000100001000000.0
CTNNB1	82	44914	686	63.1	33421	712.35	2134.03	3	2134.97	-0.9415	1	1.64	0.69	M	ATQADLMELADMAMEPDRK	A
CTNNB1	82	44914	686	63.1	33436	712.72	2135.14	3	2135.11	0.025	2	2.08	0.62	R	LAGGLQKMVALLNKTNVK	F	Oxidation (M)	0.00000000100000000000.0
CTNNB1	82	44914	686	63.1	33457	713.09	2136.25	3	2136.95	-0.7008	1	11.44	0.072	M	ATQADLMELGDMAMEPDRK	A	Oxidation (M)	0.0000000000000100000.0
CTNNB1	82	44914	686	63.1	33471	713.33	2136.97	3	2137.91	-0.9437	0	0.79	0.83	M	ATQADLMELWDMAMEPDR	K	Oxidation (M)	0.000000000000010000.0
CTNNB1	82	44914	686	63.1	33499	713.99	2138.95	3	2139.89	-0.9463	0	4.41	0.36	-	MATQADLMELGDMAMEPDR	K	Oxidation (M)	0.0000000000000010000.0
CTNNB1	82	44914	686	63.1	33581	715.82	2144.44	3	2143.85	0.5852	0	2.61	0.55	M	ATQADLMELCDMAMEPDR	K	3 Oxidation (M)	0.000000100001010000.0
CTNNB1	82	44914	686	63.1	33629	716.74	2147.2	3	2146.89	0.3125	0	0.05	0.99	M	ATQADLMELYDMAMEPDR	K	3 Oxidation (M)	0.000000100001010000.0
CTNNB1	82	44914	686	63.1	33665	717.45	2149.33	3	2150.11	-0.7781	2	7.68	0.17	K	MAVRLAGGLQKMVALLNK	T	Oxidation (M)	0.00000000000001000000.0
CTNNB1	82	44914	686	63.1	33673	717.56	2149.66	3	2150.11	-0.4481	2	1.22	0.76	K	MAVRLAGGLQKMVALLNK	T	Oxidation (M)	0.01000000000000000000.0
CTNNB1	82	44914	686	63.1	33681	717.86	2150.56	3	2150.11	0.4519	2	10.13	0.097	K	MAVRLAGGLQKMVALLNK	T	Oxidation (M)	0.01000000000000000000.0
CTNNB1	82	44914	686	63.1	33701	1076.95	2151.89	2	2150.96	0.9209	1	3.1	0.49	M	ATQADLMELSDMAMEPDRK	A
CTNNB1	82	44914	686	63.1	33718	718.65	2152.93	3	2153.91	-0.9786	0	0.24	0.95	M	ATQADLMELWDMAMEPDR	K	2 Oxidation (M)	0.000000100001000000.0
CTNNB1	82	44914	686	63.1	33723	718.74	2153.2	3	2152.94	0.2543	1	2.89	0.51	M	ATQADLMELGDMAMEPDRK	A	2 Oxidation (M)	0.0000001000010000000.0
CTNNB1	82	44914	686	63.1	33729	1077.83	2153.65	2	2153.91	-0.2647	0	2	0.63	-	MATQADLMELADMAMEPDR	K	Oxidation (M)	0.0000000100000000000.0
CTNNB1	82	44914	686	63.1	33741	719.12	2154.34	3	2153.91	0.4314	0	4.6	0.35	M	ATQADLMELWDMAMEPDR	K	2 Oxidation (M)	0.000000100001000000.0
CTNNB1	82	44914	686	63.1	33772	1079.32	2156.63	2	2155.89	0.7361	0	3.26	0.47	-	MATQADLMELGDMAMEPDR	K	2 Oxidation (M)	0.0000000100001000000.0
CTNNB1	82	44914	686	63.1	33959	723.37	2167.09	3	2166.1	0.9869	2	1.36	0.73	K	MAVRLAGGLQKMVALLNK	T	2 Oxidation (M)	0.01000000000001000000.0
CTNNB1	82	44914	686	63.1	33997	724.04	2169.1	3	2169.91	-0.8069	0	0.18	0.96	-	MATQADLMELADMAMEPDR	K	2 Oxidation (M)	0.1000000100000000000.0
CTNNB1	82	44914	686	63.1	34027	1086.45	2170.89	2	2169.91	0.9804	0	2.82	0.52	-	MATQADLMELADMAMEPDR	K	2 Oxidation (M)	0.1000000000001000000.0
CTNNB1	82	44914	686	63.1	34032	724.84	2171.5	3	2171.88	-0.3861	0	0.13	0.97	-	MATQADLMELGDMAMEPDR	K	3 Oxidation (M)	0.1000000000001010000.0
CTNNB1	82	44914	686	63.1	34119	726.63	2176.87	3	2176.98	-0.1121	1	0.04	0.99	M	ATQADLMELPDMAMEPDRK	A	Oxidation (M)	0.0000000000000100000.0
CTNNB1	82	44914	686	63.1	34130	726.81	2177.41	3	2177.98	-0.5673	1	1.54	0.7	M	ATQADLMELNDMAMEPDRK	A
CTNNB1	82	44914	686	63.1	34203	728.26	2181.76	3	2181.94	-0.1833	0	0.09	0.98	-	MATQADLMELVDMAMEPDR	K	Oxidation (M)	0.0000000100000000000.0
CTNNB1	82	44914	686	63.1	34207	728.33	2181.97	3	2181.94	0.0267	0	1.33	0.74	-	MATQADLMELVDMAMEPDR	K	Oxidation (M)	0.0000000000001000000.0
CTNNB1	82	44914	686	63.1	34247	1093.41	2184.81	2	2183.92	0.8848	0	1.29	0.74	-	MATQADLMELTDMAMEPDR	K	Oxidation (M)	0.1000000000000000000.0
CTNNB1	82	44914	686	63.1	34384	731.73	2192.17	3	2193.01	-0.8434	1	4.32	0.37	M	ATQADLMELIDMAMEPDRK	A	Oxidation (M)	0.0000000000000100000.0
CTNNB1	82	44914	686	63.1	34421	732.68	2195.02	3	2195.92	-0.9025	0	7	0.2	-	MATQADLMELPDMAMEPDR	K	2 Oxidation (M)	0.0000000000001010000.0
CTNNB1	82	44914	686	63.1	34424	732.74	2195.2	3	2195.92	-0.7225	0	2.14	0.61	-	MATQADLMELPDMAMEPDR	K	2 Oxidation (M)	0.0000000000001010000.0
CTNNB1	82	44914	686	63.1	34425	732.8	2195.38	3	2194.95	0.4238	1	2.77	0.53	M	ATQADLMELDDMAMEPDRK	A	Oxidation (M)	0.0000000000010000000.0
CTNNB1	82	44914	686	63.1	34429	1098.79	2195.57	2	2194.95	0.611	1	2.08	0.62	M	ATQADLMELDDMAMEPDRK	A	Oxidation (M)	0.0000001000000000000.0
CTNNB1	82	44914	686	63.1	34435	732.97	2195.89	3	2195.92	-0.0325	0	4.48	0.36	-	MATQADLMELPDMAMEPDR	K	2 Oxidation (M)	0.0000000100000010000.0
CTNNB1	82	44914	686	63.1	34453	733.31	2196.91	3	2196.97	-0.0619	1	5.28	0.3	M	ATQADLMELTDMAMEPDRK	A	2 Oxidation (M)	0.0000000000010100000.0
CTNNB1	82	44914	686	63.1	34458	733.39	2197.15	3	2196.97	0.1781	1	1.79	0.66	M	ATQADLMELTDMAMEPDRK	A	2 Oxidation (M)	0.0000000000010100000.0
CTNNB1	82	44914	686	63.1	34463	733.75	2198.23	3	2198.95	-0.7212	1	7.73	0.17	M	ATQADLMELSDMAMEPDRK	A	3 Oxidation (M)	0.0000001000010100000.0
CTNNB1	82	44914	686	63.1	34472	733.91	2198.71	3	2197.94	0.7718	0	0.65	0.86	-	MATQADLMELVDMAMEPDR	K	2 Oxidation (M)	0.1000000100000000000.0
CTNNB1	82	44914	686	63.1	34476	1100.49	2198.97	2	2198.95	0.0161	1	0.12	0.97	M	ATQADLMELSDMAMEPDRK	A	3 Oxidation (M)	0.0000001000010100000.0
CTNNB1	82	44914	686	63.1	34492	734.26	2199.76	3	2199.92	-0.1574	0	10.06	0.099	-	MATQADLMELTDMAMEPDR	K	2 Oxidation (M)	0.0000000100001000000.0
CTNNB1	82	44914	686	63.1	34532	1101.95	2201.89	2	2200.99	0.894	1	1.69	0.68	M	ATQADLMELHDMAMEPDRK	A
CTNNB1	82	44914	686	63.1	34538	735.09	2202.25	3	2201.89	0.3533	0	4.08	0.39	-	MATQADLMELSDMAMEPDR	K	3 Oxidation (M)	0.0000000100001010000.0
CTNNB1	82	44914	686	63.1	34540	735.14	2202.4	3	2201.89	0.5033	0	4.19	0.38	-	MATQADLMELADMAMEPDR	K	4 Oxidation (M)	0.1000000100001010000.0
CTNNB1	82	44914	686	63.1	34625	736.98	2207.92	3	2208.2	-0.282	1	3.17	0.48	R	AIPELTKLLANDEDQVVVNK	X
CTNNB1	82	44914	686	63.1	34629	737.06	2208.16	3	2208.02	0.1357	2	10.94	0.081	M	ATQADLMELKDMAMEPDRK	A	Oxidation (M)	0.0000001000000000000.0
CTNNB1	82	44914	686	63.1	34639	737.32	2208.94	3	2209.01	-0.0683	1	5.13	0.31	M	ATQADLMELIDMAMEPDRK	A	2 Oxidation (M)	0.0000001000000100000.0
CTNNB1	82	44914	686	63.1	34653	737.55	2209.63	3	2209.01	0.6217	1	6.6	0.22	M	ATQADLMELIDMAMEPDRK	A	2 Oxidation (M)	0.0000001000000100000.0
CTNNB1	82	44914	686	63.1	34658	737.64	2209.9	3	2208.97	0.9281	1	5.35	0.29	M	ATQADLMELPDMAMEPDRK	A	3 Oxidation (M)	0.0000001000010100000.0
CTNNB1	82	44914	686	63.1	34659	1105.97	2209.93	2	2208.97	0.9554	1	2.33	0.58	M	ATQADLMELEDMAMEPDRK	A	Oxidation (M)	0.0000001000000000000.0
CTNNB1	82	44914	686	63.1	34661	1106	2209.99	2	2210.97	-0.9825	1	5.87	0.26	-	MATQADLMELKDMAMEPDR	K	Oxidation (M)	0.1000000000000000000.0
CTNNB1	82	44914	686	63.1	34666	1106.13	2210.25	2	2210.97	-0.7225	1	6.65	0.22	-	MATQADLMELKDMAMEPDR	K	Oxidation (M)	0.1000000000000000000.0
CTNNB1	82	44914	686	63.1	34667	737.79	2210.35	3	2210.97	-0.6198	1	4.32	0.37	-	MATQADLMELKDMAMEPDR	K	Oxidation (M)	0.1000000000000000000.0
CTNNB1	82	44914	686	63.1	34668	737.8	2210.38	3	2210.97	-0.5898	1	11.17	0.076	-	MATQADLMELKDMAMEPDR	K	Oxidation (M)	0.0000000100000000000.0
CTNNB1	82	44914	686	63.1	34670	1106.28	2210.55	2	2210.97	-0.4225	1	3.6	0.44	-	MATQADLMELKDMAMEPDR	K	Oxidation (M)	0.1000000000000000000.0
CTNNB1	82	44914	686	63.1	34672	1106.3	2210.59	2	2210.99	-0.4003	1	0.58	0.87	M	ATQADLMELVDMAMEPDRK	A	3 Oxidation (M)	0.0000001000010100000.0
CTNNB1	82	44914	686	63.1	34674	737.95	2210.83	3	2210.97	-0.1398	1	12.66	0.054	-	MATQADLMELKDMAMEPDR	K	Oxidation (M)	0.1000000000000000000.0
CTNNB1	82	44914	686	63.1	34678	738.01	2211.01	3	2210.97	0.0402	1	5.01	0.32	-	MATQADLMELKDMAMEPDR	K	Oxidation (M)	0.0000000000000010000.0
CTNNB1	82	44914	686	63.1	34679	738.04	2211.1	3	2211.92	-0.8174	0	3.85	0.41	-	MATQADLMELEDMAMEPDR	K	Oxidation (M)	0.1000000000000000000.0
CTNNB1	82	44914	686	63.1	34681	738.06	2211.16	3	2211.95	-0.7938	0	8.45	0.14	-	MATQADLMELIDMAMEPDR	K	2 Oxidation (M)	0.1000000000000010000.0
CTNNB1	82	44914	686	63.1	34685	738.23	2211.67	3	2210.95	0.7188	1	3.61	0.44	M	ATQADLMELDDMAMEPDRK	A	2 Oxidation (M)	0.0000001000000100000.0
CTNNB1	82	44914	686	63.1	34686	738.23	2211.67	3	2210.97	0.7002	1	4.11	0.39	-	MATQADLMELKDMAMEPDR	K	Oxidation (M)	0.1000000000000000000.0
CTNNB1	82	44914	686	63.1	34691	738.3	2211.88	3	2210.97	0.9102	1	19.98	0.01	-	MATQADLMELKDMAMEPDR	K	Oxidation (M)	0.1000000000000000000.0
CTNNB1	82	44914	686	63.1	34692	738.3	2211.88	3	2210.97	0.9102	1	5.43	0.29	M	ATQADLMELMDMAMEPDRK	A	Oxidation (M)	0.0000000000000100000.0
CTNNB1	82	44914	686	63.1	34698	738.36	2212.06	3	2211.92	0.1426	0	15.34	0.029	-	MATQADLMELPDMAMEPDR	K	3 Oxidation (M)	0.1000000000001010000.0
CTNNB1	82	44914	686	63.1	34712	738.67	2212.99	3	2213.93	-0.9431	0	6.71	0.21	-	MATQADLMELVDMAMEPDR	K	3 Oxidation (M)	0.1000000000001010000.0
CTNNB1	82	44914	686	63.1	34714	738.73	2213.17	3	2213.89	-0.7267	0	0.77	0.84	-	MATQADLMELDDMAMEPDR	K	2 Oxidation (M)	0.1000000100000000000.0
CTNNB1	82	44914	686	63.1	34717	738.81	2213.41	3	2212.91	0.4973	0	2.93	0.51	-	MATQADLMELNDMAMEPDR	K	2 Oxidation (M)	0.0000000000001010000.0
CTNNB1	82	44914	686	63.1	34745	739.4	2215.18	3	2215.91	-0.7323	0	1.98	0.63	-	MATQADLMELTDMAMEPDR	K	3 Oxidation (M)	0.1000000000001010000.0
CTNNB1	82	44914	686	63.1	34762	739.79	2216.35	3	2216.99	-0.6382	1	3.64	0.43	M	ATQADLMELHDMAMEPDRK	A	Oxidation (M)	0.0000000000010000000.0
CTNNB1	82	44914	686	63.1	34769	1109.45	2216.89	2	2216.99	-0.1009	1	4.58	0.35	M	ATQADLMELHDMAMEPDRK	A	Oxidation (M)	0.0000001000000000000.0
CTNNB1	82	44914	686	63.1	34774	740.07	2217.19	3	2216.99	0.2018	1	1.16	0.77	M	ATQADLMELHDMAMEPDRK	A	Oxidation (M)	0.0000000000000100000.0
CTNNB1	82	44914	686	63.1	34781	740.17	2217.49	3	2216.99	0.5018	1	0.08	0.98	M	ATQADLMELHDMAMEPDRK	A	Oxidation (M)	0.0000000000010000000.0
CTNNB1	82	44914	686	63.1	34819	740.93	2219.77	3	2219.93	-0.1637	0	13.12	0.049	-	MATQADLMELHDMAMEPDR	K	Oxidation (M)	0.0000000100000000000.0
CTNNB1	82	44914	686	63.1	34836	741.08	2220.22	3	2219.93	0.2863	0	0.6	0.87	-	MATQADLMELHDMAMEPDR	K	Oxidation (M)	0.0000000100000000000.0
CTNNB1	82	44914	686	63.1	34843	741.18	2220.52	3	2220.03	0.4845	2	3.74	0.42	M	ATQADLMELRDMAMEPDRK	A
CTNNB1	82	44914	686	63.1	34887	742	2222.98	3	2222.98	-0.001	1	0.04	0.99	-	MATQADLMELRDMAMEPDR	K
CTNNB1	82	44914	686	63.1	34889	742.04	2223.1	3	2222.98	0.119	1	3.06	0.49	-	MATQADLMELRDMAMEPDR	K
CTNNB1	82	44914	686	63.1	34897	742.22	2223.64	3	2224.02	-0.3792	2	0.13	0.97	M	ATQADLMELKDMAMEPDRK	A	2 Oxidation (M)	0.0000000000010100000.0
CTNNB1	82	44914	686	63.1	34905	742.32	2223.94	3	2224.02	-0.0792	2	2.16	0.61	M	ATQADLMELKDMAMEPDRK	A	2 Oxidation (M)	0.0000000000010100000.0
CTNNB1	82	44914	686	63.1	34910	742.38	2224.12	3	2225	-0.8832	1	2.49	0.56	M	ATQADLMELIDMAMEPDRK	A	3 Oxidation (M)	0.0000001000010100000.0
CTNNB1	82	44914	686	63.1	34913	742.43	2224.27	3	2223.96	0.305	1	0.54	0.88	M	ATQADLMELCDMAMEPDRK	A
CTNNB1	82	44914	686	63.1	34942	1114.08	2226.15	2	2226.96	-0.8174	1	2.03	0.63	M	ATQADLMELMDMAMEPDRK	A	2 Oxidation (M)	0.0000000000010100000.0
CTNNB1	82	44914	686	63.1	34964	743.38	2227.12	3	2227.95	-0.8287	0	4.77	0.33	-	MATQADLMELIDMAMEPDR	K	3 Oxidation (M)	0.1000000100000010000.0
CTNNB1	82	44914	686	63.1	34966	743.4	2227.18	3	2226.96	0.2153	1	1.67	0.68	M	ATQADLMELMDMAMEPDRK	A	2 Oxidation (M)	0.0000001000010000000.0
CTNNB1	82	44914	686	63.1	34975	743.61	2227.81	3	2226.96	0.8453	1	1.26	0.75	M	ATQADLMELMDMAMEPDRK	A	2 Oxidation (M)	0.0000001000010000000.0
CTNNB1	82	44914	686	63.1	35067	745.31	2232.91	3	2232.98	-0.0731	1	0.63	0.86	M	ATQADLMELHDMAMEPDRK	A	2 Oxidation (M)	0.0000001000000100000.0
CTNNB1	82	44914	686	63.1	35079	745.52	2233.54	3	2232.98	0.5569	1	0.28	0.94	M	ATQADLMELHDMAMEPDRK	A	2 Oxidation (M)	0.0000001000000100000.0
CTNNB1	82	44914	686	63.1	35111	746.08	2235.22	3	2236.03	-0.8104	2	5.82	0.26	M	ATQADLMELRDMAMEPDRK	A	Oxidation (M)	0.0000000000000100000.0
CTNNB1	82	44914	686	63.1	35134	746.58	2236.72	3	2235.93	0.7913	0	0.79	0.83	-	MATQADLMELHDMAMEPDR	K	2 Oxidation (M)	0.0000000100001000000.0
CTNNB1	82	44914	686	63.1	35154	747.11	2238.31	3	2238.97	-0.6659	1	2.83	0.52	-	MATQADLMELRDMAMEPDR	K	Oxidation (M)	0.1000000000000000000.0
CTNNB1	82	44914	686	63.1	35155	747.11	2238.31	3	2238.97	-0.6659	1	2.08	0.62	-	MATQADLMELRDMAMEPDR	K	Oxidation (M)	0.0000000100000000000.0
CTNNB1	82	44914	686	63.1	35161	747.18	2238.52	3	2238.97	-0.4559	1	6.02	0.25	-	MATQADLMELRDMAMEPDR	K	Oxidation (M)	0.1000000000000000000.0
CTNNB1	82	44914	686	63.1	35206	748.26	2241.76	3	2241.15	0.6112	2	2.07	0.62	K	EASRHAIMRASPQMVSAIVR	X	2 Oxidation (M)	0.00000001000001000000.0
CTNNB1	82	44914	686	63.1	35222	748.52	2242.54	3	2242.96	-0.4196	1	5.44	0.29	-	MATQADLMELKDMAMEPDR	K	3 Oxidation (M)	0.0000000100001010000.0
CTNNB1	82	44914	686	63.1	35223	748.55	2242.63	3	2242.96	-0.3296	1	3.35	0.46	-	MATQADLMELKDMAMEPDR	K	3 Oxidation (M)	0.0000000100001010000.0
CTNNB1	82	44914	686	63.1	35226	1122.66	2243.31	2	2242.99	0.3146	1	0.51	0.89	M	ATQADLMELYDMAMEPDRK	A	Oxidation (M)	0.0000000000000100000.0
CTNNB1	82	44914	686	63.1	35230	748.84	2243.5	3	2242.99	0.5074	1	7.97	0.16	M	ATQADLMELFDMAMEPDRK	A	2 Oxidation (M)	0.0000000000010100000.0
CTNNB1	82	44914	686	63.1	35231	748.86	2243.56	3	2243.91	-0.3473	0	5.24	0.3	-	MATQADLMELEDMAMEPDR	K	3 Oxidation (M)	0.1000000100001000000.0
CTNNB1	82	44914	686	63.1	35251	749.35	2245.03	3	2245.9	-0.8751	0	2.09	0.62	-	MATQADLMELMDMAMEPDR	K	3 Oxidation (M)	0.0000000100100010000.0
CTNNB1	82	44914	686	63.1	35257	749.51	2245.51	3	2245.94	-0.4282	0	6.91	0.2	-	MATQADLMELYDMAMEPDR	K	Oxidation (M)	0.0000000100000000000.0
CTNNB1	82	44914	686	63.1	35260	1123.81	2245.61	2	2245.94	-0.3309	0	0.11	0.97	-	MATQADLMELFDMAMEPDR	K	2 Oxidation (M)	0.0000000100001000000.0
CTNNB1	82	44914	686	63.1	35275	749.89	2246.65	3	2245.9	0.7449	0	2.47	0.57	-	MATQADLMELMDMAMEPDR	K	3 Oxidation (M)	0.0000000100001010000.0
CTNNB1	82	44914	686	63.1	35315	750.78	2249.32	3	2250.25	-0.9289	1	3.75	0.42	R	AIPELTKLLINDEDQVVVNK	X
CTNNB1	82	44914	686	63.1	35355	751.46	2251.36	3	2252.02	-0.6653	2	11.3	0.074	M	ATQADLMELRDMAMEPDRK	A	2 Oxidation (M)	0.0000000000010100000.0
CTNNB1	82	44914	686	63.1	35428	752.89	2255.65	3	2255.16	0.4855	2	1.73	0.67	K	EASRHAIMRTSPQMVSAIVR	X	Oxidation (M)	0.00000001000000000000.0
CTNNB1	82	44914	686	63.1	35473	754.09	2259.25	3	2258.95	0.2955	1	0.61	0.87	M	ATQADLMELMDMAMEPDRK	A	4 Oxidation (M)	0.0000001001010100000.0
CTNNB1	82	44914	686	63.1	35476	754.12	2259.34	3	2258.9	0.4396	0	1.19	0.76	-	MATQADLMELCDMAMEPDR	K	2 Oxidation (M)	0.0000000000001010000.0
CTNNB1	82	44914	686	63.1	35493	754.34	2260	3	2259.9	0.0978	0	6.76	0.21	-	MATQADLMELEDMAMEPDR	K	4 Oxidation (M)	0.1000000100001010000.0
CTNNB1	82	44914	686	63.1	35524	754.82	2261.44	3	2261.9	-0.4601	0	1.33	0.74	-	MATQADLMELMDMAMEPDR	K	4 Oxidation (M)	0.1000000100001010000.0
CTNNB1	82	44914	686	63.1	35533	754.9	2261.68	3	2261.93	-0.2531	0	0.15	0.97	-	MATQADLMELFDMAMEPDR	K	3 Oxidation (M)	0.1000000000001010000.0
CTNNB1	82	44914	686	63.1	35543	754.97	2261.89	3	2261.93	-0.0431	0	2.82	0.52	-	MATQADLMELFDMAMEPDR	K	3 Oxidation (M)	0.1000000000001010000.0
CTNNB1	82	44914	686	63.1	35611	756.04	2265.1	3	2266.01	-0.9086	1	0.12	0.97	M	ATQADLMELWDMAMEPDRK	A	Oxidation (M)	0.0000000000000100000.0
CTNNB1	82	44914	686	63.1	35614	756.13	2265.37	3	2266.01	-0.6386	1	0.97	0.8	M	ATQADLMELWDMAMEPDRK	A	Oxidation (M)	0.0000000000000100000.0
CTNNB1	82	44914	686	63.1	35627	756.32	2265.94	3	2266.01	-0.0686	1	2.19	0.6	M	ATQADLMELWDMAMEPDRK	A	Oxidation (M)	0.0000000000000100000.0
CTNNB1	82	44914	686	63.1	35635	756.43	2266.27	3	2267.16	-0.8945	1	4.63	0.34	K	EASRHAIMRPSPQMVSAIVR	X	2 Oxidation (M)	0.00000001000001000000.0
CTNNB1	82	44914	686	63.1	35671	757.18	2268.52	3	2268.02	0.4998	2	0.21	0.95	M	ATQADLMELRDMAMEPDRK	A	3 Oxidation (M)	0.0000001000010100000.0
CTNNB1	82	44914	686	63.1	35675	757.3	2268.88	3	2269.18	-0.3001	2	1.84	0.65	K	EASRHAIMRVSPQMVSAIVR	X	2 Oxidation (M)	0.00000001000001000000.0
CTNNB1	82	44914	686	63.1	35787	759.21	2274.61	3	2275.18	-0.5708	2	0.06	0.99	K	EASRHAIMRHSPQMVSAIVR	X
CTNNB1	82	44914	686	63.1	35899	761.44	2281.3	3	2282.01	-0.7069	1	0.09	0.98	-	MATQADLMELADMAMEPDRK	A	Oxidation (M)	0.10000000000000000000.0
CTNNB1	82	44914	686	63.1	35913	761.72	2282.14	3	2282.01	0.1331	1	8.56	0.14	-	MATQADLMELADMAMEPDRK	A	Oxidation (M)	0.10000000000000000000.0
CTNNB1	82	44914	686	63.1	35927	761.99	2282.95	3	2282.01	0.9431	1	3.11	0.49	-	MATQADLMELADMAMEPDRK	A	Oxidation (M)	0.10000000000000000000.0
CTNNB1	82	44914	686	63.1	35928	762.01	2283.01	3	2283.98	-0.9762	1	0.37	0.92	-	MATQADLMELGDMAMEPDRK	A	2 Oxidation (M)	0.10000001000000000000.0
CTNNB1	82	44914	686	63.1	35942	762.33	2283.97	3	2284.15	-0.1846	2	11.05	0.079	K	EASRHAIMRNSPQMVSAIVR	X	2 Oxidation (M)	0.00000001000001000000.0
CTNNB1	82	44914	686	63.1	35965	762.6	2284.78	3	2283.98	0.7938	1	1.15	0.77	-	MATQADLMELGDMAMEPDRK	A	2 Oxidation (M)	0.00000000000010100000.0
CTNNB1	82	44914	686	63.1	35966	762.62	2284.84	3	2284.23	0.6067	1	3.72	0.42	R	AIPELTKLLFNDEDQVVVNK	X
CTNNB1	82	44914	686	63.1	35968	1143.53	2285.05	2	2284.23	0.814	1	1.28	0.74	R	AIPELTKLLFNDEDQVVVNK	X
CTNNB1	82	44914	686	63.1	35978	762.81	2285.41	3	2284.95	0.4609	0	1.06	0.78	-	MATQADLMELWDMAMEPDR	K	2 Oxidation (M)	0.1000000000000010000.0
CTNNB1	82	44914	686	63.1	36067	765.06	2292.16	3	2291.17	0.9843	2	0.09	0.98	K	EASRHAIMRHSPQMVSAIVR	X	Oxidation (M)	0.00000001000000000000.0
CTNNB1	82	44914	686	63.1	36144	1148.99	2295.97	2	2296.02	-0.0553	1	4.8	0.33	-	MATQADLMELTDMAMEPDRK	A
CTNNB1	82	44914	686	63.1	36161	766.75	2297.23	3	2298	-0.7718	1	4.57	0.35	-	MATQADLMELADMAMEPDRK	A	2 Oxidation (M)	0.00000000000010100000.0
CTNNB1	82	44914	686	63.1	36162	766.75	2297.23	3	2298	-0.7718	1	5.34	0.29	-	MATQADLMELADMAMEPDRK	A	2 Oxidation (M)	0.10000000000000100000.0
CTNNB1	82	44914	686	63.1	36167	766.94	2297.8	3	2298	-0.2018	1	1.58	0.7	-	MATQADLMELADMAMEPDRK	A	2 Oxidation (M)	0.10000000000000100000.0
CTNNB1	82	44914	686	63.1	36171	767.04	2298.1	3	2298	0.0982	1	8.46	0.14	-	MATQADLMELADMAMEPDRK	A	2 Oxidation (M)	0.10000000000000100000.0
CTNNB1	82	44914	686	63.1	36173	767.08	2298.22	3	2298	0.2182	1	4.01	0.4	-	MATQADLMELADMAMEPDRK	A	2 Oxidation (M)	0.10000000000000100000.0
CTNNB1	82	44914	686	63.1	36175	767.12	2298.34	3	2298	0.3382	1	19.76	0.011	-	MATQADLMELADMAMEPDRK	A	2 Oxidation (M)	0.10000000000000100000.0
CTNNB1	82	44914	686	63.1	36176	1150.18	2298.35	2	2298.17	0.177	2	1.34	0.73	K	EASRHAIMRQSPQMVSAIVR	X	2 Oxidation (M)	0.00000001000001000000.0
CTNNB1	82	44914	686	63.1	36180	767.17	2298.49	3	2298	0.4882	1	2.05	0.62	-	MATQADLMELADMAMEPDRK	A	2 Oxidation (M)	0.10000000000000100000.0
CTNNB1	82	44914	686	63.1	36181	767.19	2298.55	3	2298	0.5482	1	16.33	0.023	-	MATQADLMELADMAMEPDRK	A	2 Oxidation (M)	0.10000000000000100000.0
CTNNB1	82	44914	686	63.1	36182	767.21	2298.61	3	2298	0.6082	1	4.59	0.35	-	MATQADLMELADMAMEPDRK	A	2 Oxidation (M)	0.00000001000000100000.0
CTNNB1	82	44914	686	63.1	36183	767.22	2298.64	3	2298	0.6382	1	1.54	0.7	-	MATQADLMELADMAMEPDRK	A	2 Oxidation (M)	0.00000001000000100000.0
CTNNB1	82	44914	686	63.1	36187	767.3	2298.88	3	2298	0.8782	1	2.01	0.63	-	MATQADLMELADMAMEPDRK	A	2 Oxidation (M)	0.00000001000000100000.0
CTNNB1	82	44914	686	63.1	36190	767.34	2299	3	2298	0.9982	1	14.77	0.033	-	MATQADLMELADMAMEPDRK	A	2 Oxidation (M)	0.10000000000000100000.0
CTNNB1	82	44914	686	63.1	36191	1150.51	2299.01	2	2299.98	-0.9738	1	2.56	0.55	-	MATQADLMELGDMAMEPDRK	A	3 Oxidation (M)	0.10000001000000100000.0
CTNNB1	82	44914	686	63.1	36197	767.4	2299.18	3	2299.98	-0.8011	1	7.32	0.19	-	MATQADLMELGDMAMEPDRK	A	3 Oxidation (M)	0.10000001000000100000.0
CTNNB1	82	44914	686	63.1	36201	767.46	2299.36	3	2299.98	-0.6211	1	3.94	0.4	-	MATQADLMELGDMAMEPDRK	A	3 Oxidation (M)	0.10000000000010100000.0
CTNNB1	82	44914	686	63.1	36204	767.52	2299.54	3	2299.98	-0.4411	1	0.04	0.99	-	MATQADLMELGDMAMEPDRK	A	3 Oxidation (M)	0.10000001000000100000.0
CTNNB1	82	44914	686	63.1	36209	767.6	2299.78	3	2299.98	-0.2011	1	4.02	0.4	-	MATQADLMELGDMAMEPDRK	A	3 Oxidation (M)	0.00000001000010100000.0
CTNNB1	82	44914	686	63.1	36212	767.71	2300.11	3	2299.98	0.1289	1	11.65	0.068	-	MATQADLMELGDMAMEPDRK	A	3 Oxidation (M)	0.10000001000000100000.0
CTNNB1	82	44914	686	63.1	36215	767.8	2300.38	3	2300.94	-0.564	0	7.95	0.16	-	MATQADLMELWDMAMEPDR	K	3 Oxidation (M)	0.1000000100001000000.0
CTNNB1	82	44914	686	63.1	36217	767.88	2300.62	3	2299.98	0.6389	1	12.83	0.052	-	MATQADLMELGDMAMEPDRK	A	3 Oxidation (M)	0.10000001000000100000.0
CTNNB1	82	44914	686	63.1	36218	767.9	2300.68	3	2299.98	0.6989	1	1.17	0.76	-	MATQADLMELGDMAMEPDRK	A	3 Oxidation (M)	0.10000001000000100000.0
CTNNB1	82	44914	686	63.1	36220	767.94	2300.8	3	2299.98	0.8189	1	10.02	0.1	-	MATQADLMELGDMAMEPDRK	A	3 Oxidation (M)	0.10000001000000100000.0
CTNNB1	82	44914	686	63.1	36222	767.96	2300.86	3	2299.98	0.8789	1	1.91	0.64	-	MATQADLMELGDMAMEPDRK	A	3 Oxidation (M)	0.10000001000000100000.0
CTNNB1	82	44914	686	63.1	36226	768.07	2301.19	3	2300.23	0.9618	1	0.88	0.82	R	AIPELTKLLYNDEDQVVVNK	X
CTNNB1	82	44914	686	63.1	36359	771.65	2311.93	3	2312.02	-0.0875	1	5.66	0.27	-	MATQADLMELTDMAMEPDRK	A	Oxidation (M)	0.00000000000000100000.0
CTNNB1	82	44914	686	63.1	36372	771.96	2312.86	3	2312.02	0.8425	1	1.78	0.66	-	MATQADLMELTDMAMEPDRK	A	Oxidation (M)	0.00000000000000100000.0
CTNNB1	82	44914	686	63.1	36383	772.21	2313.61	3	2314.15	-0.5375	2	0.25	0.94	K	EASRHAIMRCSPQMVSAIVR	X	Oxidation (M)	0.00000000000001000000.0
CTNNB1	82	44914	686	63.1	36394	772.33	2313.97	3	2313.99	-0.0267	1	0.61	0.87	-	MATQADLMELSDMAMEPDRK	A	2 Oxidation (M)	0.00000000000010100000.0
CTNNB1	82	44914	686	63.1	36404	772.45	2314.33	3	2313.99	0.3333	1	4.64	0.34	-	MATQADLMELSDMAMEPDRK	A	2 Oxidation (M)	0.10000000000000100000.0
CTNNB1	82	44914	686	63.1	36406	772.49	2314.45	3	2314.15	0.3025	2	1.14	0.77	K	EASRHAIMRCSPQMVSAIVR	X	Oxidation (M)	0.00000001000000000000.0
CTNNB1	82	44914	686	63.1	36407	772.51	2314.51	3	2313.99	0.5133	1	1.55	0.7	-	MATQADLMELADMAMEPDRK	A	3 Oxidation (M)	0.10000001000000100000.0
CTNNB1	82	44914	686	63.1	36408	772.54	2314.6	3	2313.99	0.6033	1	0.19	0.96	-	MATQADLMELSDMAMEPDRK	A	2 Oxidation (M)	0.00000001000000100000.0
CTNNB1	82	44914	686	63.1	36409	772.58	2314.72	3	2314.15	0.5725	2	1.91	0.64	K	EASRHAIMRCSPQMVSAIVR	X	Oxidation (M)	0.00000000000001000000.0
CTNNB1	82	44914	686	63.1	36413	772.83	2315.47	3	2315.97	-0.506	1	1.44	0.72	-	MATQADLMELGDMAMEPDRK	A	4 Oxidation (M)	0.10000001000010100000.0
CTNNB1	82	44914	686	63.1	36430	773.1	2316.28	3	2317.18	-0.9001	2	4.33	0.37	K	EASRHAIMRYSPQMVSAIVR	X	Oxidation (M)	0.00000000000001000000.0
CTNNB1	82	44914	686	63.1	36434	773.32	2316.94	3	2317.15	-0.2071	2	8.02	0.16	K	EASRHAIMRMSPQMVSAIVR	X	3 Oxidation (M)	0.00000001010001000000.0
CTNNB1	82	44914	686	63.1	36439	773.4	2317.18	3	2317.15	0.0329	2	2.67	0.54	K	EASRHAIMRMSPQMVSAIVR	X	3 Oxidation (M)	0.00000001010001000000.0
CTNNB1	82	44914	686	63.1	36440	773.42	2317.24	3	2317.15	0.0929	2	3.46	0.45	K	EASRHAIMRMSPQMVSAIVR	X	3 Oxidation (M)	0.00000001010001000000.0
CTNNB1	82	44914	686	63.1	36548	775.98	2324.92	3	2325.01	-0.0927	1	0.46	0.9	-	MATQADLMELNDMAMEPDRK	A	Oxidation (M)	0.00000000000010000000.0
CTNNB1	82	44914	686	63.1	36557	776.22	2325.64	3	2325.01	0.6273	1	0.04	0.99	-	MATQADLMELNDMAMEPDRK	A	Oxidation (M)	0.00000000000000100000.0
CTNNB1	82	44914	686	63.1	36561	776.31	2325.91	3	2325.01	0.8973	1	0.58	0.87	-	MATQADLMELNDMAMEPDRK	A	Oxidation (M)	0.00000001000000000000.0
CTNNB1	82	44914	686	63.1	36563	776.32	2325.94	3	2325.99	-0.0567	1	0.38	0.92	-	MATQADLMELDDMAMEPDRK	A	Oxidation (M)	0.00000000000000100000.0
CTNNB1	82	44914	686	63.1	36577	776.74	2327.2	3	2328.01	-0.8124	1	1.57	0.7	-	MATQADLMELTDMAMEPDRK	A	2 Oxidation (M)	0.10000001000000000000.0
CTNNB1	82	44914	686	63.1	36616	1166.02	2330.03	2	2329.99	0.0356	1	0.72	0.85	-	MATQADLMELADMAMEPDRK	A	4 Oxidation (M)	0.10000001000010100000.0
CTNNB1	82	44914	686	63.1	36636	778.05	2331.13	3	2330.14	0.9876	2	1.51	0.71	K	EASRHAIMRCSPQMVSAIVR	X	2 Oxidation (M)	0.00000001000001000000.0
CTNNB1	82	44914	686	63.1	36748	1171.05	2340.09	2	2340.01	0.0749	1	10.09	0.098	-	MATQADLMELEDMAMEPDRK	A	Oxidation (M)	0.00000001000000000000.0
CTNNB1	82	44914	686	63.1	36757	781.38	2341.12	3	2341.99	-0.8717	1	3.23	0.48	-	MATQADLMELDDMAMEPDRK	A	2 Oxidation (M)	0.10000000000010000000.0
CTNNB1	82	44914	686	63.1	36761	781.49	2341.45	3	2342.01	-0.5603	1	0.98	0.8	-	MATQADLMELMDMAMEPDRK	A	Oxidation (M)	0.00000001000000000000.0
CTNNB1	82	44914	686	63.1	36763	781.54	2341.6	3	2341.01	0.5924	1	1.3	0.74	-	MATQADLMELNDMAMEPDRK	A	2 Oxidation (M)	0.00000001000010000000.0
CTNNB1	82	44914	686	63.1	36770	781.82	2342.44	3	2342.03	0.412	1	2.4	0.58	-	MATQADLMELVDMAMEPDRK	A	3 Oxidation (M)	0.00000001000010100000.0
CTNNB1	82	44914	686	63.1	36776	1172.39	2342.77	2	2342.01	0.757	1	0.36	0.92	-	MATQADLMELMDMAMEPDRK	A	Oxidation (M)	0.00000001000000000000.0
CTNNB1	82	44914	686	63.1	36826	783.28	2346.82	3	2345.98	0.8334	1	0.37	0.92	-	MATQADLMELSDMAMEPDRK	A	4 Oxidation (M)	0.10000001000010100000.0
CTNNB1	82	44914	686	63.1	36972	786.98	2357.92	3	2358.04	-0.1182	1	8.55	0.14	-	MATQADLMELFDMAMEPDRK	A	Oxidation (M)	0.00000000000000100000.0
CTNNB1	82	44914	686	63.1	37145	791.9	2372.68	3	2373	-0.3175	1	4.71	0.34	-	MATQADLMELNDMAMEPDRK	A	4 Oxidation (M)	0.10000001000010100000.0
CTNNB1	82	44914	686	63.1	37169	1188.22	2374.43	2	2374.03	0.3942	1	1.51	0.71	-	MATQADLMELYDMAMEPDRK	A	Oxidation (M)	0.00000000000000100000.0
CTNNB1	82	44914	686	63.1	37231	794.07	2379.19	3	2380.02	-0.8285	1	0.39	0.91	-	MATQADLMELHDMAMEPDRK	A	3 Oxidation (M)	0.10000001000010000000.0
CTNNB1	82	44914	686	63.1	37290	795.45	2383.33	3	2383.06	0.2642	2	0.81	0.83	-	MATQADLMELRDMAMEPDRK	A	2 Oxidation (M)	0.10000000000000100000.0
CTNNB1	82	44914	686	63.1	37333	796.35	2386.03	3	2386.99	-0.9654	1	1.83	0.66	-	MATQADLMELCDMAMEPDRK	A	2 Oxidation (M)	0.10000000000010000000.0
CTNNB1	82	44914	686	63.1	37339	796.55	2386.63	3	2386.99	-0.3654	1	2.92	0.51	-	MATQADLMELCDMAMEPDRK	A	2 Oxidation (M)	0.00000000000010100000.0
CTNNB1	82	44914	686	63.1	37348	796.66	2386.96	3	2386.99	-0.0354	1	1.1	0.78	-	MATQADLMELCDMAMEPDRK	A	2 Oxidation (M)	0.00000001000000100000.0
CTNNB1	82	44914	686	63.1	37352	796.86	2387.56	3	2386.99	0.5646	1	0.53	0.89	-	MATQADLMELCDMAMEPDRK	A	2 Oxidation (M)	0.10000000000000100000.0
CTNNB1	82	44914	686	63.1	37356	796.97	2387.89	3	2386.99	0.8946	1	0.2	0.95	-	MATQADLMELCDMAMEPDRK	A	2 Oxidation (M)	0.00000001000010000000.0
CTNNB1	82	44914	686	63.1	37385	1195.99	2389.97	2	2390.03	-0.0608	1	7.06	0.2	-	MATQADLMELFDMAMEPDRK	A	3 Oxidation (M)	0.10000001000000100000.0
CTNNB1	82	44914	686	63.1	37451	799.45	2395.33	3	2396.01	-0.6835	1	3.12	0.49	-	MATQADLMELHDMAMEPDRK	A	4 Oxidation (M)	0.10000001000010100000.0
CTNNB1	82	44914	686	63.1	37501	800.79	2399.35	3	2399.06	0.2893	2	0.46	0.9	-	MATQADLMELRDMAMEPDRK	A	3 Oxidation (M)	0.10000001000010000000.0
CTNNB1	82	44914	686	63.1	37503	800.81	2399.41	3	2399.06	0.3493	2	1.91	0.64	-	MATQADLMELRDMAMEPDRK	A	3 Oxidation (M)	0.00000001000010100000.0
CTNNB1	82	44914	686	63.1	37583	802.73	2405.17	3	2406.02	-0.8529	1	0.51	0.89	-	MATQADLMELYDMAMEPDRK	A	3 Oxidation (M)	0.10000001000000100000.0
CTNNB1	82	44914	686	63.1	37676	1207.03	2412.05	2	2413.04	-0.9967	1	1.95	0.64	-	MATQADLMELWDMAMEPDRK	A	2 Oxidation (M)	0.10000000000000100000.0
CTNNB1	82	44914	686	63.1	37720	806.32	2415.94	3	2415.05	0.8844	2	7.79	0.17	-	MATQADLMELRDMAMEPDRK	A	4 Oxidation (M)	0.10000001000010100000.0
CTNNB1	82	44914	686	63.1	37830	808.63	2422.87	3	2422.02	0.8521	1	2.62	0.55	-	MATQADLMELYDMAMEPDRK	A	4 Oxidation (M)	0.10000001000010100000.0
CTNNB1	82	44914	686	63.1	38121	815.78	2444.32	3	2445.03	-0.7139	1	0.71	0.85	-	MATQADLMELWDMAMEPDRK	A	4 Oxidation (M)	0.10000001000010100000.0
CTNNB1	82	44914	686	63.1	38143	816.21	2445.61	3	2445.03	0.5761	1	2.6	0.55	-	MATQADLMELWDMAMEPDRK	A	4 Oxidation (M)	0.10000001000010100000.0
CTNNB1	82	44914	686	63.1	41039	897.07	2688.19	3	2687.29	0.8934	1	5.81	0.26	K	LLNDEDQVVVNKAAVMVHQLSK	X	Oxidation (M)	0.000000000000000001000000.0
CTNNB1	82	44914	686	63.1	43706	1008.42	3022.24	3	3021.49	0.7501	1	1.57	0.7	K	VLSVCSSNKPAIVEAGYLKYTIQLF	-
CTNNB1	82	44914	686	63.1	44902	1135.67	3403.99	3	3404.51	-0.5181	2	0.79	0.83	R	HAIMRSPQMVSAIVRTMQNTNDVETAR	C	Oxidation (M)	0.000000000100000000000000000000.0
CTNNB1	82	44914	686	63.1	45132	1184.33	3549.97	3	3550.48	-0.5127	0	3.42	0.45	R	AAMFPETLDEGMQIPSTQFDAAHPTNVQR	L	Oxidation (M)	0.00100000000000000000000000000000.0
CTNNB1	82	44914	686	63.1	45644	1470.61	4408.81	3	4407.89	0.9231	2	1.12	0.77	R	SPQMVSAIVRTMQNTNDVETARCTAGTLHNLSHHR	E	2 Oxidation (M)	0.000010000000010000000000000000000000000.0
